# Supplementary material for: Reconstructing the incidence rate and immune fraction of the population via a single snapshot survey: A case study of COVID-19 in Japan
Source: PLoS Comput Biol. 2026 Mar 6;22(3):e1013990. doi: 10.1371/journal.pcbi.1013990 (PMC12991366; doi:10.1371/journal.pcbi.1013990)
Supplement: S1 Data — (CSV) [file pcbi.1013990.s014.csv]

ID	pos_feb2024	imm_last	infect_period2	vax_period2	time_since_imm	age_40_59	age_60	age_30_39	age_40_49	age_50_59	age_60_69	age_70	infection_last	vax_num	vax_last	hh_size	age	age_group	sex	pref	job_type	respiratory	obesity	neoplasm	no_comorbid	smoke	cardiovascular	alcohol	diabetes	liver	cerebrovascular	immunosuppression	job_type_NA	job_type_3	job_type_8	job_type_19	job_type_16	job_type_1	job_type_18	job_type_5	job_type_11	job_type_4	job_type_14	job_type_20	job_type_13	job_type_7	job_type_15	job_type_10	job_type_9
1	0	2	3	2	427	0	0	0	0	0	0	0	2022/3/15	4	2022/12/15	1	20	2	0	1	21	1	0	0	0	0	0	0	0	0	0	0	1	0	0	0	0	0	0	0	0	0	0	0	0	0	0	0	0
2	0	2	0	2	488	0	0	0	0	0	0	0	1900/1/15	2	2022/10/15	1	20	2	0	1	21	0	1	0	0	0	0	0	0	0	0	0	1	0	0	0	0	0	0	0	0	0	0	0	0	0	0	0	0
3	1	2	4	3	1006	0	0	0	0	0	0	0	2020/2/15	2	2021/5/15	0	20	2	0	1	3	0	0	1	0	0	0	0	0	0	0	0	0	1	0	0	0	0	0	0	0	0	0	0	0	0	0	0	0
4	0	0	0	0	1000000	0	0	0	0	0	0	0	1900/1/15	0	1900/1/15	0	22	2	0	1	8	0	0	0	1	0	0	0	0	0	0	0	0	0	1	0	0	0	0	0	0	0	0	0	0	0	0	0	0
5	0	1	3	3	337	0	0	0	0	0	0	0	2023/3/15	3	2022/3/15	0	22	2	0	1	19	0	0	0	1	0	0	0	0	0	0	0	0	0	0	1	0	0	0	0	0	0	0	0	0	0	0	0	0
6	0	2	0	3	549	0	0	0	0	0	0	0	1900/1/15	3	2022/8/15	1	22	2	0	1	21	0	0	0	1	0	0	0	0	0	0	0	1	0	0	0	0	0	0	0	0	0	0	0	0	0	0	0	0
7	0	1	3	0	337	0	0	0	0	0	0	0	2023/3/15	0	1900/1/15	1	22	2	0	1	21	0	0	0	1	0	0	0	0	0	0	0	1	0	0	0	0	0	0	0	0	0	0	0	0	0	0	0	0
8	0	0	0	0	1000000	0	0	0	0	0	0	0	1900/1/15	0	1900/1/15	0	23	2	0	1	21	0	0	0	1	0	0	0	0	0	0	0	1	0	0	0	0	0	0	0	0	0	0	0	0	0	0	0	0
9	0	2	0	3	641	0	0	0	0	0	0	0	1900/1/15	3	2022/5/15	1	23	2	0	1	16	0	0	0	1	0	0	0	0	0	0	0	0	0	0	0	1	0	0	0	0	0	0	0	0	0	0	0	0
10	1	1	3	3	518	0	0	0	0	0	0	0	2022/9/15	4	2021/10/15	1	23	2	0	1	16	0	0	0	1	0	0	0	0	0	0	0	0	0	0	0	1	0	0	0	0	0	0	0	0	0	0	0	0
11	0	1	2	2	92	0	0	0	0	0	0	0	2023/11/15	4	2023/9/15	0	23	2	0	1	1	0	0	0	1	0	0	0	0	0	0	0	0	0	0	0	0	1	0	0	0	0	0	0	0	0	0	0	0
12	0	0	0	0	1000000	0	0	0	0	0	0	0	1900/1/15	0	1900/1/15	0	24	2	0	1	21	0	0	0	1	0	0	0	0	0	0	0	1	0	0	0	0	0	0	0	0	0	0	0	0	0	0	0	0
13	0	2	0	3	914	0	0	0	0	0	0	0	1900/1/15	2	2021/8/15	1	24	2	0	1	18	0	0	0	1	0	0	0	0	0	0	0	0	0	0	0	0	0	1	0	0	0	0	0	0	0	0	0	0
14	0	2	0	3	761	0	0	0	0	0	0	0	1900/1/15	2	2022/1/15	0	25	2	0	1	5	0	0	0	1	0	0	0	0	0	0	0	0	0	0	0	0	0	0	1	0	0	0	0	0	0	0	0	0
15	0	2	0	3	641	0	0	0	0	0	0	0	1900/1/15	3	2022/5/15	0	26	2	0	1	18	0	0	0	1	0	0	0	0	0	0	0	0	0	0	0	0	0	1	0	0	0	0	0	0	0	0	0	0
16	0	0	0	0	1000000	0	0	0	0	0	0	0	1900/1/15	0	1900/1/15	1	26	2	0	1	21	0	0	0	1	0	0	0	0	0	0	0	1	0	0	0	0	0	0	0	0	0	0	0	0	0	0	0	0
17	0	1	3	3	518	0	0	0	0	0	0	0	2022/9/15	2	2021/12/15	1	26	2	0	1	8	0	0	0	0	1	0	0	0	0	0	0	0	0	1	0	0	0	0	0	0	0	0	0	0	0	0	0	0
18	0	2	3	2	427	0	0	0	0	0	0	0	2022/7/15	3	2022/12/15	1	27	2	0	1	11	0	0	0	0	0	1	0	0	0	0	0	0	0	0	0	0	0	0	0	1	0	0	0	0	0	0	0	0
19	0	0	0	0	1000000	0	0	0	0	0	0	0	1900/1/15	0	1900/1/15	0	27	2	0	1	16	0	0	0	1	0	0	0	0	0	0	0	0	0	0	0	1	0	0	0	0	0	0	0	0	0	0	0	0
20	0	2	0	3	883	0	0	0	0	0	0	0	1900/1/15	3	2021/9/15	1	27	2	0	1	21	0	0	0	1	0	0	0	0	0	0	0	1	0	0	0	0	0	0	0	0	0	0	0	0	0	0	0	0
21	0	1	2	2	92	0	0	0	0	0	0	0	2023/11/15	3	2022/10/15	0	27	2	0	1	1	0	0	0	1	0	0	0	0	0	0	0	0	0	0	0	0	1	0	0	0	0	0	0	0	0	0	0	0
22	1	2	0	2	365	0	0	0	0	0	0	0	1900/1/15	3	2023/2/15	1	27	2	0	1	4	0	0	0	1	0	0	0	0	0	0	0	0	0	0	0	0	0	0	0	0	1	0	0	0	0	0	0	0
23	0	0	0	0	1000000	0	0	0	0	0	0	0	1900/1/15	0	1900/1/15	1	28	2	0	1	11	0	0	0	1	0	0	0	0	0	0	0	0	0	0	0	0	0	0	0	1	0	0	0	0	0	0	0	0
24	0	2	0	2	365	0	0	0	0	0	0	0	1900/1/15	5	2023/2/15	0	29	2	0	1	19	0	0	0	1	0	0	0	0	0	0	0	0	0	0	1	0	0	0	0	0	0	0	0	0	0	0	0	0
25	0	0	0	0	1000000	0	0	0	0	0	0	0	1900/1/15	0	1900/1/15	1	29	2	0	1	19	0	0	0	1	0	0	0	0	0	0	0	0	0	0	1	0	0	0	0	0	0	0	0	0	0	0	0	0
26	0	1	2	2	215	0	0	0	0	0	0	0	2023/7/15	3	2023/3/15	1	29	2	0	1	18	0	0	0	1	0	0	0	0	0	0	0	0	0	0	0	0	0	1	0	0	0	0	0	0	0	0	0	0
27	0	1	2	2	153	0	0	1	0	0	0	0	2023/9/15	3	2022/12/15	0	30	3	0	1	1	0	0	0	1	0	0	0	0	0	0	0	0	0	0	0	0	1	0	0	0	0	0	0	0	0	0	0	0
28	0	2	0	3	549	0	0	1	0	0	0	0	1900/1/15	3	2022/8/15	1	31	3	0	1	21	0	0	0	1	0	0	0	0	0	0	0	1	0	0	0	0	0	0	0	0	0	0	0	0	0	0	0	0
29	0	2	2	1	62	0	0	1	0	0	0	0	2023/7/15	5	2023/12/15	0	32	3	0	1	19	0	0	0	1	0	0	0	0	0	0	0	0	0	0	1	0	0	0	0	0	0	0	0	0	0	0	0	0
30	0	2	0	2	457	0	0	1	0	0	0	0	1900/1/15	2	2022/11/15	1	33	3	0	1	5	0	0	0	1	0	0	0	0	0	0	0	0	0	0	0	0	0	0	1	0	0	0	0	0	0	0	0	0
31	0	2	0	3	853	0	0	1	0	0	0	0	1900/1/15	7	2021/10/15	1	33	3	0	1	16	0	0	0	0	1	0	1	0	0	0	0	0	0	0	0	1	0	0	0	0	0	0	0	0	0	0	0	0
32	0	2	0	2	153	0	0	1	0	0	0	0	1900/1/15	7	2023/9/15	0	33	3	0	1	16	0	0	0	1	0	0	0	0	0	0	0	0	0	0	0	1	0	0	0	0	0	0	0	0	0	0	0	0
33	0	0	0	0	1000000	0	0	1	0	0	0	0	1900/1/15	0	1900/1/15	0	34	3	0	1	5	0	0	0	0	1	0	1	0	0	0	0	0	0	0	0	0	0	0	1	0	0	0	0	0	0	0	0	0
34	0	2	0	3	945	0	0	1	0	0	0	0	1900/1/15	2	2021/7/15	1	34	3	0	1	14	0	0	0	1	0	0	0	0	0	0	0	0	0	0	0	0	0	0	0	0	0	1	0	0	0	0	0	0
35	0	2	0	1	92	0	0	1	0	0	0	0	1900/1/15	5	2023/11/15	1	35	3	0	1	16	0	0	0	0	0	0	1	0	0	0	0	0	0	0	0	1	0	0	0	0	0	0	0	0	0	0	0	0
36	0	2	0	2	184	0	0	1	0	0	0	0	1900/1/15	4	2023/8/15	0	35	3	0	1	5	0	0	0	1	0	0	0	0	0	0	0	0	0	0	0	0	0	0	1	0	0	0	0	0	0	0	0	0
37	0	2	0	1	92	0	0	1	0	0	0	0	1900/1/15	5	2023/11/15	1	35	3	0	1	16	0	0	0	0	0	0	1	0	0	0	0	0	0	0	0	1	0	0	0	0	0	0	0	0	0	0	0	0
38	0	2	0	1	123	0	0	1	0	0	0	0	1900/1/15	6	2023/10/15	1	35	3	0	1	4	0	0	0	0	0	0	0	1	0	0	0	0	0	0	0	0	0	0	0	0	1	0	0	0	0	0	0	0
39	0	1	3	3	457	0	0	1	0	0	0	0	2022/11/15	3	2021/2/15	1	36	3	0	1	16	0	0	0	0	0	0	1	0	0	0	0	0	0	0	0	1	0	0	0	0	0	0	0	0	0	0	0	0
40	0	2	0	1	62	0	0	1	0	0	0	0	1900/1/15	5	2023/12/15	1	36	3	0	1	21	0	0	0	0	0	0	1	0	0	0	0	1	0	0	0	0	0	0	0	0	0	0	0	0	0	0	0	0
41	0	2	0	3	883	0	0	1	0	0	0	0	1900/1/15	2	2021/9/15	1	36	3	0	1	5	0	0	0	1	0	0	0	0	0	0	0	0	0	0	0	0	0	0	1	0	0	0	0	0	0	0	0	0
42	0	0	0	0	1000000	0	0	1	0	0	0	0	1900/1/15	0	1900/1/15	0	36	3	0	1	20	0	0	0	1	0	0	0	0	0	0	0	0	0	0	0	0	0	0	0	0	0	0	1	0	0	0	0	0
43	0	1	3	3	427	0	0	1	0	0	0	0	2022/12/15	3	2022/4/15	1	37	3	0	1	5	0	0	0	0	1	0	0	0	0	0	0	0	0	0	0	0	0	0	1	0	0	0	0	0	0	0	0	0
44	1	2	3	2	306	0	0	1	0	0	0	0	2022/8/15	3	2023/4/15	1	37	3	0	1	19	0	1	0	0	0	0	1	0	1	0	0	0	0	0	1	0	0	0	0	0	0	0	0	0	0	0	0	0
45	0	0	0	0	1000000	0	0	1	0	0	0	0	1900/1/15	0	1900/1/15	1	37	3	0	1	4	0	0	0	1	0	0	0	0	0	0	0	0	0	0	0	0	0	0	0	0	1	0	0	0	0	0	0	0
46	0	0	0	0	1000000	0	0	1	0	0	0	0	1900/1/15	0	1900/1/15	0	38	3	0	1	5	0	0	0	1	0	0	0	0	0	0	0	0	0	0	0	0	0	0	1	0	0	0	0	0	0	0	0	0
47	0	2	0	1	62	0	0	1	0	0	0	0	1900/1/15	6	2023/12/15	1	38	3	0	1	16	0	0	0	1	0	0	0	0	0	0	0	0	0	0	0	1	0	0	0	0	0	0	0	0	0	0	0	0
48	0	2	0	2	488	0	0	1	0	0	0	0	1900/1/15	3	2022/10/15	0	38	3	0	1	19	0	0	0	1	0	0	0	0	0	0	0	0	0	0	1	0	0	0	0	0	0	0	0	0	0	0	0	0
49	0	2	0	3	975	0	0	1	0	0	0	0	1900/1/15	2	2021/6/15	0	38	3	0	1	13	0	1	0	0	1	0	0	1	0	0	0	0	0	0	0	0	0	0	0	0	0	0	0	1	0	0	0	0
50	0	2	0	3	792	0	0	1	0	0	0	0	1900/1/15	4	2021/12/15	0	39	3	0	1	16	0	0	0	0	1	0	0	0	0	0	0	0	0	0	0	1	0	0	0	0	0	0	0	0	0	0	0	0
51	0	0	0	0	1000000	0	0	1	0	0	0	0	1900/1/15	0	1900/1/15	1	39	3	0	1	19	0	0	0	1	0	0	0	0	0	0	0	0	0	0	1	0	0	0	0	0	0	0	0	0	0	0	0	0
52	0	0	0	0	1000000	0	0	1	0	0	0	0	1900/1/15	0	1900/1/15	0	39	3	0	1	7	0	0	0	0	1	0	1	0	0	0	0	0	0	0	0	0	0	0	0	0	0	0	0	0	1	0	0	0
53	0	1	3	0	457	1	0	0	1	0	0	0	2022/11/15	0	1900/1/15	1	40	4	0	1	8	0	1	0	0	1	0	0	0	0	0	0	0	0	1	0	0	0	0	0	0	0	0	0	0	0	0	0	0
54	0	1	3	0	457	1	0	0	1	0	0	0	2022/11/15	0	1900/1/15	1	40	4	0	1	5	0	0	0	1	0	0	0	0	0	0	0	0	0	0	0	0	0	0	1	0	0	0	0	0	0	0	0	0
55	1	2	3	3	549	1	0	0	1	0	0	0	2022/2/15	1	2022/8/15	1	40	4	0	1	4	0	0	1	0	0	0	0	0	1	1	0	0	0	0	0	0	0	0	0	0	1	0	0	0	0	0	0	0
56	0	1	3	2	427	1	0	0	1	0	0	0	2022/12/15	4	2022/10/15	1	41	4	0	1	8	0	1	0	0	0	0	1	0	0	0	0	0	0	1	0	0	0	0	0	0	0	0	0	0	0	0	0	0
57	0	2	0	3	1036	1	0	0	1	0	0	0	1900/1/15	3	2021/4/15	1	41	4	0	1	5	0	0	0	1	0	0	0	0	0	0	0	0	0	0	0	0	0	0	1	0	0	0	0	0	0	0	0	0
58	0	2	0	2	488	1	0	0	1	0	0	0	1900/1/15	4	2022/10/15	0	41	4	0	1	7	0	0	0	1	0	0	0	0	0	0	0	0	0	0	0	0	0	0	0	0	0	0	0	0	1	0	0	0
59	0	0	0	0	1000000	1	0	0	1	0	0	0	1900/1/15	0	1900/1/15	1	42	4	0	1	18	0	0	0	0	0	0	1	0	0	0	0	0	0	0	0	0	0	1	0	0	0	0	0	0	0	0	0	0
60	0	1	3	3	337	1	0	0	1	0	0	0	2023/3/15	4	2022/6/15	1	42	4	0	1	19	0	0	0	0	0	0	1	0	0	0	0	0	0	0	1	0	0	0	0	0	0	0	0	0	0	0	0	0
61	0	2	0	2	396	1	0	0	1	0	0	0	1900/1/15	3	2023/1/15	1	42	4	0	1	8	0	0	0	1	0	0	0	0	0	0	0	0	0	1	0	0	0	0	0	0	0	0	0	0	0	0	0	0
62	0	1	2	2	92	1	0	0	1	0	0	0	2023/11/15	6	2022/12/15	1	42	4	0	1	16	0	0	0	0	1	0	1	0	0	0	0	0	0	0	0	1	0	0	0	0	0	0	0	0	0	0	0	0
63	0	0	0	0	1000000	1	0	0	1	0	0	0	1900/1/15	0	1900/1/15	1	43	4	0	1	8	0	0	0	0	0	0	1	0	0	0	0	0	0	1	0	0	0	0	0	0	0	0	0	0	0	0	0	0
64	0	0	0	0	1000000	1	0	0	1	0	0	0	1900/1/15	0	1900/1/15	1	43	4	0	1	18	0	0	0	0	1	0	1	0	0	0	0	0	0	0	0	0	0	1	0	0	0	0	0	0	0	0	0	0
65	0	2	0	3	975	1	0	0	1	0	0	0	1900/1/15	3	2021/6/15	1	45	4	0	1	19	0	0	0	0	0	0	1	0	0	0	0	0	0	0	1	0	0	0	0	0	0	0	0	0	0	0	0	0
66	0	2	0	1	123	1	0	0	1	0	0	0	1900/1/15	4	2023/10/15	1	45	4	0	1	4	0	0	0	0	1	0	0	0	0	0	0	0	0	0	0	0	0	0	0	0	1	0	0	0	0	0	0	0
67	0	1	2	2	245	1	0	0	1	0	0	0	2023/6/15	5	2022/12/15	0	45	4	0	1	16	0	0	0	1	0	0	0	0	0	0	0	0	0	0	0	1	0	0	0	0	0	0	0	0	0	0	0	0
69	0	2	0	2	427	1	0	0	1	0	0	0	1900/1/15	4	2022/12/15	1	46	4	0	1	16	0	0	0	1	0	0	0	0	0	0	0	0	0	0	0	1	0	0	0	0	0	0	0	0	0	0	0	0
70	0	1	3	3	730	1	0	0	1	0	0	0	2022/2/15	2	2021/10/15	1	47	4	0	1	10	0	0	0	0	1	0	0	0	0	0	0	0	0	0	0	0	0	0	0	0	0	0	0	0	0	0	1	0
71	0	2	3	2	457	1	0	0	1	0	0	0	2022/8/15	3	2022/11/15	1	47	4	0	1	10	0	0	0	0	1	0	1	0	0	0	0	0	0	0	0	0	0	0	0	0	0	0	0	0	0	0	1	0
72	0	1	2	3	215	1	0	0	1	0	0	0	2023/7/15	2	2021/11/15	1	48	4	0	1	18	0	0	0	1	0	0	0	0	0	0	0	0	0	0	0	0	0	1	0	0	0	0	0	0	0	0	0	0
73	0	2	0	2	457	1	0	0	1	0	0	0	1900/1/15	3	2022/11/15	1	48	4	0	1	9	0	0	0	1	0	0	0	0	0	0	0	0	0	0	0	0	0	0	0	0	0	0	0	0	0	0	0	1
74	0	2	0	1	31	1	0	0	1	0	0	0	1900/1/15	5	2024/1/15	0	49	4	0	1	9	0	0	0	0	0	0	0	1	0	0	0	0	0	0	0	0	0	0	0	0	0	0	0	0	0	0	0	1
75	0	2	0	2	488	1	0	0	1	0	0	0	1900/1/15	5	2022/10/15	0	49	4	0	1	21	0	0	0	1	0	0	0	0	0	0	0	1	0	0	0	0	0	0	0	0	0	0	0	0	0	0	0	0
76	0	0	0	0	1000000	1	0	0	1	0	0	0	1900/1/15	0	1900/1/15	1	49	4	0	1	16	0	0	0	1	0	0	0	0	0	0	0	0	0	0	0	1	0	0	0	0	0	0	0	0	0	0	0	0
77	0	1	3	2	306	1	0	0	1	0	0	0	2023/4/15	4	2022/12/15	1	49	4	0	1	19	0	0	0	0	1	0	1	0	0	0	0	0	0	0	1	0	0	0	0	0	0	0	0	0	0	0	0	0
78	0	0	0	0	1000000	1	0	0	1	0	0	0	1900/1/15	0	1900/1/15	0	49	4	0	1	11	0	0	0	1	0	0	0	0	0	0	0	0	0	0	0	0	0	0	0	1	0	0	0	0	0	0	0	0
79	1	1	2	2	92	1	0	0	0	1	0	0	2023/11/15	5	2023/5/15	1	50	5	0	1	16	0	0	0	0	0	0	1	0	1	0	0	0	0	0	0	1	0	0	0	0	0	0	0	0	0	0	0	0
80	0	1	3	3	427	1	0	0	0	1	0	0	2022/12/15	3	2022/6/15	1	50	5	0	1	8	0	0	0	0	1	0	1	1	0	0	0	0	0	1	0	0	0	0	0	0	0	0	0	0	0	0	0	0
81	1	1	3	3	457	1	0	0	0	1	0	0	2022/11/15	3	2022/7/15	1	50	5	0	1	9	0	0	0	0	0	0	1	0	0	0	0	0	0	0	0	0	0	0	0	0	0	0	0	0	0	0	0	1
82	0	2	0	2	276	1	0	0	0	1	0	0	1900/1/15	6	2023/5/15	1	51	5	0	1	14	0	0	0	0	1	0	1	0	0	0	0	0	0	0	0	0	0	0	0	0	0	1	0	0	0	0	0	0
83	0	2	0	1	123	1	0	0	0	1	0	0	1900/1/15	7	2023/10/15	1	51	5	0	1	16	0	0	0	1	0	0	0	0	0	0	0	0	0	0	0	1	0	0	0	0	0	0	0	0	0	0	0	0
84	0	2	0	2	457	1	0	0	0	1	0	0	1900/1/15	2	2022/11/15	0	51	5	0	1	19	0	0	0	1	0	0	0	0	0	0	0	0	0	0	1	0	0	0	0	0	0	0	0	0	0	0	0	0
85	0	2	4	2	488	1	0	0	0	1	0	0	2020/5/15	6	2022/10/15	0	51	5	0	1	16	0	0	0	0	0	0	0	0	0	1	0	0	0	0	0	1	0	0	0	0	0	0	0	0	0	0	0	0
86	0	2	0	3	518	1	0	0	0	1	0	0	1900/1/15	4	2022/9/15	1	52	5	0	1	5	0	0	0	1	0	0	0	0	0	0	0	0	0	0	0	0	0	0	1	0	0	0	0	0	0	0	0	0
88	0	2	0	2	153	1	0	0	0	1	0	0	1900/1/15	5	2023/9/15	1	53	5	0	1	7	0	0	0	1	0	0	0	0	0	0	0	0	0	0	0	0	0	0	0	0	0	0	0	0	1	0	0	0
89	0	2	0	1	92	1	0	0	0	1	0	0	1900/1/15	5	2023/11/15	1	53	5	0	1	18	0	0	0	1	0	0	0	0	0	0	0	0	0	0	0	0	0	1	0	0	0	0	0	0	0	0	0	0
90	0	2	0	3	975	1	0	0	0	1	0	0	1900/1/15	3	2021/6/15	0	53	5	0	1	18	0	0	0	0	0	0	0	1	0	0	0	0	0	0	0	0	0	1	0	0	0	0	0	0	0	0	0	0
91	0	1	3	0	427	1	0	0	0	1	0	0	2022/12/15	0	1900/1/15	1	53	5	0	1	5	0	0	0	1	0	0	0	0	0	0	0	0	0	0	0	0	0	0	1	0	0	0	0	0	0	0	0	0
92	0	1	3	3	488	1	0	0	0	1	0	0	2022/10/15	2	2022/2/15	1	53	5	0	1	19	0	0	0	0	1	0	0	0	0	0	0	0	0	0	1	0	0	0	0	0	0	0	0	0	0	0	0	0
93	0	0	0	0	1000000	1	0	0	0	1	0	0	1900/1/15	0	1900/1/15	1	54	5	0	1	9	0	0	0	1	0	0	0	0	0	0	0	0	0	0	0	0	0	0	0	0	0	0	0	0	0	0	0	1
94	0	2	0	2	427	1	0	0	0	1	0	0	1900/1/15	4	2022/12/15	1	55	5	0	1	11	0	0	0	1	0	0	0	0	0	0	0	0	0	0	0	0	0	0	0	1	0	0	0	0	0	0	0	0
95	0	1	3	0	396	1	0	0	0	1	0	0	2023/1/15	0	1900/1/15	1	55	5	0	1	11	0	0	0	1	0	0	0	0	0	0	0	0	0	0	0	0	0	0	0	1	0	0	0	0	0	0	0	0
96	0	2	0	2	306	1	0	0	0	1	0	0	1900/1/15	4	2023/4/15	1	55	5	0	1	20	0	0	0	1	0	0	0	0	0	0	0	0	0	0	0	0	0	0	0	0	0	0	1	0	0	0	0	0
97	0	2	0	1	123	1	0	0	0	1	0	0	1900/1/15	5	2023/10/15	1	55	5	0	1	4	0	0	0	0	0	0	0	1	0	0	0	0	0	0	0	0	0	0	0	0	1	0	0	0	0	0	0	0
98	0	1	2	2	153	1	0	0	0	1	0	0	2023/9/15	4	2023/5/15	1	56	5	0	1	21	0	0	0	1	0	0	0	0	0	0	0	1	0	0	0	0	0	0	0	0	0	0	0	0	0	0	0	0
99	0	1	3	3	488	1	0	0	0	1	0	0	2022/10/15	3	2022/3/15	1	56	5	0	1	19	0	0	0	0	0	0	1	0	0	0	0	0	0	0	1	0	0	0	0	0	0	0	0	0	0	0	0	0
100	0	1	2	2	153	1	0	0	0	1	0	0	2023/9/15	4	2023/2/15	1	58	5	0	1	19	0	0	0	1	0	0	0	0	0	0	0	0	0	0	1	0	0	0	0	0	0	0	0	0	0	0	0	0
101	0	2	0	3	883	1	0	0	0	1	0	0	1900/1/15	4	2021/9/15	1	58	5	0	1	18	0	1	0	0	1	0	1	0	0	0	0	0	0	0	0	0	0	1	0	0	0	0	0	0	0	0	0	0
102	0	2	0	3	945	1	0	0	0	1	0	0	1900/1/15	2	2021/7/15	1	59	5	0	1	8	0	0	0	1	0	0	0	0	0	0	0	0	0	1	0	0	0	0	0	0	0	0	0	0	0	0	0	0
103	0	2	0	2	153	1	0	0	0	1	0	0	1900/1/15	5	2023/9/15	1	59	5	0	1	20	0	0	0	1	0	0	0	0	0	0	0	0	0	0	0	0	0	0	0	0	0	0	1	0	0	0	0	0
104	0	2	0	2	457	1	0	0	0	1	0	0	1900/1/15	2	2022/11/15	1	59	5	0	1	9	0	1	0	0	1	0	0	0	0	0	0	0	0	0	0	0	0	0	0	0	0	0	0	0	0	0	0	1
105	0	2	0	2	276	0	1	0	0	0	1	0	1900/1/15	7	2023/5/15	0	60	6	0	1	21	0	0	0	0	1	0	0	0	0	0	0	1	0	0	0	0	0	0	0	0	0	0	0	0	0	0	0	0
106	0	0	0	0	1000000	0	1	0	0	0	1	0	1900/1/15	0	1900/1/15	0	60	6	0	1	21	0	0	0	1	0	0	0	0	0	0	0	1	0	0	0	0	0	0	0	0	0	0	0	0	0	0	0	0
107	0	2	0	1	123	0	1	0	0	0	1	0	1900/1/15	6	2023/10/15	1	60	6	0	1	16	0	0	0	0	0	0	1	0	0	0	0	0	0	0	0	1	0	0	0	0	0	0	0	0	0	0	0	0
108	0	2	3	2	457	0	1	0	0	0	1	0	2022/7/15	3	2022/11/15	1	60	6	0	1	7	0	1	0	0	0	0	0	0	0	0	0	0	0	0	0	0	0	0	0	0	0	0	0	0	1	0	0	0
109	0	2	0	2	276	0	1	0	0	0	1	0	1900/1/15	5	2023/5/15	1	60	6	0	1	4	0	1	0	0	0	0	1	0	0	0	0	0	0	0	0	0	0	0	0	0	1	0	0	0	0	0	0	0
110	0	2	0	1	123	0	1	0	0	0	1	0	1900/1/15	6	2023/10/15	1	61	6	0	1	15	0	0	0	1	0	0	0	0	0	0	0	0	0	0	0	0	0	0	0	0	0	0	0	0	0	1	0	0
111	0	2	0	2	427	0	1	0	0	0	1	0	1900/1/15	4	2022/12/15	0	61	6	0	1	10	0	0	0	1	0	0	0	0	0	0	0	0	0	0	0	0	0	0	0	0	0	0	0	0	0	0	1	0
112	0	2	0	2	427	0	1	0	0	0	1	0	1900/1/15	4	2022/12/15	0	61	6	0	1	10	0	0	0	1	0	0	0	0	0	0	0	0	0	0	0	0	0	0	0	0	0	0	0	0	0	0	1	0
113	0	2	4	2	245	0	1	0	0	0	1	0	2020/12/15	1	2023/6/15	1	62	6	0	1	19	0	0	0	0	0	0	1	0	0	0	0	0	0	0	1	0	0	0	0	0	0	0	0	0	0	0	0	0
114	0	2	0	3	1006	0	1	0	0	0	1	0	1900/1/15	3	2021/5/15	1	62	6	0	1	15	0	0	0	0	1	0	0	0	0	0	0	0	0	0	0	0	0	0	0	0	0	0	0	0	0	1	0	0
116	0	2	0	1	123	0	1	0	0	0	1	0	1900/1/15	4	2023/10/15	1	62	6	0	1	18	0	0	0	0	1	0	1	0	0	0	0	0	0	0	0	0	0	1	0	0	0	0	0	0	0	0	0	0
117	0	2	0	1	92	0	1	0	0	0	1	0	1900/1/15	6	2023/11/15	0	63	6	0	1	19	1	0	0	0	0	0	0	0	0	0	0	0	0	0	1	0	0	0	0	0	0	0	0	0	0	0	0	0
118	0	2	2	1	62	0	1	0	0	0	1	0	2023/8/15	5	2023/12/15	1	63	6	0	1	18	0	0	0	0	0	0	1	0	0	0	0	0	0	0	0	0	0	1	0	0	0	0	0	0	0	0	0	0
119	0	1	3	0	457	0	1	0	0	0	1	0	2022/11/15	0	1900/1/15	0	63	6	0	1	11	0	0	0	0	0	0	1	0	0	0	0	0	0	0	0	0	0	0	0	1	0	0	0	0	0	0	0	0
120	0	2	0	2	396	0	1	0	0	0	1	0	1900/1/15	5	2023/1/15	0	63	6	0	1	21	0	0	0	1	0	0	0	0	0	0	0	1	0	0	0	0	0	0	0	0	0	0	0	0	0	0	0	0
121	0	2	0	2	153	0	1	0	0	0	1	0	1900/1/15	5	2023/9/15	1	64	6	0	1	13	0	0	0	0	1	0	0	0	0	0	0	0	0	0	0	0	0	0	0	0	0	0	0	1	0	0	0	0
122	0	2	0	1	123	0	1	0	0	0	1	0	1900/1/15	7	2023/10/15	1	65	6	0	1	21	0	0	0	0	0	0	1	0	0	0	0	1	0	0	0	0	0	0	0	0	0	0	0	0	0	0	0	0
123	0	2	0	3	914	0	1	0	0	0	1	0	1900/1/15	6	2021/8/15	1	66	6	0	1	21	0	0	0	1	0	0	0	0	0	0	0	1	0	0	0	0	0	0	0	0	0	0	0	0	0	0	0	0
124	0	2	0	3	518	0	1	0	0	0	1	0	1900/1/15	3	2022/9/15	1	66	6	0	1	15	0	0	0	0	1	0	1	0	0	0	0	0	0	0	0	0	0	0	0	0	0	0	0	0	0	1	0	0
125	0	2	0	2	245	0	1	0	0	0	1	0	1900/1/15	5	2023/6/15	1	67	6	0	1	5	0	0	0	1	0	0	0	0	0	0	0	0	0	0	0	0	0	0	1	0	0	0	0	0	0	0	0	0
126	0	2	3	1	31	0	1	0	0	0	1	0	2022/8/15	7	2024/1/15	1	67	6	0	1	21	0	0	0	1	0	0	0	0	0	0	0	1	0	0	0	0	0	0	0	0	0	0	0	0	0	0	0	0
127	0	2	4	2	153	0	1	0	0	0	1	0	2021/10/15	7	2023/9/15	1	69	6	0	1	21	0	0	0	0	0	1	0	0	0	0	0	1	0	0	0	0	0	0	0	0	0	0	0	0	0	0	0	0
128	0	2	3	3	610	0	1	0	0	0	1	0	2022/2/15	3	2022/6/15	1	69	6	0	1	4	0	1	0	0	1	0	0	0	0	0	0	0	0	0	0	0	0	0	0	0	1	0	0	0	0	0	0	0
129	0	2	0	1	123	0	1	0	0	0	1	0	1900/1/15	6	2023/10/15	1	69	6	0	1	19	0	0	0	0	1	1	1	0	1	0	0	0	0	0	1	0	0	0	0	0	0	0	0	0	0	0	0	0
130	0	2	0	1	31	0	1	0	0	0	1	0	1900/1/15	5	2024/1/15	0	69	6	0	1	21	0	0	1	0	0	0	0	0	0	0	0	1	0	0	0	0	0	0	0	0	0	0	0	0	0	0	0	0
131	0	0	0	0	1000000	0	1	0	0	0	0	1	1900/1/15	0	1900/1/15	0	70	7	0	1	21	0	0	0	0	1	0	0	0	0	0	0	1	0	0	0	0	0	0	0	0	0	0	0	0	0	0	0	0
132	0	2	0	1	123	0	1	0	0	0	0	1	1900/1/15	7	2023/10/15	1	70	7	0	1	8	0	0	0	1	0	0	0	0	0	0	0	0	0	1	0	0	0	0	0	0	0	0	0	0	0	0	0	0
133	0	2	3	1	123	0	1	0	0	0	0	1	2022/9/15	6	2023/10/15	1	70	7	0	1	18	0	0	0	0	0	1	0	0	0	0	0	0	0	0	0	0	0	1	0	0	0	0	0	0	0	0	0	0
134	0	2	0	2	276	0	1	0	0	0	0	1	1900/1/15	5	2023/5/15	1	70	7	0	1	21	0	0	0	0	1	0	0	0	0	0	0	1	0	0	0	0	0	0	0	0	0	0	0	0	0	0	0	0
135	0	2	0	1	123	0	1	0	0	0	0	1	1900/1/15	4	2023/10/15	1	70	7	0	1	21	0	0	0	0	0	0	1	0	0	0	0	1	0	0	0	0	0	0	0	0	0	0	0	0	0	0	0	0
136	0	2	0	2	488	0	1	0	0	0	0	1	1900/1/15	4	2022/10/15	1	70	7	0	1	21	0	0	0	1	0	0	0	0	0	0	0	1	0	0	0	0	0	0	0	0	0	0	0	0	0	0	0	0
137	0	2	0	3	730	0	1	0	0	0	0	1	1900/1/15	5	2022/2/15	0	70	7	0	1	21	0	0	0	1	0	0	0	0	0	0	0	1	0	0	0	0	0	0	0	0	0	0	0	0	0	0	0	0
138	0	2	0	3	518	0	1	0	0	0	0	1	1900/1/15	5	2022/9/15	1	70	7	0	1	21	0	0	0	0	0	0	1	0	0	0	0	1	0	0	0	0	0	0	0	0	0	0	0	0	0	0	0	0
139	0	2	0	1	123	0	1	0	0	0	0	1	1900/1/15	7	2023/10/15	1	70	7	0	1	21	0	0	0	0	0	0	1	0	0	0	0	1	0	0	0	0	0	0	0	0	0	0	0	0	0	0	0	0
140	0	2	3	1	92	0	1	0	0	0	0	1	2022/10/15	7	2023/11/15	1	70	7	0	1	16	0	0	0	1	0	0	0	0	0	0	0	0	0	0	0	1	0	0	0	0	0	0	0	0	0	0	0	0
141	0	2	0	3	1067	0	1	0	0	0	0	1	1900/1/15	5	2021/3/15	0	71	7	0	1	4	0	0	0	0	0	0	0	1	0	0	0	0	0	0	0	0	0	0	0	0	1	0	0	0	0	0	0	0
142	0	0	0	0	1000000	0	1	0	0	0	0	1	1900/1/15	0	1900/1/15	1	71	7	0	1	21	0	0	0	1	0	0	0	0	0	0	0	1	0	0	0	0	0	0	0	0	0	0	0	0	0	0	0	0
144	0	2	3	2	153	0	1	0	0	0	0	1	2022/8/15	6	2023/9/15	1	72	7	0	1	21	0	0	0	1	0	0	0	0	0	0	0	1	0	0	0	0	0	0	0	0	0	0	0	0	0	0	0	0
145	0	2	0	1	92	0	1	0	0	0	0	1	1900/1/15	7	2023/11/15	1	73	7	0	1	18	0	0	0	1	0	0	0	0	0	0	0	0	0	0	0	0	0	1	0	0	0	0	0	0	0	0	0	0
146	0	2	0	1	62	0	1	0	0	0	0	1	1900/1/15	7	2023/12/15	1	73	7	0	1	21	0	1	0	0	0	0	0	1	0	1	0	1	0	0	0	0	0	0	0	0	0	0	0	0	0	0	0	0
147	0	2	0	1	92	0	1	0	0	0	0	1	1900/1/15	6	2023/11/15	1	74	7	0	1	21	0	0	0	1	0	0	0	0	0	0	0	1	0	0	0	0	0	0	0	0	0	0	0	0	0	0	0	0
148	0	1	2	2	153	0	1	0	0	0	0	1	2023/9/15	7	2023/9/15	1	74	7	0	1	21	0	0	0	0	0	0	1	0	0	0	0	1	0	0	0	0	0	0	0	0	0	0	0	0	0	0	0	0
149	0	2	0	1	31	0	1	0	0	0	0	1	1900/1/15	7	2024/1/15	1	74	7	0	1	21	0	0	0	1	0	0	0	0	0	0	0	1	0	0	0	0	0	0	0	0	0	0	0	0	0	0	0	0
150	0	2	0	2	276	0	1	0	0	0	0	1	1900/1/15	5	2023/5/15	1	75	7	0	1	13	0	0	0	0	1	0	0	0	0	0	0	0	0	0	0	0	0	0	0	0	0	0	0	1	0	0	0	0
151	0	2	0	1	92	0	1	0	0	0	0	1	1900/1/15	6	2023/11/15	0	75	7	0	1	18	0	0	0	0	0	0	1	0	0	0	0	0	0	0	0	0	0	1	0	0	0	0	0	0	0	0	0	0
152	0	2	0	1	123	0	1	0	0	0	0	1	1900/1/15	7	2023/10/15	1	76	7	0	1	21	0	0	0	1	0	0	0	0	0	0	0	1	0	0	0	0	0	0	0	0	0	0	0	0	0	0	0	0
153	0	2	0	3	822	0	1	0	0	0	0	1	1900/1/15	7	2021/11/15	1	76	7	0	1	21	0	0	0	1	0	0	0	0	0	0	0	1	0	0	0	0	0	0	0	0	0	0	0	0	0	0	0	0
154	0	2	0	2	153	0	1	0	0	0	0	1	1900/1/15	6	2023/9/15	1	76	7	0	1	5	0	0	0	0	1	0	0	0	0	0	0	0	0	0	0	0	0	0	1	0	0	0	0	0	0	0	0	0
155	0	2	0	1	123	0	1	0	0	0	0	1	1900/1/15	6	2023/10/15	1	79	7	0	1	21	0	0	0	1	0	0	0	0	0	0	0	1	0	0	0	0	0	0	0	0	0	0	0	0	0	0	0	0
156	0	2	0	2	457	0	1	0	0	0	0	1	1900/1/15	7	2022/11/15	1	79	7	0	1	21	0	0	0	0	0	0	1	0	0	0	0	1	0	0	0	0	0	0	0	0	0	0	0	0	0	0	0	0
157	0	2	0	3	945	0	0	0	0	0	0	0	1900/1/15	2	2021/7/15	1	20	2	1	1	21	0	0	0	1	0	0	0	0	0	0	0	1	0	0	0	0	0	0	0	0	0	0	0	0	0	0	0	0
158	0	1	2	2	184	0	0	0	0	0	0	0	2023/8/15	4	2022/10/15	1	20	2	1	1	8	0	0	0	1	0	0	0	0	0	0	0	0	0	1	0	0	0	0	0	0	0	0	0	0	0	0	0	0
159	0	2	0	3	702	0	0	0	0	0	0	0	1900/1/15	3	2022/3/15	1	20	2	1	1	1	0	0	0	1	0	0	0	0	0	0	0	0	0	0	0	0	1	0	0	0	0	0	0	0	0	0	0	0
160	0	2	0	2	276	0	0	0	0	0	0	0	1900/1/15	3	2023/5/15	1	21	2	1	1	13	0	0	0	0	0	0	1	0	0	0	0	0	0	0	0	0	0	0	0	0	0	0	0	1	0	0	0	0
161	0	2	0	3	518	0	0	0	0	0	0	0	1900/1/15	3	2022/9/15	1	21	2	1	1	21	0	0	0	1	0	0	0	0	0	0	0	1	0	0	0	0	0	0	0	0	0	0	0	0	0	0	0	0
162	0	2	0	3	1095	0	0	0	0	0	0	0	1900/1/15	1	2021/2/15	0	22	2	1	1	14	0	0	0	1	0	0	0	0	0	0	0	0	0	0	0	0	0	0	0	0	0	1	0	0	0	0	0	0
163	0	1	2	2	123	0	0	0	0	0	0	0	2023/10/15	6	2023/2/15	1	23	2	1	1	21	0	0	0	1	0	0	0	0	0	0	0	1	0	0	0	0	0	0	0	0	0	0	0	0	0	0	0	0
164	0	2	0	3	914	0	0	0	0	0	0	0	1900/1/15	2	2021/8/15	1	23	2	1	1	15	0	0	0	1	0	0	0	0	0	0	0	0	0	0	0	0	0	0	0	0	0	0	0	0	0	1	0	0
165	0	2	4	2	396	0	0	0	0	0	0	0	2020/4/15	3	2023/1/15	1	23	2	1	1	19	0	0	0	1	0	0	0	0	0	0	0	0	0	0	1	0	0	0	0	0	0	0	0	0	0	0	0	0
166	0	1	2	3	184	0	0	0	0	0	0	0	2023/8/15	4	2022/4/15	1	23	2	1	1	16	0	0	0	1	0	0	0	0	0	0	0	0	0	0	0	1	0	0	0	0	0	0	0	0	0	0	0	0
167	0	2	2	2	215	0	0	0	0	0	0	0	2023/5/15	3	2023/7/15	1	23	2	1	1	5	0	0	0	0	1	0	1	0	0	0	0	0	0	0	0	0	0	0	1	0	0	0	0	0	0	0	0	0
168	1	1	2	2	123	0	0	0	0	0	0	0	2023/10/15	4	2023/7/15	0	24	2	1	1	17	0	0	0	1	0	0	0	0	0	0	0	0	0	0	0	0	0	0	0	0	0	0	0	0	0	0	0	0
169	0	2	0	3	730	0	0	0	0	0	0	0	1900/1/15	2	2022/2/15	1	24	2	1	1	5	0	0	0	0	0	0	1	0	0	0	0	0	0	0	0	0	0	0	1	0	0	0	0	0	0	0	0	0
170	0	1	2	2	153	0	0	0	0	0	0	0	2023/9/15	4	2022/10/15	0	24	2	1	1	20	0	0	0	1	0	0	0	0	0	0	0	0	0	0	0	0	0	0	0	0	0	0	1	0	0	0	0	0
171	0	2	0	3	580	0	0	0	0	0	0	0	1900/1/15	4	2022/7/15	1	25	2	1	1	18	0	0	0	1	0	0	0	0	0	0	0	0	0	0	0	0	0	1	0	0	0	0	0	0	0	0	0	0
172	0	2	3	2	488	0	0	0	0	0	0	0	2022/9/15	4	2022/10/15	1	25	2	1	1	15	0	0	0	1	0	0	0	0	0	0	0	0	0	0	0	0	0	0	0	0	0	0	0	0	0	1	0	0
173	1	1	3	3	580	0	0	0	0	0	0	0	2022/7/15	3	2021/8/15	1	26	2	1	1	11	0	0	0	0	0	0	1	0	0	0	0	0	0	0	0	0	0	0	0	1	0	0	0	0	0	0	0	0
174	0	2	0	2	427	0	0	0	0	0	0	0	1900/1/15	2	2022/12/15	1	26	2	1	1	5	0	0	0	1	0	0	0	0	0	0	0	0	0	0	0	0	0	0	1	0	0	0	0	0	0	0	0	0
175	0	1	3	3	427	0	0	0	0	0	0	0	2022/12/15	3	2021/3/15	1	28	2	1	1	13	0	0	0	1	0	0	0	0	0	0	0	0	0	0	0	0	0	0	0	0	0	0	0	1	0	0	0	0
176	0	0	0	0	1000000	0	0	0	0	0	0	0	1900/1/15	0	1900/1/15	1	28	2	1	1	21	0	0	0	1	0	0	0	0	0	0	0	1	0	0	0	0	0	0	0	0	0	0	0	0	0	0	0	0
177	0	0	0	0	1000000	0	0	0	0	0	0	0	1900/1/15	0	1900/1/15	0	28	2	1	1	21	0	0	0	1	0	0	0	0	0	0	0	1	0	0	0	0	0	0	0	0	0	0	0	0	0	0	0	0
178	0	1	3	3	549	0	0	0	0	0	0	0	2022/8/15	4	2022/6/15	0	28	2	1	1	15	0	0	0	0	0	0	1	0	0	0	0	0	0	0	0	0	0	0	0	0	0	0	0	0	0	1	0	0
179	0	2	0	2	365	0	0	0	0	0	0	0	1900/1/15	2	2023/2/15	1	29	2	1	1	13	0	0	0	1	0	0	0	0	0	0	0	0	0	0	0	0	0	0	0	0	0	0	0	1	0	0	0	0
180	0	1	3	3	488	0	0	0	0	0	0	0	2022/10/15	1	2021/8/15	1	29	2	1	1	15	0	0	0	0	0	0	1	0	0	0	0	0	0	0	0	0	0	0	0	0	0	0	0	0	0	1	0	0
181	0	1	3	0	427	0	0	0	0	0	0	0	2022/12/15	0	1900/1/15	1	29	2	1	1	13	0	0	0	1	0	0	0	0	0	0	0	0	0	0	0	0	0	0	0	0	0	0	0	1	0	0	0	0
182	0	1	3	3	488	0	0	0	0	0	0	0	2022/10/15	3	2021/2/15	1	29	2	1	1	21	0	0	0	1	0	0	0	0	0	0	0	1	0	0	0	0	0	0	0	0	0	0	0	0	0	0	0	0
183	0	1	3	3	549	0	0	1	0	0	0	0	2022/8/15	3	2021/12/15	1	31	3	1	1	16	0	0	0	0	1	0	0	0	0	0	0	0	0	0	0	1	0	0	0	0	0	0	0	0	0	0	0	0
184	0	2	0	3	822	0	0	1	0	0	0	0	1900/1/15	3	2021/11/15	0	31	3	1	1	19	0	0	0	0	1	0	0	0	0	0	0	0	0	0	1	0	0	0	0	0	0	0	0	0	0	0	0	0
185	0	2	0	3	549	0	0	1	0	0	0	0	1900/1/15	3	2022/8/15	1	32	3	1	1	15	0	0	0	1	0	0	0	0	0	0	0	0	0	0	0	0	0	0	0	0	0	0	0	0	0	1	0	0
186	0	2	0	3	883	0	0	1	0	0	0	0	1900/1/15	3	2021/9/15	1	33	3	1	1	5	0	0	0	1	0	0	0	0	0	0	0	0	0	0	0	0	0	0	1	0	0	0	0	0	0	0	0	0
187	0	2	0	3	580	0	0	1	0	0	0	0	1900/1/15	3	2022/7/15	1	33	3	1	1	15	0	0	0	0	0	0	1	0	0	0	0	0	0	0	0	0	0	0	0	0	0	0	0	0	0	1	0	0
188	0	2	0	3	549	0	0	1	0	0	0	0	1900/1/15	3	2022/8/15	1	33	3	1	1	21	0	0	0	1	0	0	0	0	0	0	0	1	0	0	0	0	0	0	0	0	0	0	0	0	0	0	0	0
189	0	0	0	0	1000000	0	0	1	0	0	0	0	1900/1/15	0	1900/1/15	1	33	3	1	1	5	0	0	0	1	0	0	0	0	0	0	0	0	0	0	0	0	0	0	1	0	0	0	0	0	0	0	0	0
190	0	1	2	2	92	0	0	1	0	0	0	0	2023/11/15	3	2023/6/15	1	33	3	1	1	15	0	0	0	1	0	0	0	0	0	0	0	0	0	0	0	0	0	0	0	0	0	0	0	0	0	1	0	0
191	0	2	0	3	853	0	0	1	0	0	0	0	1900/1/15	3	2021/10/15	1	35	3	1	1	19	0	0	0	1	0	0	0	0	0	0	0	0	0	0	1	0	0	0	0	0	0	0	0	0	0	0	0	0
192	0	2	3	2	365	0	0	1	0	0	0	0	2022/10/15	3	2023/2/15	1	35	3	1	1	16	0	1	0	0	1	0	1	0	0	0	0	0	0	0	0	1	0	0	0	0	0	0	0	0	0	0	0	0
193	0	1	3	3	580	0	0	1	0	0	0	0	2022/7/15	2	2021/2/15	0	35	3	1	1	21	1	0	0	0	1	0	0	1	0	0	0	1	0	0	0	0	0	0	0	0	0	0	0	0	0	0	0	0
194	0	0	0	0	1000000	0	0	1	0	0	0	0	1900/1/15	0	1900/1/15	1	35	3	1	1	21	0	0	0	0	0	0	0	0	0	1	0	1	0	0	0	0	0	0	0	0	0	0	0	0	0	0	0	0
195	0	2	0	2	396	0	0	1	0	0	0	0	1900/1/15	3	2023/1/15	0	35	3	1	1	17	0	0	0	1	0	0	0	0	0	0	0	0	0	0	0	0	0	0	0	0	0	0	0	0	0	0	0	0
196	0	0	0	0	1000000	0	0	1	0	0	0	0	1900/1/15	0	1900/1/15	1	36	3	1	1	20	0	0	0	1	0	0	0	0	0	0	0	0	0	0	0	0	0	0	0	0	0	0	1	0	0	0	0	0
197	0	1	2	3	123	0	0	1	0	0	0	0	2023/10/15	2	2021/2/15	1	36	3	1	1	16	0	0	0	1	0	0	0	0	0	0	0	0	0	0	0	1	0	0	0	0	0	0	0	0	0	0	0	0
198	0	2	0	3	822	0	0	1	0	0	0	0	1900/1/15	3	2021/11/15	1	37	3	1	1	12	0	0	0	1	0	0	0	0	0	0	0	0	0	0	0	0	0	0	0	0	0	0	0	0	0	0	0	0
199	0	1	3	0	457	0	0	1	0	0	0	0	2022/11/15	0	1900/1/15	1	37	3	1	1	5	0	0	0	1	0	0	0	0	0	0	0	0	0	0	0	0	0	0	1	0	0	0	0	0	0	0	0	0
200	0	2	0	2	245	0	0	1	0	0	0	0	1900/1/15	4	2023/6/15	0	37	3	1	1	16	0	0	0	0	0	0	1	0	0	0	0	0	0	0	0	1	0	0	0	0	0	0	0	0	0	0	0	0
201	0	2	4	2	306	0	0	1	0	0	0	0	2021/4/15	5	2023/4/15	0	37	3	1	1	16	0	0	0	1	0	0	0	0	0	0	0	0	0	0	0	1	0	0	0	0	0	0	0	0	0	0	0	0
202	0	2	0	3	1036	0	0	1	0	0	0	0	1900/1/15	2	2021/4/15	0	38	3	1	1	18	0	0	0	1	0	0	0	0	0	0	0	0	0	0	0	0	0	1	0	0	0	0	0	0	0	0	0	0
203	0	2	0	3	853	0	0	1	0	0	0	0	1900/1/15	2	2021/10/15	1	39	3	1	1	21	0	0	0	1	0	0	0	0	0	0	0	1	0	0	0	0	0	0	0	0	0	0	0	0	0	0	0	0
204	0	0	0	0	1000000	0	0	1	0	0	0	0	1900/1/15	0	1900/1/15	0	39	3	1	1	21	0	0	0	1	0	0	0	0	0	0	0	1	0	0	0	0	0	0	0	0	0	0	0	0	0	0	0	0
205	0	1	2	3	92	0	0	1	0	0	0	0	2023/11/15	2	2022/2/15	1	39	3	1	1	21	0	0	0	1	0	0	0	0	0	0	0	1	0	0	0	0	0	0	0	0	0	0	0	0	0	0	0	0
206	0	1	2	3	92	0	0	1	0	0	0	0	2023/11/15	2	2022/2/15	1	39	3	1	1	21	0	0	0	1	0	0	0	0	0	0	0	1	0	0	0	0	0	0	0	0	0	0	0	0	0	0	0	0
207	0	2	3	2	365	0	0	1	0	0	0	0	2022/3/15	4	2023/2/15	1	39	3	1	1	21	0	0	0	1	0	0	0	0	0	0	0	1	0	0	0	0	0	0	0	0	0	0	0	0	0	0	0	0
208	0	0	0	0	1000000	0	0	1	0	0	0	0	1900/1/15	0	1900/1/15	0	39	3	1	1	21	0	0	0	1	0	0	0	0	0	0	0	1	0	0	0	0	0	0	0	0	0	0	0	0	0	0	0	0
209	0	2	0	3	1067	1	0	0	1	0	0	0	1900/1/15	3	2021/3/15	1	40	4	1	1	15	0	0	0	1	0	0	0	0	0	0	0	0	0	0	0	0	0	0	0	0	0	0	0	0	0	1	0	0
210	0	1	3	2	427	1	0	0	1	0	0	0	2022/12/15	3	2022/11/15	1	42	4	1	1	21	0	0	0	1	0	0	0	0	0	0	0	1	0	0	0	0	0	0	0	0	0	0	0	0	0	0	0	0
211	0	2	0	2	337	1	0	0	1	0	0	0	1900/1/15	4	2023/3/15	1	42	4	1	1	21	0	0	0	1	0	0	0	0	0	0	0	1	0	0	0	0	0	0	0	0	0	0	0	0	0	0	0	0
212	0	2	0	2	488	1	0	0	1	0	0	0	1900/1/15	3	2022/10/15	1	42	4	1	1	21	0	0	0	1	0	0	0	0	0	0	0	1	0	0	0	0	0	0	0	0	0	0	0	0	0	0	0	0
213	0	0	0	0	1000000	1	0	0	1	0	0	0	1900/1/15	0	1900/1/15	0	42	4	1	1	9	0	0	0	1	0	0	0	0	0	0	0	0	0	0	0	0	0	0	0	0	0	0	0	0	0	0	0	1
214	0	1	3	3	488	1	0	0	1	0	0	0	2022/10/15	2	2021/9/15	1	43	4	1	1	16	0	0	0	1	0	0	0	0	0	0	0	0	0	0	0	1	0	0	0	0	0	0	0	0	0	0	0	0
215	0	1	4	3	914	1	0	0	1	0	0	0	2021/8/15	5	2021/7/15	1	43	4	1	1	21	0	0	0	1	0	0	0	0	0	0	0	1	0	0	0	0	0	0	0	0	0	0	0	0	0	0	0	0
216	0	1	2	0	215	1	0	0	1	0	0	0	2023/7/15	0	1900/1/15	1	43	4	1	1	18	0	0	0	1	0	0	0	0	0	0	0	0	0	0	0	0	0	1	0	0	0	0	0	0	0	0	0	0
217	0	1	3	3	488	1	0	0	1	0	0	0	2022/10/15	2	2021/9/15	1	44	4	1	1	13	0	0	0	1	0	0	0	0	0	0	0	0	0	0	0	0	0	0	0	0	0	0	0	1	0	0	0	0
218	0	2	4	3	945	1	0	0	1	0	0	0	2020/2/15	2	2021/7/15	1	45	4	1	1	18	0	0	0	1	0	0	0	0	0	0	0	0	0	0	0	0	0	1	0	0	0	0	0	0	0	0	0	0
219	0	2	0	2	337	1	0	0	1	0	0	0	1900/1/15	3	2023/3/15	1	45	4	1	1	9	0	0	0	0	1	0	0	0	0	0	0	0	0	0	0	0	0	0	0	0	0	0	0	0	0	0	0	1
220	0	1	2	2	184	1	0	0	1	0	0	0	2023/8/15	4	2023/2/15	1	46	4	1	1	16	0	0	0	1	0	0	0	0	0	0	0	0	0	0	0	1	0	0	0	0	0	0	0	0	0	0	0	0
221	0	2	0	3	853	1	0	0	1	0	0	0	1900/1/15	3	2021/10/15	1	46	4	1	1	21	0	0	0	1	0	0	0	0	0	0	0	1	0	0	0	0	0	0	0	0	0	0	0	0	0	0	0	0
222	0	2	0	1	92	1	0	0	1	0	0	0	1900/1/15	4	2023/11/15	1	46	4	1	1	19	0	0	0	0	1	0	1	0	0	0	0	0	0	0	1	0	0	0	0	0	0	0	0	0	0	0	0	0
223	0	0	0	0	1000000	1	0	0	1	0	0	0	1900/1/15	0	1900/1/15	1	46	4	1	1	21	0	0	0	1	0	0	0	0	0	0	0	1	0	0	0	0	0	0	0	0	0	0	0	0	0	0	0	0
224	0	0	0	0	1000000	1	0	0	1	0	0	0	1900/1/15	0	1900/1/15	1	46	4	1	1	5	0	0	0	1	0	0	0	0	0	0	0	0	0	0	0	0	0	0	1	0	0	0	0	0	0	0	0	0
225	0	2	0	3	702	1	0	0	1	0	0	0	1900/1/15	2	2022/3/15	1	47	4	1	1	18	0	0	0	1	0	0	0	0	0	0	0	0	0	0	0	0	0	1	0	0	0	0	0	0	0	0	0	0
226	0	2	0	1	62	1	0	0	1	0	0	0	1900/1/15	4	2023/12/15	1	47	4	1	1	19	0	0	0	0	0	0	1	0	0	0	0	0	0	0	1	0	0	0	0	0	0	0	0	0	0	0	0	0
227	0	0	0	0	1000000	1	0	0	1	0	0	0	1900/1/15	0	1900/1/15	1	48	4	1	1	5	0	0	0	1	0	0	0	0	0	0	0	0	0	0	0	0	0	0	1	0	0	0	0	0	0	0	0	0
228	0	2	4	3	853	1	0	0	1	0	0	0	2020/2/15	3	2021/10/15	1	48	4	1	1	18	0	0	0	0	0	0	1	0	0	0	0	0	0	0	0	0	0	1	0	0	0	0	0	0	0	0	0	0
229	0	2	0	2	153	1	0	0	1	0	0	0	1900/1/15	5	2023/9/15	0	48	4	1	1	21	0	0	0	1	0	0	0	0	0	0	0	1	0	0	0	0	0	0	0	0	0	0	0	0	0	0	0	0
230	1	1	2	3	62	1	0	0	1	0	0	0	2023/12/15	3	2021/4/15	1	49	4	1	1	16	0	0	0	1	0	0	0	0	0	0	0	0	0	0	0	1	0	0	0	0	0	0	0	0	0	0	0	0
231	0	2	0	2	457	1	0	0	1	0	0	0	1900/1/15	4	2022/11/15	0	49	4	1	1	1	0	0	0	0	0	0	0	0	0	1	0	0	0	0	0	0	1	0	0	0	0	0	0	0	0	0	0	0
232	0	2	3	2	365	1	0	0	1	0	0	0	2022/12/15	4	2023/2/15	0	49	4	1	1	16	0	0	0	1	0	0	0	0	0	0	0	0	0	0	0	1	0	0	0	0	0	0	0	0	0	0	0	0
233	0	2	2	1	92	1	0	0	1	0	0	0	2023/8/15	5	2023/11/15	0	49	4	1	1	15	0	0	0	1	0	0	0	0	0	0	0	0	0	0	0	0	0	0	0	0	0	0	0	0	0	1	0	0
234	0	0	0	0	1000000	1	0	0	1	0	0	0	1900/1/15	0	1900/1/15	1	49	4	1	1	7	0	0	0	0	1	0	0	0	0	0	0	0	0	0	0	0	0	0	0	0	0	0	0	0	1	0	0	0
235	0	2	0	2	396	1	0	0	0	1	0	0	1900/1/15	4	2023/1/15	1	50	5	1	1	19	0	0	0	1	0	0	0	0	0	0	0	0	0	0	1	0	0	0	0	0	0	0	0	0	0	0	0	0
236	0	0	0	0	1000000	1	0	0	0	1	0	0	1900/1/15	0	1900/1/15	0	50	5	1	1	9	0	0	0	1	0	0	0	0	0	0	0	0	0	0	0	0	0	0	0	0	0	0	0	0	0	0	0	1
237	0	2	0	1	123	1	0	0	0	1	0	0	1900/1/15	6	2023/10/15	1	51	5	1	1	21	0	1	0	0	0	0	0	1	0	0	0	1	0	0	0	0	0	0	0	0	0	0	0	0	0	0	0	0
239	0	2	0	1	62	1	0	0	0	1	0	0	1900/1/15	6	2023/12/15	1	51	5	1	1	19	0	0	0	0	0	0	1	0	0	0	0	0	0	0	1	0	0	0	0	0	0	0	0	0	0	0	0	0
240	0	1	2	3	62	1	0	0	0	1	0	0	2023/12/15	3	2022/6/15	1	51	5	1	1	16	1	0	0	0	0	0	0	0	0	0	0	0	0	0	0	1	0	0	0	0	0	0	0	0	0	0	0	0
241	0	2	0	3	702	1	0	0	0	1	0	0	1900/1/15	3	2022/3/15	1	51	5	1	1	21	1	0	0	0	0	0	0	0	0	0	0	1	0	0	0	0	0	0	0	0	0	0	0	0	0	0	0	0
242	0	2	0	2	276	1	0	0	0	1	0	0	1900/1/15	4	2023/5/15	1	52	5	1	1	9	0	0	0	1	0	0	0	0	0	0	0	0	0	0	0	0	0	0	0	0	0	0	0	0	0	0	0	1
243	0	0	0	0	1000000	1	0	0	0	1	0	0	1900/1/15	0	1900/1/15	1	52	5	1	1	21	0	1	0	0	1	0	0	0	0	0	0	1	0	0	0	0	0	0	0	0	0	0	0	0	0	0	0	0
244	0	2	0	1	92	1	0	0	0	1	0	0	1900/1/15	7	2023/11/15	0	52	5	1	1	19	0	0	0	1	0	0	0	0	0	0	0	0	0	0	1	0	0	0	0	0	0	0	0	0	0	0	0	0
245	0	0	0	0	1000000	1	0	0	0	1	0	0	1900/1/15	0	1900/1/15	1	53	5	1	1	13	1	0	0	0	0	0	1	0	0	0	0	0	0	0	0	0	0	0	0	0	0	0	0	1	0	0	0	0
246	0	2	0	1	62	1	0	0	0	1	0	0	1900/1/15	7	2023/12/15	1	53	5	1	1	21	1	0	0	0	1	0	0	0	0	0	0	1	0	0	0	0	0	0	0	0	0	0	0	0	0	0	0	0
247	0	2	0	2	337	1	0	0	0	1	0	0	1900/1/15	5	2023/3/15	1	53	5	1	1	21	0	0	0	1	0	0	0	0	0	0	0	1	0	0	0	0	0	0	0	0	0	0	0	0	0	0	0	0
248	0	2	0	3	822	1	0	0	0	1	0	0	1900/1/15	5	2021/11/15	1	54	5	1	1	5	0	0	0	0	1	0	1	0	0	0	0	0	0	0	0	0	0	0	1	0	0	0	0	0	0	0	0	0
249	0	2	0	1	62	1	0	0	0	1	0	0	1900/1/15	4	2023/12/15	1	54	5	1	1	21	0	0	0	1	0	0	0	0	0	0	0	1	0	0	0	0	0	0	0	0	0	0	0	0	0	0	0	0
250	0	2	0	2	184	1	0	0	0	1	0	0	1900/1/15	4	2023/8/15	1	55	5	1	1	21	0	0	0	1	0	0	0	0	0	0	0	1	0	0	0	0	0	0	0	0	0	0	0	0	0	0	0	0
251	0	2	3	2	396	1	0	0	0	1	0	0	2022/11/15	3	2023/1/15	1	55	5	1	1	13	0	0	0	1	0	0	0	0	0	0	0	0	0	0	0	0	0	0	0	0	0	0	0	1	0	0	0	0
252	0	0	0	0	1000000	1	0	0	0	1	0	0	1900/1/15	0	1900/1/15	1	55	5	1	1	21	0	0	0	1	0	0	0	0	0	0	0	1	0	0	0	0	0	0	0	0	0	0	0	0	0	0	0	0
253	0	1	2	2	184	1	0	0	0	1	0	0	2023/8/15	4	2022/10/15	1	55	5	1	1	16	0	0	0	1	0	0	0	0	0	0	0	0	0	0	0	1	0	0	0	0	0	0	0	0	0	0	0	0
254	0	1	4	0	1401	1	0	0	0	1	0	0	2020/4/15	0	1900/1/15	1	57	5	1	1	21	1	0	0	0	1	0	0	0	0	0	0	1	0	0	0	0	0	0	0	0	0	0	0	0	0	0	0	0
255	0	2	2	1	123	1	0	0	0	1	0	0	2023/7/15	5	2023/10/15	1	57	5	1	1	19	0	0	0	1	0	0	0	0	0	0	0	0	0	0	1	0	0	0	0	0	0	0	0	0	0	0	0	0
256	0	2	0	2	396	1	0	0	0	1	0	0	1900/1/15	4	2023/1/15	0	58	5	1	1	21	0	0	0	1	0	0	0	0	0	0	0	1	0	0	0	0	0	0	0	0	0	0	0	0	0	0	0	0
257	0	0	0	0	1000000	1	0	0	0	1	0	0	1900/1/15	0	1900/1/15	1	58	5	1	1	15	0	0	0	1	0	0	0	0	0	0	0	0	0	0	0	0	0	0	0	0	0	0	0	0	0	1	0	0
258	0	1	3	3	518	1	0	0	0	1	0	0	2022/9/15	3	2022/5/15	1	59	5	1	1	9	0	0	0	1	0	0	0	0	0	0	0	0	0	0	0	0	0	0	0	0	0	0	0	0	0	0	0	1
259	0	1	2	3	92	1	0	0	0	1	0	0	2023/11/15	4	2022/4/15	0	59	5	1	1	18	0	0	0	1	0	0	0	0	0	0	0	0	0	0	0	0	0	1	0	0	0	0	0	0	0	0	0	0
260	0	1	3	3	396	1	0	0	0	1	0	0	2023/1/15	2	2021/9/15	1	59	5	1	1	15	0	0	0	1	0	0	0	0	0	0	0	0	0	0	0	0	0	0	0	0	0	0	0	0	0	1	0	0
261	0	2	0	2	427	0	1	0	0	0	1	0	1900/1/15	4	2022/12/15	0	60	6	1	1	18	0	0	0	0	1	0	0	0	0	0	0	0	0	0	0	0	0	1	0	0	0	0	0	0	0	0	0	0
262	0	2	0	3	1006	0	1	0	0	0	1	0	1900/1/15	3	2021/5/15	1	60	6	1	1	9	0	0	0	1	0	0	0	0	0	0	0	0	0	0	0	0	0	0	0	0	0	0	0	0	0	0	0	1
263	0	2	3	1	123	0	1	0	0	0	1	0	2022/11/15	5	2023/10/15	0	61	6	1	1	16	0	0	1	0	0	0	0	0	0	0	0	0	0	0	0	1	0	0	0	0	0	0	0	0	0	0	0	0
264	0	1	2	2	184	0	1	0	0	0	1	0	2023/8/15	4	2022/12/15	1	61	6	1	1	16	0	0	0	1	0	0	0	0	0	0	0	0	0	0	0	1	0	0	0	0	0	0	0	0	0	0	0	0
265	0	2	3	2	306	0	1	0	0	0	1	0	2022/12/15	4	2023/4/15	1	61	6	1	1	21	0	0	0	0	0	0	1	0	0	0	0	1	0	0	0	0	0	0	0	0	0	0	0	0	0	0	0	0
266	0	2	0	1	62	0	1	0	0	0	1	0	1900/1/15	7	2023/12/15	1	63	6	1	1	21	0	0	0	1	0	0	0	0	0	0	0	1	0	0	0	0	0	0	0	0	0	0	0	0	0	0	0	0
267	0	2	0	3	518	0	1	0	0	0	1	0	1900/1/15	4	2022/9/15	1	63	6	1	1	9	0	0	0	0	1	0	0	0	0	0	0	0	0	0	0	0	0	0	0	0	0	0	0	0	0	0	0	1
268	0	2	4	3	518	0	1	0	0	0	1	0	2021/8/15	3	2022/9/15	1	63	6	1	1	21	0	0	0	0	0	0	1	0	0	0	0	1	0	0	0	0	0	0	0	0	0	0	0	0	0	0	0	0
269	0	2	0	2	153	0	1	0	0	0	1	0	1900/1/15	6	2023/9/15	1	64	6	1	1	21	0	0	0	1	0	0	0	0	0	0	0	1	0	0	0	0	0	0	0	0	0	0	0	0	0	0	0	0
271	0	2	0	3	730	0	1	0	0	0	1	0	1900/1/15	3	2022/2/15	1	64	6	1	1	21	0	0	0	1	0	0	0	0	0	0	0	1	0	0	0	0	0	0	0	0	0	0	0	0	0	0	0	0
272	0	1	2	0	153	0	1	0	0	0	1	0	2023/9/15	0	1900/1/15	1	64	6	1	1	21	0	0	0	1	0	0	0	0	0	0	0	1	0	0	0	0	0	0	0	0	0	0	0	0	0	0	0	0
273	0	2	0	1	62	0	1	0	0	0	1	0	1900/1/15	5	2023/12/15	1	64	6	1	1	21	0	0	0	0	0	0	1	0	0	0	0	1	0	0	0	0	0	0	0	0	0	0	0	0	0	0	0	0
274	0	2	0	2	457	0	1	0	0	0	1	0	1900/1/15	4	2022/11/15	1	64	6	1	1	21	0	0	0	0	1	0	0	0	0	0	0	1	0	0	0	0	0	0	0	0	0	0	0	0	0	0	0	0
275	0	0	0	0	1000000	0	1	0	0	0	1	0	1900/1/15	0	1900/1/15	1	65	6	1	1	21	0	0	0	1	0	0	0	0	0	0	0	1	0	0	0	0	0	0	0	0	0	0	0	0	0	0	0	0
276	0	1	3	2	337	0	1	0	0	0	1	0	2023/3/15	5	2022/11/15	1	65	6	1	1	21	0	0	0	0	0	0	0	1	0	0	0	1	0	0	0	0	0	0	0	0	0	0	0	0	0	0	0	0
277	0	2	0	2	427	0	1	0	0	0	1	0	1900/1/15	3	2022/12/15	1	66	6	1	1	21	0	0	0	1	0	0	0	0	0	0	0	1	0	0	0	0	0	0	0	0	0	0	0	0	0	0	0	0
278	0	2	3	2	153	0	1	0	0	0	1	0	2023/3/15	3	2023/9/15	1	66	6	1	1	5	0	0	0	1	0	0	0	0	0	0	0	0	0	0	0	0	0	0	1	0	0	0	0	0	0	0	0	0
279	0	2	0	3	1006	0	1	0	0	0	1	0	1900/1/15	2	2021/5/15	1	66	6	1	1	17	0	0	0	0	0	0	0	0	0	1	0	0	0	0	0	0	0	0	0	0	0	0	0	0	0	0	0	0
280	0	1	3	3	549	0	1	0	0	0	1	0	2022/8/15	1	2021/4/15	1	66	6	1	1	21	0	0	0	0	0	0	1	0	0	0	0	1	0	0	0	0	0	0	0	0	0	0	0	0	0	0	0	0
281	0	1	3	3	730	0	1	0	0	0	1	0	2022/2/15	5	2021/10/15	1	67	6	1	1	21	0	0	0	1	0	0	0	0	0	0	0	1	0	0	0	0	0	0	0	0	0	0	0	0	0	0	0	0
282	0	2	0	3	822	0	1	0	0	0	1	0	1900/1/15	1	2021/11/15	1	67	6	1	1	21	1	0	0	0	0	0	0	0	0	0	0	1	0	0	0	0	0	0	0	0	0	0	0	0	0	0	0	0
283	0	2	0	1	123	0	1	0	0	0	1	0	1900/1/15	6	2023/10/15	1	67	6	1	1	21	0	0	0	1	0	0	0	0	0	0	0	1	0	0	0	0	0	0	0	0	0	0	0	0	0	0	0	0
285	0	2	0	1	92	0	1	0	0	0	1	0	1900/1/15	7	2023/11/15	1	69	6	1	1	21	0	0	0	1	0	0	0	0	0	0	0	1	0	0	0	0	0	0	0	0	0	0	0	0	0	0	0	0
286	0	2	0	1	92	0	1	0	0	0	1	0	1900/1/15	5	2023/11/15	0	69	6	1	1	21	0	0	0	0	0	0	1	0	0	0	0	1	0	0	0	0	0	0	0	0	0	0	0	0	0	0	0	0
287	0	2	0	1	62	0	1	0	0	0	0	1	1900/1/15	7	2023/12/15	1	70	7	1	1	21	0	0	0	1	0	0	0	0	0	0	0	1	0	0	0	0	0	0	0	0	0	0	0	0	0	0	0	0
288	0	2	0	2	153	0	1	0	0	0	0	1	1900/1/15	5	2023/9/15	1	70	7	1	1	21	0	0	0	0	0	0	1	0	0	0	0	1	0	0	0	0	0	0	0	0	0	0	0	0	0	0	0	0
289	0	2	0	2	215	0	1	0	0	0	0	1	1900/1/15	7	2023/7/15	0	70	7	1	1	21	0	0	0	1	0	0	0	0	0	0	0	1	0	0	0	0	0	0	0	0	0	0	0	0	0	0	0	0
290	0	2	0	2	184	0	1	0	0	0	0	1	1900/1/15	5	2023/8/15	0	70	7	1	1	15	0	0	0	1	0	0	0	0	0	0	0	0	0	0	0	0	0	0	0	0	0	0	0	0	0	1	0	0
291	0	0	0	0	1000000	0	1	0	0	0	0	1	1900/1/15	0	1900/1/15	1	70	7	1	1	18	0	0	0	1	0	0	0	0	0	0	0	0	0	0	0	0	0	1	0	0	0	0	0	0	0	0	0	0
292	0	2	0	2	427	0	1	0	0	0	0	1	1900/1/15	5	2022/12/15	1	71	7	1	1	21	0	0	0	1	0	0	0	0	0	0	0	1	0	0	0	0	0	0	0	0	0	0	0	0	0	0	0	0
293	0	2	0	2	365	0	1	0	0	0	0	1	1900/1/15	5	2023/2/15	1	71	7	1	1	21	0	0	0	1	0	0	0	0	0	0	0	1	0	0	0	0	0	0	0	0	0	0	0	0	0	0	0	0
294	0	2	0	3	518	0	1	0	0	0	0	1	1900/1/15	6	2022/9/15	0	71	7	1	1	21	0	0	0	1	0	0	0	0	0	0	0	1	0	0	0	0	0	0	0	0	0	0	0	0	0	0	0	0
295	0	2	0	2	337	0	1	0	0	0	0	1	1900/1/15	4	2023/3/15	1	72	7	1	1	21	0	0	0	1	0	0	0	0	0	0	0	1	0	0	0	0	0	0	0	0	0	0	0	0	0	0	0	0
296	0	0	0	0	1000000	0	1	0	0	0	0	1	1900/1/15	0	1900/1/15	1	72	7	1	1	21	0	0	0	1	0	0	0	0	0	0	0	1	0	0	0	0	0	0	0	0	0	0	0	0	0	0	0	0
297	0	2	0	2	365	0	1	0	0	0	0	1	1900/1/15	4	2023/2/15	0	73	7	1	1	21	0	0	0	1	0	0	0	0	0	0	0	1	0	0	0	0	0	0	0	0	0	0	0	0	0	0	0	0
298	0	2	0	2	153	0	1	0	0	0	0	1	1900/1/15	7	2023/9/15	1	73	7	1	1	21	1	0	0	0	0	0	0	0	0	0	0	1	0	0	0	0	0	0	0	0	0	0	0	0	0	0	0	0
299	0	2	0	2	488	0	1	0	0	0	0	1	1900/1/15	5	2022/10/15	0	74	7	1	1	21	0	0	0	1	0	0	0	0	0	0	0	1	0	0	0	0	0	0	0	0	0	0	0	0	0	0	0	0
300	0	2	0	3	702	0	1	0	0	0	0	1	1900/1/15	4	2022/3/15	0	74	7	1	1	21	0	0	0	0	0	0	0	1	0	0	0	1	0	0	0	0	0	0	0	0	0	0	0	0	0	0	0	0
301	0	2	0	1	62	0	1	0	0	0	0	1	1900/1/15	6	2023/12/15	1	74	7	1	1	21	0	0	0	0	0	0	0	1	0	0	0	1	0	0	0	0	0	0	0	0	0	0	0	0	0	0	0	0
302	0	2	0	2	396	0	1	0	0	0	0	1	1900/1/15	5	2023/1/15	1	75	7	1	1	21	0	0	0	1	0	0	0	0	0	0	0	1	0	0	0	0	0	0	0	0	0	0	0	0	0	0	0	0
303	0	2	0	1	123	0	1	0	0	0	0	1	1900/1/15	7	2023/10/15	1	75	7	1	1	21	0	0	0	1	0	0	0	0	0	0	0	1	0	0	0	0	0	0	0	0	0	0	0	0	0	0	0	0
304	0	2	0	1	92	0	1	0	0	0	0	1	1900/1/15	7	2023/11/15	1	75	7	1	1	21	0	0	0	1	0	0	0	0	0	0	0	1	0	0	0	0	0	0	0	0	0	0	0	0	0	0	0	0
305	0	2	0	1	123	0	1	0	0	0	0	1	1900/1/15	7	2023/10/15	1	76	7	1	1	21	0	0	0	1	0	0	0	0	0	0	0	1	0	0	0	0	0	0	0	0	0	0	0	0	0	0	0	0
306	0	2	0	3	641	0	1	0	0	0	0	1	1900/1/15	3	2022/5/15	1	77	7	1	1	21	0	0	0	1	0	0	0	0	0	0	0	1	0	0	0	0	0	0	0	0	0	0	0	0	0	0	0	0
307	0	2	0	1	123	0	1	0	0	0	0	1	1900/1/15	3	2023/10/15	1	77	7	1	1	21	0	0	0	1	0	0	0	0	0	0	0	1	0	0	0	0	0	0	0	0	0	0	0	0	0	0	0	0
308	0	2	0	2	245	0	1	0	0	0	0	1	1900/1/15	6	2023/6/15	1	77	7	1	1	21	0	0	0	1	0	0	0	0	0	0	0	1	0	0	0	0	0	0	0	0	0	0	0	0	0	0	0	0
309	0	2	0	1	123	0	1	0	0	0	0	1	1900/1/15	6	2023/10/15	0	80	7	1	1	21	0	0	0	0	0	1	0	0	0	1	0	1	0	0	0	0	0	0	0	0	0	0	0	0	0	0	0	0
310	0	2	0	2	488	0	1	0	0	0	0	1	1900/1/15	4	2022/10/15	0	80	7	1	1	21	0	0	0	1	0	0	0	0	0	0	0	1	0	0	0	0	0	0	0	0	0	0	0	0	0	0	0	0
311	0	0	0	0	1000000	0	1	0	0	0	0	1	1900/1/15	0	1900/1/15	1	80	7	1	1	18	0	0	0	1	0	0	0	0	0	0	0	0	0	0	0	0	0	1	0	0	0	0	0	0	0	0	0	0
312	0	2	3	2	337	0	1	0	0	0	0	1	2022/10/15	3	2023/3/15	1	81	7	1	1	21	1	1	0	0	0	1	0	1	0	1	0	1	0	0	0	0	0	0	0	0	0	0	0	0	0	0	0	0
313	0	2	0	2	488	0	0	0	0	0	0	0	1900/1/15	4	2022/10/15	0	20	2	0	4	20	0	0	0	1	0	0	0	0	0	0	0	0	0	0	0	0	0	0	0	0	0	0	1	0	0	0	0	0
314	0	0	0	0	1000000	0	0	0	0	0	0	0	1900/1/15	0	1900/1/15	1	21	2	0	4	9	0	0	0	1	0	0	0	0	0	0	0	0	0	0	0	0	0	0	0	0	0	0	0	0	0	0	0	1
315	0	2	3	2	365	0	0	0	0	0	0	0	2022/1/15	3	2023/2/15	1	21	2	0	4	18	0	0	0	1	0	0	0	0	0	0	0	0	0	0	0	0	0	1	0	0	0	0	0	0	0	0	0	0
316	0	2	0	3	702	0	0	0	0	0	0	0	1900/1/15	3	2022/3/15	1	21	2	0	6	5	0	0	0	1	0	0	0	0	0	0	0	0	0	0	0	0	0	0	1	0	0	0	0	0	0	0	0	0
317	0	1	3	3	427	0	0	0	0	0	0	0	2022/12/15	3	2021/8/15	0	21	2	0	2	9	0	0	0	1	0	0	0	0	0	0	0	0	0	0	0	0	0	0	0	0	0	0	0	0	0	0	0	1
318	0	0	0	0	1000000	0	0	0	0	0	0	0	1900/1/15	0	1900/1/15	1	22	2	0	4	21	0	0	0	1	0	0	0	0	0	0	0	1	0	0	0	0	0	0	0	0	0	0	0	0	0	0	0	0
319	0	0	0	0	1000000	0	0	0	0	0	0	0	1900/1/15	0	1900/1/15	1	22	2	0	2	1	0	0	0	1	0	0	0	0	0	0	0	0	0	0	0	0	1	0	0	0	0	0	0	0	0	0	0	0
320	0	2	0	2	337	0	0	0	0	0	0	0	1900/1/15	3	2023/3/15	1	22	2	0	7	13	0	0	0	1	0	0	0	0	0	0	0	0	0	0	0	0	0	0	0	0	0	0	0	1	0	0	0	0
321	0	2	0	1	62	0	0	0	0	0	0	0	1900/1/15	5	2023/12/15	1	22	2	0	4	21	0	0	0	0	0	0	1	0	0	0	0	1	0	0	0	0	0	0	0	0	0	0	0	0	0	0	0	0
322	0	2	4	3	883	0	0	0	0	0	0	0	2020/9/15	2	2021/9/15	1	22	2	0	5	8	0	0	0	1	0	0	0	0	0	0	0	0	0	1	0	0	0	0	0	0	0	0	0	0	0	0	0	0
323	0	1	3	3	549	0	0	0	0	0	0	0	2022/8/15	5	2022/5/15	0	23	2	0	6	19	0	0	0	1	0	0	0	0	0	0	0	0	0	0	1	0	0	0	0	0	0	0	0	0	0	0	0	0
324	0	2	0	3	853	0	0	0	0	0	0	0	1900/1/15	2	2021/10/15	1	23	2	0	7	5	0	0	0	1	0	0	0	0	0	0	0	0	0	0	0	0	0	0	1	0	0	0	0	0	0	0	0	0
325	0	0	0	0	1000000	0	0	0	0	0	0	0	1900/1/15	0	1900/1/15	0	23	2	0	6	19	0	0	0	1	0	0	0	0	0	0	0	0	0	0	1	0	0	0	0	0	0	0	0	0	0	0	0	0
326	0	0	0	0	1000000	0	0	0	0	0	0	0	1900/1/15	0	1900/1/15	1	23	2	0	6	9	0	0	0	1	0	0	0	0	0	0	0	0	0	0	0	0	0	0	0	0	0	0	0	0	0	0	0	1
327	0	2	0	2	396	0	0	0	0	0	0	0	1900/1/15	1	2023/1/15	1	23	2	0	4	21	0	0	0	1	0	0	0	0	0	0	0	1	0	0	0	0	0	0	0	0	0	0	0	0	0	0	0	0
328	0	1	3	3	730	0	0	0	0	0	0	0	2022/2/15	2	2021/9/15	0	24	2	0	4	9	0	0	0	1	0	0	0	0	0	0	0	0	0	0	0	0	0	0	0	0	0	0	0	0	0	0	0	1
329	0	1	3	3	580	0	0	0	0	0	0	0	2022/7/15	5	2022/4/15	1	24	2	0	7	5	0	0	0	1	0	0	0	0	0	0	0	0	0	0	0	0	0	0	1	0	0	0	0	0	0	0	0	0
330	0	2	0	2	306	0	0	0	0	0	0	0	1900/1/15	4	2023/4/15	1	24	2	0	6	17	0	0	0	1	0	0	0	0	0	0	0	0	0	0	0	0	0	0	0	0	0	0	0	0	0	0	0	0
331	0	1	2	0	184	0	0	0	0	0	0	0	2023/8/15	0	1900/1/15	0	25	2	0	4	8	0	0	0	1	0	0	0	0	0	0	0	0	0	1	0	0	0	0	0	0	0	0	0	0	0	0	0	0
332	0	0	0	0	1000000	0	0	0	0	0	0	0	1900/1/15	0	1900/1/15	0	25	2	0	4	19	0	0	0	1	0	0	0	0	0	0	0	0	0	0	1	0	0	0	0	0	0	0	0	0	0	0	0	0
333	0	2	3	2	245	0	0	0	0	0	0	0	2023/3/15	1	2023/6/15	1	25	2	0	4	21	0	0	0	1	0	0	0	0	0	0	0	1	0	0	0	0	0	0	0	0	0	0	0	0	0	0	0	0
334	1	1	3	2	396	0	0	0	0	0	0	0	2023/1/15	3	2022/10/15	1	26	2	0	7	5	0	0	0	1	0	0	0	0	0	0	0	0	0	0	0	0	0	0	1	0	0	0	0	0	0	0	0	0
335	0	2	0	1	123	0	0	0	0	0	0	0	1900/1/15	5	2023/10/15	1	27	2	0	4	18	0	0	0	0	1	0	0	0	0	0	0	0	0	0	0	0	0	1	0	0	0	0	0	0	0	0	0	0
336	0	1	2	2	245	0	0	0	0	0	0	0	2023/6/15	3	2022/11/15	0	27	2	0	3	4	0	0	0	0	1	0	1	0	0	0	0	0	0	0	0	0	0	0	0	0	1	0	0	0	0	0	0	0
337	0	2	0	3	1095	0	0	0	0	0	0	0	1900/1/15	4	2021/2/15	1	27	2	0	3	21	0	0	0	1	0	0	0	0	0	0	0	1	0	0	0	0	0	0	0	0	0	0	0	0	0	0	0	0
338	0	1	2	1	123	0	0	0	0	0	0	0	2023/10/15	4	2023/10/15	1	27	2	0	6	15	0	0	0	0	0	0	1	0	0	0	0	0	0	0	0	0	0	0	0	0	0	0	0	0	0	1	0	0
339	0	1	2	2	62	0	0	0	0	0	0	0	2023/12/15	4	2023/6/15	1	27	2	0	2	16	0	0	0	1	0	0	0	0	0	0	0	0	0	0	0	1	0	0	0	0	0	0	0	0	0	0	0	0
340	0	1	3	3	761	0	0	0	0	0	0	0	2022/1/15	2	2021/12/15	1	27	2	0	2	18	0	0	0	1	0	0	0	0	0	0	0	0	0	0	0	0	0	1	0	0	0	0	0	0	0	0	0	0
341	0	2	0	3	1036	0	0	0	0	0	0	0	1900/1/15	1	2021/4/15	1	28	2	0	7	8	0	0	0	1	0	0	0	0	0	0	0	0	0	1	0	0	0	0	0	0	0	0	0	0	0	0	0	0
342	0	2	4	3	1006	0	0	0	0	0	0	0	2021/3/15	3	2021/5/15	1	28	2	0	6	10	0	0	0	1	0	0	0	0	0	0	0	0	0	0	0	0	0	0	0	0	0	0	0	0	0	0	1	0
343	0	1	2	2	276	0	0	0	0	0	0	0	2023/5/15	3	2023/1/15	0	28	2	0	7	9	0	0	0	1	0	0	0	0	0	0	0	0	0	0	0	0	0	0	0	0	0	0	0	0	0	0	0	1
344	0	2	0	3	1036	0	0	0	0	0	0	0	1900/1/15	3	2021/4/15	0	28	2	0	4	10	0	0	0	1	0	0	0	0	0	0	0	0	0	0	0	0	0	0	0	0	0	0	0	0	0	0	1	0
345	0	2	3	2	396	0	0	0	0	0	0	0	2022/8/15	4	2023/1/15	1	28	2	0	3	19	0	0	0	1	0	0	0	0	0	0	0	0	0	0	1	0	0	0	0	0	0	0	0	0	0	0	0	0
346	0	1	2	2	245	0	0	0	0	0	0	0	2023/6/15	4	2023/1/15	1	29	2	0	6	5	0	0	0	1	0	0	0	0	0	0	0	0	0	0	0	0	0	0	1	0	0	0	0	0	0	0	0	0
347	0	0	0	0	1000000	0	0	0	0	0	0	0	1900/1/15	0	1900/1/15	0	29	2	0	4	21	0	0	0	1	0	0	0	0	0	0	0	1	0	0	0	0	0	0	0	0	0	0	0	0	0	0	0	0
348	0	1	2	0	215	0	0	0	0	0	0	0	2023/7/15	0	1900/1/15	1	29	2	0	7	5	0	0	0	0	1	0	0	0	0	0	0	0	0	0	0	0	0	0	1	0	0	0	0	0	0	0	0	0
349	0	1	2	2	215	0	0	0	0	0	0	0	2023/7/15	4	2023/4/15	1	29	2	0	7	11	0	0	0	1	0	0	0	0	0	0	0	0	0	0	0	0	0	0	0	1	0	0	0	0	0	0	0	0
350	0	1	2	0	276	0	0	0	0	0	0	0	2023/5/15	0	1900/1/15	0	29	2	0	7	16	0	0	0	1	0	0	0	0	0	0	0	0	0	0	0	1	0	0	0	0	0	0	0	0	0	0	0	0
351	0	2	0	2	457	0	0	0	0	0	0	0	1900/1/15	3	2022/11/15	0	29	2	0	4	5	0	0	0	0	0	0	0	1	0	0	0	0	0	0	0	0	0	0	1	0	0	0	0	0	0	0	0	0
352	0	2	0	3	518	0	0	0	0	0	0	0	1900/1/15	4	2022/9/15	1	29	2	0	3	8	0	0	0	1	0	0	0	0	0	0	0	0	0	1	0	0	0	0	0	0	0	0	0	0	0	0	0	0
353	0	2	0	2	457	0	0	0	0	0	0	0	1900/1/15	2	2022/11/15	0	29	2	0	4	13	0	0	0	0	1	0	1	0	0	0	0	0	0	0	0	0	0	0	0	0	0	0	0	1	0	0	0	0
354	0	0	0	0	1000000	0	0	0	0	0	0	0	1900/1/15	0	1900/1/15	0	29	2	0	7	5	0	0	0	1	0	0	0	0	0	0	0	0	0	0	0	0	0	0	1	0	0	0	0	0	0	0	0	0
355	0	2	4	3	518	0	0	1	0	0	0	0	2021/10/15	2	2022/9/15	1	30	3	0	7	4	0	0	0	0	1	0	1	0	0	0	0	0	0	0	0	0	0	0	0	0	1	0	0	0	0	0	0	0
356	1	1	2	2	184	0	0	1	0	0	0	0	2023/8/15	3	2023/7/15	0	30	3	0	6	5	0	0	0	1	0	0	0	0	0	0	0	0	0	0	0	0	0	0	1	0	0	0	0	0	0	0	0	0
357	0	2	3	1	62	0	0	1	0	0	0	0	2023/1/15	5	2023/12/15	1	30	3	0	4	5	0	0	0	1	0	0	0	0	0	0	0	0	0	0	0	0	0	0	1	0	0	0	0	0	0	0	0	0
358	0	1	3	3	457	0	0	1	0	0	0	0	2022/11/15	1	2021/2/15	1	30	3	0	3	16	0	0	0	0	1	0	0	0	0	0	0	0	0	0	0	1	0	0	0	0	0	0	0	0	0	0	0	0
359	0	2	0	3	945	0	0	1	0	0	0	0	1900/1/15	4	2021/7/15	1	31	3	0	2	19	0	0	0	1	0	0	0	0	0	0	0	0	0	0	1	0	0	0	0	0	0	0	0	0	0	0	0	0
360	0	0	0	0	1000000	0	0	1	0	0	0	0	1900/1/15	0	1900/1/15	1	31	3	0	4	12	0	0	0	1	0	0	0	0	0	0	0	0	0	0	0	0	0	0	0	0	0	0	0	0	0	0	0	0
361	0	0	0	0	1000000	0	0	1	0	0	0	0	1900/1/15	0	1900/1/15	1	31	3	0	4	12	0	0	0	1	0	0	0	0	0	0	0	0	0	0	0	0	0	0	0	0	0	0	0	0	0	0	0	0
362	0	0	0	0	1000000	0	0	1	0	0	0	0	1900/1/15	0	1900/1/15	1	31	3	0	7	19	0	0	0	1	0	0	0	0	0	0	0	0	0	0	1	0	0	0	0	0	0	0	0	0	0	0	0	0
363	0	0	0	0	1000000	0	0	1	0	0	0	0	1900/1/15	0	1900/1/15	1	32	3	0	2	19	0	0	0	1	0	0	0	0	0	0	0	0	0	0	1	0	0	0	0	0	0	0	0	0	0	0	0	0
364	1	1	2	3	184	0	0	1	0	0	0	0	2023/8/15	1	2022/5/15	1	32	3	0	3	5	0	0	0	1	0	0	0	0	0	0	0	0	0	0	0	0	0	0	1	0	0	0	0	0	0	0	0	0
365	0	0	0	0	1000000	0	0	1	0	0	0	0	1900/1/15	0	1900/1/15	1	32	3	0	7	5	0	0	0	1	0	0	0	0	0	0	0	0	0	0	0	0	0	0	1	0	0	0	0	0	0	0	0	0
366	0	2	2	1	62	0	0	1	0	0	0	0	2023/8/15	6	2023/12/15	0	32	3	0	4	16	0	0	0	0	0	0	0	0	0	0	1	0	0	0	0	1	0	0	0	0	0	0	0	0	0	0	0	0
367	0	2	2	2	153	0	0	1	0	0	0	0	2023/7/15	4	2023/9/15	1	34	3	0	4	5	0	0	0	1	0	0	0	0	0	0	0	0	0	0	0	0	0	0	1	0	0	0	0	0	0	0	0	0
368	0	2	0	1	62	0	0	1	0	0	0	0	1900/1/15	5	2023/12/15	1	34	3	0	6	17	0	0	0	1	0	0	0	0	0	0	0	0	0	0	0	0	0	0	0	0	0	0	0	0	0	0	0	0
369	0	0	0	0	1000000	0	0	1	0	0	0	0	1900/1/15	0	1900/1/15	0	35	3	0	5	20	0	1	0	0	1	0	1	0	0	0	0	0	0	0	0	0	0	0	0	0	0	0	1	0	0	0	0	0
370	0	2	4	3	945	0	0	1	0	0	0	0	2020/2/15	1	2021/7/15	0	35	3	0	2	5	0	0	0	1	0	0	0	0	0	0	0	0	0	0	0	0	0	0	1	0	0	0	0	0	0	0	0	0
371	0	0	0	0	1000000	0	0	1	0	0	0	0	1900/1/15	0	1900/1/15	0	35	3	0	5	20	0	1	0	0	1	0	1	0	0	0	0	0	0	0	0	0	0	0	0	0	0	0	1	0	0	0	0	0
372	0	2	0	1	123	0	0	1	0	0	0	0	1900/1/15	4	2023/10/15	0	36	3	0	2	8	0	0	0	1	0	0	0	0	0	0	0	0	0	1	0	0	0	0	0	0	0	0	0	0	0	0	0	0
373	0	2	0	2	488	0	0	1	0	0	0	0	1900/1/15	5	2022/10/15	1	36	3	0	5	5	0	0	0	1	0	0	0	0	0	0	0	0	0	0	0	0	0	0	1	0	0	0	0	0	0	0	0	0
374	0	0	0	0	1000000	0	0	1	0	0	0	0	1900/1/15	0	1900/1/15	0	36	3	0	2	21	0	0	0	1	0	0	0	0	0	0	0	1	0	0	0	0	0	0	0	0	0	0	0	0	0	0	0	0
375	0	2	0	2	245	0	0	1	0	0	0	0	1900/1/15	2	2023/6/15	1	36	3	0	2	4	0	0	0	1	0	0	0	0	0	0	0	0	0	0	0	0	0	0	0	0	1	0	0	0	0	0	0	0
376	0	1	3	0	730	0	0	1	0	0	0	0	2022/2/15	0	1900/1/15	1	36	3	0	4	20	0	0	0	1	0	0	0	0	0	0	0	0	0	0	0	0	0	0	0	0	0	0	1	0	0	0	0	0
377	0	2	0	3	853	0	0	1	0	0	0	0	1900/1/15	3	2021/10/15	1	36	3	0	4	1	0	0	0	1	0	0	0	0	0	0	0	0	0	0	0	0	1	0	0	0	0	0	0	0	0	0	0	0
378	0	2	0	2	276	0	0	1	0	0	0	0	1900/1/15	4	2023/5/15	0	37	3	0	4	5	0	0	0	0	0	0	1	0	0	0	0	0	0	0	0	0	0	0	1	0	0	0	0	0	0	0	0	0
379	0	2	3	1	123	0	0	1	0	0	0	0	2023/1/15	5	2023/10/15	1	37	3	0	5	16	0	0	0	0	0	0	0	1	0	0	0	0	0	0	0	1	0	0	0	0	0	0	0	0	0	0	0	0
380	0	0	0	0	1000000	0	0	1	0	0	0	0	1900/1/15	0	1900/1/15	1	37	3	0	7	5	0	0	0	1	0	0	0	0	0	0	0	0	0	0	0	0	0	0	1	0	0	0	0	0	0	0	0	0
381	0	2	0	3	945	0	0	1	0	0	0	0	1900/1/15	4	2021/7/15	1	37	3	0	4	19	0	0	0	1	0	0	0	0	0	0	0	0	0	0	1	0	0	0	0	0	0	0	0	0	0	0	0	0
383	0	2	0	2	153	0	0	1	0	0	0	0	1900/1/15	6	2023/9/15	1	37	3	0	4	18	0	0	0	0	0	0	0	0	0	0	1	0	0	0	0	0	0	1	0	0	0	0	0	0	0	0	0	0
386	0	2	0	2	457	0	0	1	0	0	0	0	1900/1/15	4	2022/11/15	0	38	3	0	4	20	0	0	0	1	0	0	0	0	0	0	0	0	0	0	0	0	0	0	0	0	0	0	1	0	0	0	0	0
387	0	1	3	3	518	0	0	1	0	0	0	0	2022/9/15	1	2021/6/15	1	38	3	0	4	8	0	0	0	0	1	0	1	0	0	0	0	0	0	1	0	0	0	0	0	0	0	0	0	0	0	0	0	0
388	0	1	3	3	549	0	0	1	0	0	0	0	2022/8/15	3	2022/3/15	1	38	3	0	2	19	0	0	0	0	0	0	1	0	0	0	0	0	0	0	1	0	0	0	0	0	0	0	0	0	0	0	0	0
389	1	2	4	3	822	0	0	1	0	0	0	0	2020/7/15	2	2021/11/15	0	38	3	0	4	15	0	0	0	0	1	0	0	1	0	0	0	0	0	0	0	0	0	0	0	0	0	0	0	0	0	1	0	0
390	0	2	0	3	853	0	0	1	0	0	0	0	1900/1/15	4	2021/10/15	1	38	3	0	2	5	0	0	0	1	0	0	0	0	0	0	0	0	0	0	0	0	0	0	1	0	0	0	0	0	0	0	0	0
391	0	2	0	2	488	0	0	1	0	0	0	0	1900/1/15	4	2022/10/15	1	38	3	0	6	21	0	1	0	0	0	0	0	0	0	0	0	1	0	0	0	0	0	0	0	0	0	0	0	0	0	0	0	0
392	0	0	0	0	1000000	0	0	1	0	0	0	0	1900/1/15	0	1900/1/15	1	39	3	0	2	21	0	0	0	0	0	1	0	0	0	0	0	1	0	0	0	0	0	0	0	0	0	0	0	0	0	0	0	0
393	0	2	0	3	883	0	0	1	0	0	0	0	1900/1/15	4	2021/9/15	1	39	3	0	4	19	0	0	0	1	0	0	0	0	0	0	0	0	0	0	1	0	0	0	0	0	0	0	0	0	0	0	0	0
394	0	2	2	1	62	0	0	1	0	0	0	0	2023/6/15	5	2023/12/15	1	39	3	0	3	5	0	0	0	1	0	0	0	0	0	0	0	0	0	0	0	0	0	0	1	0	0	0	0	0	0	0	0	0
395	0	0	0	0	1000000	0	0	1	0	0	0	0	1900/1/15	0	1900/1/15	1	39	3	0	6	16	0	0	0	1	0	0	0	0	0	0	0	0	0	0	0	1	0	0	0	0	0	0	0	0	0	0	0	0
396	0	2	0	2	427	0	0	1	0	0	0	0	1900/1/15	4	2022/12/15	1	39	3	0	7	9	0	0	0	0	1	0	0	0	0	0	0	0	0	0	0	0	0	0	0	0	0	0	0	0	0	0	0	1
397	0	2	0	3	518	1	0	0	1	0	0	0	1900/1/15	2	2022/9/15	1	40	4	0	5	21	0	0	0	1	0	0	0	0	0	0	0	1	0	0	0	0	0	0	0	0	0	0	0	0	0	0	0	0
398	0	0	0	0	1000000	1	0	0	1	0	0	0	1900/1/15	0	1900/1/15	1	41	4	0	3	1	0	1	0	0	0	0	1	0	0	0	0	0	0	0	0	0	1	0	0	0	0	0	0	0	0	0	0	0
399	0	2	0	2	306	1	0	0	1	0	0	0	1900/1/15	4	2023/4/15	0	41	4	0	6	5	0	0	0	1	0	0	0	0	0	0	0	0	0	0	0	0	0	0	1	0	0	0	0	0	0	0	0	0
400	0	2	0	3	822	1	0	0	1	0	0	0	1900/1/15	2	2021/11/15	1	42	4	0	2	21	0	0	0	1	0	0	0	0	0	0	0	1	0	0	0	0	0	0	0	0	0	0	0	0	0	0	0	0
401	0	1	2	2	184	1	0	0	1	0	0	0	2023/8/15	4	2022/12/15	1	42	4	0	4	16	0	0	0	1	0	0	0	0	0	0	0	0	0	0	0	1	0	0	0	0	0	0	0	0	0	0	0	0
402	1	2	4	3	1095	1	0	0	1	0	0	0	2020/1/15	1	2021/2/15	0	42	4	0	7	5	0	0	0	0	0	0	0	1	0	0	0	0	0	0	0	0	0	0	1	0	0	0	0	0	0	0	0	0
403	0	2	0	2	488	1	0	0	1	0	0	0	1900/1/15	4	2022/10/15	1	42	4	0	4	5	0	0	0	1	0	0	0	0	0	0	0	0	0	0	0	0	0	0	1	0	0	0	0	0	0	0	0	0
404	0	2	0	3	610	1	0	0	1	0	0	0	1900/1/15	3	2022/6/15	1	42	4	0	3	21	0	0	0	0	1	0	0	0	0	0	0	1	0	0	0	0	0	0	0	0	0	0	0	0	0	0	0	0
405	0	2	0	2	488	1	0	0	1	0	0	0	1900/1/15	4	2022/10/15	1	42	4	0	4	7	0	0	0	0	0	0	1	0	0	0	0	0	0	0	0	0	0	0	0	0	0	0	0	0	1	0	0	0
406	0	2	3	2	306	1	0	0	1	0	0	0	2022/12/15	4	2023/4/15	1	43	4	0	4	19	0	0	0	0	0	0	1	0	0	0	0	0	0	0	1	0	0	0	0	0	0	0	0	0	0	0	0	0
407	0	2	0	3	610	1	0	0	1	0	0	0	1900/1/15	4	2022/6/15	1	43	4	0	6	19	0	0	0	0	1	0	0	0	0	0	0	0	0	0	1	0	0	0	0	0	0	0	0	0	0	0	0	0
408	0	2	0	1	92	1	0	0	1	0	0	0	1900/1/15	7	2023/11/15	1	43	4	0	7	19	0	0	0	1	0	0	0	0	0	0	0	0	0	0	1	0	0	0	0	0	0	0	0	0	0	0	0	0
409	0	2	0	3	671	1	0	0	1	0	0	0	1900/1/15	2	2022/4/15	1	44	4	0	4	20	0	0	0	1	0	0	0	0	0	0	0	0	0	0	0	0	0	0	0	0	0	0	1	0	0	0	0	0
410	0	2	0	2	245	1	0	0	1	0	0	0	1900/1/15	3	2023/6/15	0	44	4	0	4	5	0	0	0	1	0	0	0	0	0	0	0	0	0	0	0	0	0	0	1	0	0	0	0	0	0	0	0	0
411	0	1	3	3	427	1	0	0	1	0	0	0	2022/12/15	3	2022/6/15	1	44	4	0	3	16	0	0	0	0	1	0	0	0	0	0	0	0	0	0	0	1	0	0	0	0	0	0	0	0	0	0	0	0
412	0	2	3	2	427	1	0	0	1	0	0	0	2022/8/15	4	2022/12/15	1	44	4	0	4	7	0	0	0	1	0	0	0	0	0	0	0	0	0	0	0	0	0	0	0	0	0	0	0	0	1	0	0	0
413	0	2	0	3	853	1	0	0	1	0	0	0	1900/1/15	2	2021/10/15	1	44	4	0	6	8	0	0	0	1	0	0	0	0	0	0	0	0	0	1	0	0	0	0	0	0	0	0	0	0	0	0	0	0
414	0	1	3	3	396	1	0	0	1	0	0	0	2023/1/15	4	2021/2/15	1	44	4	0	5	10	0	0	0	0	1	0	0	0	0	0	0	0	0	0	0	0	0	0	0	0	0	0	0	0	0	0	1	0
415	0	0	0	0	1000000	1	0	0	1	0	0	0	1900/1/15	0	1900/1/15	1	45	4	0	6	5	0	0	0	1	0	0	0	0	0	0	0	0	0	0	0	0	0	0	1	0	0	0	0	0	0	0	0	0
416	0	1	2	2	276	1	0	0	1	0	0	0	2023/5/15	3	2023/3/15	1	45	4	0	6	21	0	0	0	0	1	0	1	0	0	0	0	1	0	0	0	0	0	0	0	0	0	0	0	0	0	0	0	0
417	0	2	0	1	92	1	0	0	1	0	0	0	1900/1/15	5	2023/11/15	1	45	4	0	4	20	0	0	0	0	0	0	0	1	0	0	0	0	0	0	0	0	0	0	0	0	0	0	1	0	0	0	0	0
418	0	1	3	3	488	1	0	0	1	0	0	0	2022/10/15	2	2021/7/15	1	46	4	0	5	4	0	0	0	0	0	0	0	1	0	0	0	0	0	0	0	0	0	0	0	0	1	0	0	0	0	0	0	0
419	0	2	0	3	518	1	0	0	1	0	0	0	1900/1/15	4	2022/9/15	1	46	4	0	3	5	0	0	0	1	0	0	0	0	0	0	0	0	0	0	0	0	0	0	1	0	0	0	0	0	0	0	0	0
420	0	0	0	0	1000000	1	0	0	1	0	0	0	1900/1/15	0	1900/1/15	1	46	4	0	2	9	0	0	0	1	0	0	0	0	0	0	0	0	0	0	0	0	0	0	0	0	0	0	0	0	0	0	0	1
421	0	2	0	3	1095	1	0	0	1	0	0	0	1900/1/15	7	2021/2/15	1	47	4	0	3	16	0	1	0	0	1	0	1	0	0	0	0	0	0	0	0	1	0	0	0	0	0	0	0	0	0	0	0	0
422	0	2	0	1	92	1	0	0	1	0	0	0	1900/1/15	4	2023/11/15	1	47	4	0	7	21	0	0	0	1	0	0	0	0	0	0	0	1	0	0	0	0	0	0	0	0	0	0	0	0	0	0	0	0
423	0	2	0	3	1095	1	0	0	1	0	0	0	1900/1/15	7	2021/2/15	1	47	4	0	3	16	0	1	0	0	1	0	1	0	0	0	0	0	0	0	0	1	0	0	0	0	0	0	0	0	0	0	0	0
424	0	0	0	0	1000000	1	0	0	1	0	0	0	1900/1/15	0	1900/1/15	0	47	4	0	4	3	0	0	0	1	0	0	0	0	0	0	0	0	1	0	0	0	0	0	0	0	0	0	0	0	0	0	0	0
425	0	2	0	1	123	1	0	0	1	0	0	0	1900/1/15	4	2023/10/15	1	47	4	0	7	18	0	0	0	0	0	0	0	1	0	0	0	0	0	0	0	0	0	1	0	0	0	0	0	0	0	0	0	0
426	0	2	0	3	518	1	0	0	1	0	0	0	1900/1/15	4	2022/9/15	1	47	4	0	4	5	0	0	0	1	0	0	0	0	0	0	0	0	0	0	0	0	0	0	1	0	0	0	0	0	0	0	0	0
427	0	1	2	1	62	1	0	0	1	0	0	0	2023/12/15	4	2023/10/15	1	47	4	0	2	18	0	0	0	0	1	0	0	1	0	0	0	0	0	0	0	0	0	1	0	0	0	0	0	0	0	0	0	0
428	0	2	0	2	488	1	0	0	1	0	0	0	1900/1/15	5	2022/10/15	0	47	4	0	6	21	0	1	0	0	0	0	0	0	0	0	0	1	0	0	0	0	0	0	0	0	0	0	0	0	0	0	0	0
429	0	2	0	3	792	1	0	0	1	0	0	0	1900/1/15	4	2021/12/15	1	47	4	0	4	8	0	0	0	1	0	0	0	0	0	0	0	0	0	1	0	0	0	0	0	0	0	0	0	0	0	0	0	0
430	0	2	0	3	792	1	0	0	1	0	0	0	1900/1/15	4	2021/12/15	0	47	4	0	4	12	0	0	0	1	0	0	0	0	0	0	0	0	0	0	0	0	0	0	0	0	0	0	0	0	0	0	0	0
431	0	2	0	3	822	1	0	0	1	0	0	0	1900/1/15	2	2021/11/15	1	47	4	0	6	13	0	0	0	1	0	0	0	0	0	0	0	0	0	0	0	0	0	0	0	0	0	0	0	1	0	0	0	0
432	1	2	4	1	92	1	0	0	1	0	0	0	2021/4/15	5	2023/11/15	1	48	4	0	4	5	0	1	0	0	1	0	1	0	0	0	0	0	0	0	0	0	0	0	1	0	0	0	0	0	0	0	0	0
433	0	1	2	0	184	1	0	0	1	0	0	0	2023/8/15	0	1900/1/15	1	48	4	0	2	4	0	0	0	0	1	0	1	0	0	0	0	0	0	0	0	0	0	0	0	0	1	0	0	0	0	0	0	0
434	0	2	0	1	92	1	0	0	1	0	0	0	1900/1/15	5	2023/11/15	0	48	4	0	3	21	0	0	0	1	0	0	0	0	0	0	0	1	0	0	0	0	0	0	0	0	0	0	0	0	0	0	0	0
435	0	0	0	0	1000000	1	0	0	1	0	0	0	1900/1/15	0	1900/1/15	0	49	4	0	4	18	0	0	0	1	0	0	0	0	0	0	0	0	0	0	0	0	0	1	0	0	0	0	0	0	0	0	0	0
436	0	2	0	3	641	1	0	0	1	0	0	0	1900/1/15	2	2022/5/15	1	49	4	0	7	4	0	0	0	0	1	0	0	0	0	0	0	0	0	0	0	0	0	0	0	0	1	0	0	0	0	0	0	0
437	0	2	0	1	31	1	0	0	1	0	0	0	1900/1/15	4	2024/1/15	0	49	4	0	4	18	0	0	0	1	0	0	0	0	0	0	0	0	0	0	0	0	0	1	0	0	0	0	0	0	0	0	0	0
438	0	1	2	2	215	1	0	0	1	0	0	0	2023/7/15	6	2023/4/15	1	49	4	0	5	14	0	1	0	0	1	0	0	0	0	0	0	0	0	0	0	0	0	0	0	0	0	1	0	0	0	0	0	0
439	0	2	0	2	396	1	0	0	0	1	0	0	1900/1/15	4	2023/1/15	1	50	5	0	4	21	0	0	0	1	0	0	0	0	0	0	0	1	0	0	0	0	0	0	0	0	0	0	0	0	0	0	0	0
440	0	0	0	0	1000000	1	0	0	0	1	0	0	1900/1/15	0	1900/1/15	1	50	5	0	6	13	0	0	0	1	0	0	0	0	0	0	0	0	0	0	0	0	0	0	0	0	0	0	0	1	0	0	0	0
441	0	0	0	0	1000000	1	0	0	0	1	0	0	1900/1/15	0	1900/1/15	1	50	5	0	4	7	0	0	0	1	0	0	0	0	0	0	0	0	0	0	0	0	0	0	0	0	0	0	0	0	1	0	0	0
442	0	2	0	3	549	1	0	0	0	1	0	0	1900/1/15	4	2022/8/15	1	50	5	0	4	4	0	0	0	0	1	0	0	0	0	0	0	0	0	0	0	0	0	0	0	0	1	0	0	0	0	0	0	0
443	0	2	0	1	62	1	0	0	0	1	0	0	1900/1/15	7	2023/12/15	1	50	5	0	4	16	0	1	0	0	1	0	1	0	0	0	0	0	0	0	0	1	0	0	0	0	0	0	0	0	0	0	0	0
444	0	2	0	2	488	1	0	0	0	1	0	0	1900/1/15	3	2022/10/15	1	50	5	0	4	9	0	0	0	1	0	0	0	0	0	0	0	0	0	0	0	0	0	0	0	0	0	0	0	0	0	0	0	1
445	0	1	3	3	396	1	0	0	0	1	0	0	2023/1/15	3	2022/5/15	0	51	5	0	6	16	0	1	0	0	1	0	0	0	1	0	0	0	0	0	0	1	0	0	0	0	0	0	0	0	0	0	0	0
446	0	2	0	1	92	1	0	0	0	1	0	0	1900/1/15	3	2023/11/15	0	52	5	0	7	18	0	0	0	1	0	0	0	0	0	0	0	0	0	0	0	0	0	1	0	0	0	0	0	0	0	0	0	0
447	0	2	4	3	761	1	0	0	0	1	0	0	2021/8/15	4	2022/1/15	1	53	5	0	2	19	0	0	0	1	0	0	0	0	0	0	0	0	0	0	1	0	0	0	0	0	0	0	0	0	0	0	0	0
448	0	2	0	3	945	1	0	0	0	1	0	0	1900/1/15	3	2021/7/15	1	53	5	0	2	11	0	0	0	1	0	0	0	0	0	0	0	0	0	0	0	0	0	0	0	1	0	0	0	0	0	0	0	0
449	0	2	0	2	365	1	0	0	0	1	0	0	1900/1/15	4	2023/2/15	1	53	5	0	4	18	0	0	0	1	0	0	0	0	0	0	0	0	0	0	0	0	0	1	0	0	0	0	0	0	0	0	0	0
450	0	2	0	1	123	1	0	0	0	1	0	0	1900/1/15	4	2023/10/15	1	53	5	0	4	4	0	0	0	1	0	0	0	0	0	0	0	0	0	0	0	0	0	0	0	0	1	0	0	0	0	0	0	0
451	0	1	3	0	427	1	0	0	0	1	0	0	2022/12/15	0	1900/1/15	1	53	5	0	3	9	0	0	0	0	0	1	0	1	0	0	0	0	0	0	0	0	0	0	0	0	0	0	0	0	0	0	0	1
452	0	2	3	2	276	1	0	0	0	1	0	0	2022/11/15	4	2023/5/15	1	54	5	0	4	8	0	0	0	0	1	0	1	0	0	0	0	0	0	1	0	0	0	0	0	0	0	0	0	0	0	0	0	0
453	0	1	3	0	457	1	0	0	0	1	0	0	2022/11/15	0	1900/1/15	1	54	5	0	4	7	0	0	0	0	0	0	1	0	0	0	0	0	0	0	0	0	0	0	0	0	0	0	0	0	1	0	0	0
454	0	2	0	3	914	1	0	0	0	1	0	0	1900/1/15	3	2021/8/15	1	54	5	0	5	8	0	0	0	1	0	0	0	0	0	0	0	0	0	1	0	0	0	0	0	0	0	0	0	0	0	0	0	0
455	0	2	0	3	1067	1	0	0	0	1	0	0	1900/1/15	2	2021/3/15	1	54	5	0	6	4	0	0	0	0	0	0	1	0	0	0	0	0	0	0	0	0	0	0	0	0	1	0	0	0	0	0	0	0
456	0	2	0	3	1006	1	0	0	0	1	0	0	1900/1/15	3	2021/5/15	1	54	5	0	4	21	0	0	0	0	1	0	1	0	0	0	0	1	0	0	0	0	0	0	0	0	0	0	0	0	0	0	0	0
457	0	0	0	0	1000000	1	0	0	0	1	0	0	1900/1/15	0	1900/1/15	1	55	5	0	3	21	0	0	0	1	0	0	0	0	0	0	0	1	0	0	0	0	0	0	0	0	0	0	0	0	0	0	0	0
458	0	2	0	2	427	1	0	0	0	1	0	0	1900/1/15	4	2022/12/15	1	55	5	0	4	21	0	0	0	0	1	0	1	0	0	0	0	1	0	0	0	0	0	0	0	0	0	0	0	0	0	0	0	0
459	0	2	0	2	215	1	0	0	0	1	0	0	1900/1/15	3	2023/7/15	1	55	5	0	4	15	0	0	0	1	0	0	0	0	0	0	0	0	0	0	0	0	0	0	0	0	0	0	0	0	0	1	0	0
460	0	2	0	1	123	1	0	0	0	1	0	0	1900/1/15	7	2023/10/15	1	55	5	0	7	18	0	0	0	0	1	0	1	0	0	0	0	0	0	0	0	0	0	1	0	0	0	0	0	0	0	0	0	0
461	0	1	2	3	153	1	0	0	0	1	0	0	2023/9/15	4	2022/7/15	0	55	5	0	7	18	0	0	0	1	0	0	0	0	0	0	0	0	0	0	0	0	0	1	0	0	0	0	0	0	0	0	0	0
462	0	2	0	2	488	1	0	0	0	1	0	0	1900/1/15	4	2022/10/15	1	55	5	0	4	12	0	0	0	1	0	0	0	0	0	0	0	0	0	0	0	0	0	0	0	0	0	0	0	0	0	0	0	0
463	0	2	0	2	427	1	0	0	0	1	0	0	1900/1/15	4	2022/12/15	1	55	5	0	4	18	0	0	0	0	0	0	1	0	0	0	0	0	0	0	0	0	0	1	0	0	0	0	0	0	0	0	0	0
464	0	2	0	2	427	1	0	0	0	1	0	0	1900/1/15	5	2022/12/15	1	55	5	0	5	19	0	0	0	1	0	0	0	0	0	0	0	0	0	0	1	0	0	0	0	0	0	0	0	0	0	0	0	0
465	0	2	0	3	792	1	0	0	0	1	0	0	1900/1/15	2	2021/12/15	0	56	5	0	4	18	0	0	0	1	0	0	0	0	0	0	0	0	0	0	0	0	0	1	0	0	0	0	0	0	0	0	0	0
466	0	2	0	1	92	1	0	0	0	1	0	0	1900/1/15	4	2023/11/15	1	56	5	0	4	8	0	0	0	0	1	0	1	0	0	0	0	0	0	1	0	0	0	0	0	0	0	0	0	0	0	0	0	0
467	0	1	3	3	549	1	0	0	0	1	0	0	2022/8/15	3	2022/4/15	1	56	5	0	2	5	0	0	0	0	0	0	1	0	0	0	0	0	0	0	0	0	0	0	1	0	0	0	0	0	0	0	0	0
468	0	2	3	2	245	1	0	0	0	1	0	0	2022/8/15	4	2023/6/15	1	57	5	0	2	11	0	0	0	0	1	0	0	0	0	0	0	0	0	0	0	0	0	0	0	1	0	0	0	0	0	0	0	0
469	0	2	0	3	549	1	0	0	0	1	0	0	1900/1/15	3	2022/8/15	1	57	5	0	4	11	0	0	0	0	1	0	1	0	0	0	0	0	0	0	0	0	0	0	0	1	0	0	0	0	0	0	0	0
470	0	0	0	0	1000000	1	0	0	0	1	0	0	1900/1/15	0	1900/1/15	0	57	5	0	4	4	0	0	0	0	1	0	1	0	0	0	0	0	0	0	0	0	0	0	0	0	1	0	0	0	0	0	0	0
471	0	2	0	3	1006	1	0	0	0	1	0	0	1900/1/15	4	2021/5/15	1	57	5	0	5	8	0	0	0	0	0	0	1	0	0	0	0	0	0	1	0	0	0	0	0	0	0	0	0	0	0	0	0	0
472	0	2	0	2	457	1	0	0	0	1	0	0	1900/1/15	4	2022/11/15	0	57	5	0	4	21	0	0	0	0	1	0	0	0	0	0	0	1	0	0	0	0	0	0	0	0	0	0	0	0	0	0	0	0
474	0	0	0	0	1000000	1	0	0	0	1	0	0	1900/1/15	0	1900/1/15	1	58	5	0	4	10	0	0	0	1	0	0	0	0	0	0	0	0	0	0	0	0	0	0	0	0	0	0	0	0	0	0	1	0
475	0	2	0	2	457	1	0	0	0	1	0	0	1900/1/15	4	2022/11/15	1	58	5	0	6	11	0	0	0	0	1	0	1	0	0	0	0	0	0	0	0	0	0	0	0	1	0	0	0	0	0	0	0	0
476	0	1	2	2	215	1	0	0	0	1	0	0	2023/7/15	4	2022/12/15	1	58	5	0	5	10	0	0	0	0	1	0	0	1	0	0	0	0	0	0	0	0	0	0	0	0	0	0	0	0	0	0	1	0
477	1	2	3	3	518	1	0	0	0	1	0	0	2022/8/15	3	2022/9/15	1	58	5	0	4	5	0	0	0	1	0	0	0	0	0	0	0	0	0	0	0	0	0	0	1	0	0	0	0	0	0	0	0	0
478	0	2	0	2	488	1	0	0	0	1	0	0	1900/1/15	3	2022/10/15	1	59	5	0	2	21	0	0	0	1	0	0	0	0	0	0	0	1	0	0	0	0	0	0	0	0	0	0	0	0	0	0	0	0
479	0	2	0	1	92	1	0	0	0	1	0	0	1900/1/15	7	2023/11/15	1	59	5	0	4	16	0	0	0	0	0	1	1	0	0	0	0	0	0	0	0	1	0	0	0	0	0	0	0	0	0	0	0	0
480	0	2	0	1	92	1	0	0	0	1	0	0	1900/1/15	7	2023/11/15	1	59	5	0	4	21	0	0	0	0	0	1	0	0	0	0	0	1	0	0	0	0	0	0	0	0	0	0	0	0	0	0	0	0
481	0	2	0	2	457	0	1	0	0	0	1	0	1900/1/15	4	2022/11/15	1	60	6	0	4	9	0	0	0	0	0	0	1	0	0	0	0	0	0	0	0	0	0	0	0	0	0	0	0	0	0	0	0	1
482	0	1	2	2	215	0	1	0	0	0	1	0	2023/7/15	5	2023/7/15	1	60	6	0	4	19	0	0	0	0	0	0	1	0	0	0	0	0	0	0	1	0	0	0	0	0	0	0	0	0	0	0	0	0
483	0	2	0	2	488	0	1	0	0	0	1	0	1900/1/15	3	2022/10/15	1	60	6	0	4	5	0	0	0	0	0	0	0	0	0	1	0	0	0	0	0	0	0	0	1	0	0	0	0	0	0	0	0	0
484	0	2	0	3	518	0	1	0	0	0	1	0	1900/1/15	2	2022/9/15	1	61	6	0	5	15	0	0	0	0	1	0	0	0	0	0	0	0	0	0	0	0	0	0	0	0	0	0	0	0	0	1	0	0
485	0	2	0	1	92	0	1	0	0	0	1	0	1900/1/15	4	2023/11/15	1	61	6	0	7	18	0	0	1	0	0	0	0	0	0	0	0	0	0	0	0	0	0	1	0	0	0	0	0	0	0	0	0	0
486	0	2	0	1	123	0	1	0	0	0	1	0	1900/1/15	4	2023/10/15	1	61	6	0	2	5	0	0	0	1	0	0	0	0	0	0	0	0	0	0	0	0	0	0	1	0	0	0	0	0	0	0	0	0
487	0	2	0	2	427	0	1	0	0	0	1	0	1900/1/15	3	2022/12/15	1	61	6	0	2	1	0	0	0	0	1	0	0	0	0	0	0	0	0	0	0	0	1	0	0	0	0	0	0	0	0	0	0	0
488	0	2	0	3	671	0	1	0	0	0	1	0	1900/1/15	3	2022/4/15	1	61	6	0	7	5	0	0	0	1	0	0	0	0	0	0	0	0	0	0	0	0	0	0	1	0	0	0	0	0	0	0	0	0
489	0	0	0	0	1000000	0	1	0	0	0	1	0	1900/1/15	0	1900/1/15	1	61	6	0	6	21	0	0	0	1	0	0	0	0	0	0	0	1	0	0	0	0	0	0	0	0	0	0	0	0	0	0	0	0
490	0	2	0	2	215	0	1	0	0	0	1	0	1900/1/15	5	2023/7/15	1	61	6	0	4	5	0	0	0	1	0	0	0	0	0	0	0	0	0	0	0	0	0	0	1	0	0	0	0	0	0	0	0	0
491	0	2	0	3	518	0	1	0	0	0	1	0	1900/1/15	4	2022/9/15	1	61	6	0	7	18	0	0	0	0	0	0	1	0	0	0	0	0	0	0	0	0	0	1	0	0	0	0	0	0	0	0	0	0
492	0	2	0	3	1067	0	1	0	0	0	1	0	1900/1/15	2	2021/3/15	1	61	6	0	4	19	0	0	0	1	0	0	0	0	0	0	0	0	0	0	1	0	0	0	0	0	0	0	0	0	0	0	0	0
493	0	2	0	3	945	0	1	0	0	0	1	0	1900/1/15	3	2021/7/15	1	61	6	0	4	5	0	0	0	0	1	0	1	0	0	0	0	0	0	0	0	0	0	0	1	0	0	0	0	0	0	0	0	0
494	1	1	4	3	1095	0	1	0	0	0	1	0	2021/2/15	2	2021/2/15	1	61	6	0	3	18	0	0	0	0	0	0	0	0	0	0	1	0	0	0	0	0	0	1	0	0	0	0	0	0	0	0	0	0
495	0	2	0	3	914	0	1	0	0	0	1	0	1900/1/15	2	2021/8/15	1	62	6	0	4	20	0	0	0	1	0	0	0	0	0	0	0	0	0	0	0	0	0	0	0	0	0	0	1	0	0	0	0	0
496	0	0	0	0	1000000	0	1	0	0	0	1	0	1900/1/15	0	1900/1/15	1	62	6	0	2	9	0	0	0	1	0	0	0	0	0	0	0	0	0	0	0	0	0	0	0	0	0	0	0	0	0	0	0	1
497	0	0	0	0	1000000	0	1	0	0	0	1	0	1900/1/15	0	1900/1/15	1	62	6	0	3	5	0	0	0	0	0	0	1	0	0	0	0	0	0	0	0	0	0	0	1	0	0	0	0	0	0	0	0	0
498	0	2	0	1	62	0	1	0	0	0	1	0	1900/1/15	4	2023/12/15	1	62	6	0	2	13	0	0	0	0	1	0	1	0	0	0	0	0	0	0	0	0	0	0	0	0	0	0	0	1	0	0	0	0
499	0	1	2	2	184	0	1	0	0	0	1	0	2023/8/15	5	2023/1/15	1	62	6	0	4	4	0	1	0	0	0	0	1	1	0	0	0	0	0	0	0	0	0	0	0	0	1	0	0	0	0	0	0	0
500	0	2	4	3	975	0	1	0	0	0	1	0	2020/7/15	5	2021/6/15	1	63	6	0	4	9	0	0	0	1	0	0	0	0	0	0	0	0	0	0	0	0	0	0	0	0	0	0	0	0	0	0	0	1
501	0	2	0	2	215	0	1	0	0	0	1	0	1900/1/15	6	2023/7/15	1	63	6	0	6	9	0	0	0	1	0	0	0	0	0	0	0	0	0	0	0	0	0	0	0	0	0	0	0	0	0	0	0	1
502	0	2	0	1	31	0	1	0	0	0	1	0	1900/1/15	7	2024/1/15	0	63	6	0	4	21	0	0	0	0	0	0	1	0	0	1	0	1	0	0	0	0	0	0	0	0	0	0	0	0	0	0	0	0
503	1	2	2	1	62	0	1	0	0	0	1	0	2023/10/15	6	2023/12/15	0	64	6	0	4	16	0	0	0	1	0	0	0	0	0	0	0	0	0	0	0	1	0	0	0	0	0	0	0	0	0	0	0	0
504	0	2	0	1	123	0	1	0	0	0	1	0	1900/1/15	6	2023/10/15	0	64	6	0	4	21	0	0	0	0	0	0	1	1	0	0	0	1	0	0	0	0	0	0	0	0	0	0	0	0	0	0	0	0
505	0	2	0	1	62	0	1	0	0	0	1	0	1900/1/15	6	2023/12/15	1	64	6	0	7	4	0	0	0	0	0	0	0	1	0	0	0	0	0	0	0	0	0	0	0	0	1	0	0	0	0	0	0	0
506	0	2	0	2	184	0	1	0	0	0	1	0	1900/1/15	5	2023/8/15	0	65	6	0	5	13	0	0	0	1	0	0	0	0	0	0	0	0	0	0	0	0	0	0	0	0	0	0	0	1	0	0	0	0
507	0	2	0	2	153	0	1	0	0	0	1	0	1900/1/15	4	2023/9/15	1	65	6	0	4	4	0	0	0	0	0	0	0	0	1	0	0	0	0	0	0	0	0	0	0	0	1	0	0	0	0	0	0	0
508	0	2	0	1	123	0	1	0	0	0	1	0	1900/1/15	6	2023/10/15	1	65	6	0	7	21	0	0	0	0	1	1	0	0	0	0	0	1	0	0	0	0	0	0	0	0	0	0	0	0	0	0	0	0
509	0	1	4	3	822	0	1	0	0	0	1	0	2021/11/15	3	2021/9/15	1	65	6	0	4	19	0	0	0	0	1	0	0	0	0	0	0	0	0	0	1	0	0	0	0	0	0	0	0	0	0	0	0	0
510	0	2	0	1	31	0	1	0	0	0	1	0	1900/1/15	7	2024/1/15	1	65	6	0	4	21	0	0	0	0	0	0	1	0	0	0	0	1	0	0	0	0	0	0	0	0	0	0	0	0	0	0	0	0
511	0	2	0	1	123	0	1	0	0	0	1	0	1900/1/15	5	2023/10/15	1	65	6	0	3	1	0	0	1	0	1	1	0	0	0	0	0	0	0	0	0	0	1	0	0	0	0	0	0	0	0	0	0	0
512	0	2	0	1	123	0	1	0	0	0	1	0	1900/1/15	7	2023/10/15	1	66	6	0	6	21	0	0	0	1	0	0	0	0	0	0	0	1	0	0	0	0	0	0	0	0	0	0	0	0	0	0	0	0
513	0	2	0	2	396	0	1	0	0	0	1	0	1900/1/15	5	2023/1/15	1	66	6	0	5	8	0	0	0	0	1	0	1	0	0	0	0	0	0	1	0	0	0	0	0	0	0	0	0	0	0	0	0	0
514	0	2	3	2	153	0	1	0	0	0	1	0	2022/8/15	7	2023/9/15	1	66	6	0	6	9	0	0	0	1	0	0	0	0	0	0	0	0	0	0	0	0	0	0	0	0	0	0	0	0	0	0	0	1
515	0	2	0	3	610	0	1	0	0	0	1	0	1900/1/15	6	2022/6/15	1	67	6	0	6	21	0	0	0	0	1	0	0	0	0	0	0	1	0	0	0	0	0	0	0	0	0	0	0	0	0	0	0	0
516	0	2	0	3	549	0	1	0	0	0	1	0	1900/1/15	4	2022/8/15	1	67	6	0	4	21	0	0	0	0	0	0	1	0	0	0	0	1	0	0	0	0	0	0	0	0	0	0	0	0	0	0	0	0
517	0	2	0	1	92	0	1	0	0	0	1	0	1900/1/15	7	2023/11/15	1	67	6	0	4	5	0	0	0	1	0	0	0	0	0	0	0	0	0	0	0	0	0	0	1	0	0	0	0	0	0	0	0	0
518	0	2	0	1	62	0	1	0	0	0	1	0	1900/1/15	7	2023/12/15	0	68	6	0	2	21	0	0	0	0	0	0	0	1	0	0	0	1	0	0	0	0	0	0	0	0	0	0	0	0	0	0	0	0
520	0	2	0	3	549	0	1	0	0	0	1	0	1900/1/15	4	2022/8/15	0	68	6	0	4	21	0	0	0	0	0	0	1	1	0	0	0	1	0	0	0	0	0	0	0	0	0	0	0	0	0	0	0	0
521	0	2	0	2	184	0	1	0	0	0	1	0	1900/1/15	6	2023/8/15	1	69	6	0	2	21	0	0	0	1	0	0	0	0	0	0	0	1	0	0	0	0	0	0	0	0	0	0	0	0	0	0	0	0
523	0	0	0	0	1000000	0	1	0	0	0	0	1	1900/1/15	0	1900/1/15	0	70	7	0	7	7	0	0	0	0	0	0	1	0	0	0	0	0	0	0	0	0	0	0	0	0	0	0	0	0	1	0	0	0
524	0	2	0	1	62	0	1	0	0	0	0	1	1900/1/15	7	2023/12/15	1	70	7	0	7	21	0	0	0	1	0	0	0	0	0	0	0	1	0	0	0	0	0	0	0	0	0	0	0	0	0	0	0	0
525	0	1	2	2	123	0	1	0	0	0	0	1	2023/10/15	6	2023/9/15	1	70	7	0	5	21	0	0	0	0	0	1	1	0	0	1	0	1	0	0	0	0	0	0	0	0	0	0	0	0	0	0	0	0
526	0	1	3	3	610	0	1	0	0	0	0	1	2022/6/15	5	2022/5/15	1	70	7	0	4	21	0	0	0	0	0	1	1	0	0	0	0	1	0	0	0	0	0	0	0	0	0	0	0	0	0	0	0	0
527	0	2	0	1	62	0	1	0	0	0	0	1	1900/1/15	7	2023/12/15	0	70	7	0	5	21	0	0	0	0	0	0	1	0	0	0	0	1	0	0	0	0	0	0	0	0	0	0	0	0	0	0	0	0
528	0	2	0	2	153	0	1	0	0	0	0	1	1900/1/15	7	2023/9/15	1	71	7	0	7	21	0	0	0	0	1	0	0	0	0	0	0	1	0	0	0	0	0	0	0	0	0	0	0	0	0	0	0	0
529	0	2	4	2	457	0	1	0	0	0	0	1	2021/8/15	3	2022/11/15	1	71	7	0	2	21	0	0	0	0	0	0	1	0	0	0	0	1	0	0	0	0	0	0	0	0	0	0	0	0	0	0	0	0
530	0	2	0	1	92	0	1	0	0	0	0	1	1900/1/15	7	2023/11/15	1	71	7	0	3	16	0	0	0	0	1	0	1	0	0	0	0	0	0	0	0	1	0	0	0	0	0	0	0	0	0	0	0	0
531	0	2	0	2	427	0	1	0	0	0	0	1	1900/1/15	5	2022/12/15	1	71	7	0	3	1	0	0	1	0	0	1	1	0	0	0	0	0	0	0	0	0	1	0	0	0	0	0	0	0	0	0	0	0
532	0	2	0	2	153	0	1	0	0	0	0	1	1900/1/15	6	2023/9/15	0	71	7	0	4	21	0	0	0	1	0	0	0	0	0	0	0	1	0	0	0	0	0	0	0	0	0	0	0	0	0	0	0	0
533	0	2	0	2	153	0	1	0	0	0	0	1	1900/1/15	7	2023/9/15	1	71	7	0	5	21	0	0	0	1	0	0	0	0	0	0	0	1	0	0	0	0	0	0	0	0	0	0	0	0	0	0	0	0
534	0	2	0	2	184	0	1	0	0	0	0	1	1900/1/15	6	2023/8/15	1	71	7	0	7	21	0	0	0	1	0	0	0	0	0	0	0	1	0	0	0	0	0	0	0	0	0	0	0	0	0	0	0	0
535	0	2	0	2	245	0	1	0	0	0	0	1	1900/1/15	7	2023/6/15	1	71	7	0	7	21	0	1	0	0	0	0	1	0	0	0	0	1	0	0	0	0	0	0	0	0	0	0	0	0	0	0	0	0
536	0	2	0	3	822	0	1	0	0	0	0	1	1900/1/15	7	2021/11/15	1	72	7	0	7	21	0	0	0	1	0	0	0	0	0	0	0	1	0	0	0	0	0	0	0	0	0	0	0	0	0	0	0	0
538	0	2	0	2	153	0	1	0	0	0	0	1	1900/1/15	4	2023/9/15	1	72	7	0	6	21	0	0	0	0	0	0	0	1	0	0	0	1	0	0	0	0	0	0	0	0	0	0	0	0	0	0	0	0
539	0	2	0	2	215	0	1	0	0	0	0	1	1900/1/15	7	2023/7/15	1	72	7	0	4	12	0	0	0	1	0	0	0	0	0	0	0	0	0	0	0	0	0	0	0	0	0	0	0	0	0	0	0	0
540	0	2	0	3	730	0	1	0	0	0	0	1	1900/1/15	3	2022/2/15	1	72	7	0	7	21	0	0	0	1	0	0	0	0	0	0	0	1	0	0	0	0	0	0	0	0	0	0	0	0	0	0	0	0
541	0	2	0	1	123	0	1	0	0	0	0	1	1900/1/15	7	2023/10/15	1	72	7	0	4	5	0	0	0	0	1	0	0	0	0	0	0	0	0	0	0	0	0	0	1	0	0	0	0	0	0	0	0	0
542	0	2	0	1	62	0	1	0	0	0	0	1	1900/1/15	7	2023/12/15	1	72	7	0	4	21	0	0	0	1	0	0	0	0	0	0	0	1	0	0	0	0	0	0	0	0	0	0	0	0	0	0	0	0
543	0	2	0	1	123	0	1	0	0	0	0	1	1900/1/15	5	2023/10/15	1	72	7	0	7	21	0	1	0	0	0	0	1	0	0	0	0	1	0	0	0	0	0	0	0	0	0	0	0	0	0	0	0	0
544	0	2	0	1	62	0	1	0	0	0	0	1	1900/1/15	7	2023/12/15	1	73	7	0	3	21	0	0	0	1	0	0	0	0	0	0	0	1	0	0	0	0	0	0	0	0	0	0	0	0	0	0	0	0
545	0	0	0	0	1000000	0	1	0	0	0	0	1	1900/1/15	0	1900/1/15	0	73	7	0	4	20	0	0	0	1	0	0	0	0	0	0	0	0	0	0	0	0	0	0	0	0	0	0	1	0	0	0	0	0
546	0	2	0	1	92	0	1	0	0	0	0	1	1900/1/15	4	2023/11/15	1	73	7	0	4	10	0	0	0	1	0	0	0	0	0	0	0	0	0	0	0	0	0	0	0	0	0	0	0	0	0	0	1	0
547	0	2	2	1	123	0	1	0	0	0	0	1	2023/8/15	7	2023/10/15	1	74	7	0	2	11	1	0	0	0	0	0	0	0	0	0	0	0	0	0	0	0	0	0	0	1	0	0	0	0	0	0	0	0
548	0	2	2	1	123	0	1	0	0	0	0	1	2023/6/15	7	2023/10/15	1	74	7	0	4	21	0	0	0	0	0	0	1	0	0	0	0	1	0	0	0	0	0	0	0	0	0	0	0	0	0	0	0	0
549	0	2	0	1	123	0	1	0	0	0	0	1	1900/1/15	7	2023/10/15	1	74	7	0	2	21	0	0	0	1	0	0	0	0	0	0	0	1	0	0	0	0	0	0	0	0	0	0	0	0	0	0	0	0
550	0	1	2	3	62	0	1	0	0	0	0	1	2023/12/15	2	2021/11/15	0	74	7	0	7	21	0	0	0	0	0	0	0	1	0	0	0	1	0	0	0	0	0	0	0	0	0	0	0	0	0	0	0	0
551	0	0	0	0	1000000	0	1	0	0	0	0	1	1900/1/15	0	1900/1/15	1	74	7	0	6	14	0	0	0	1	0	0	0	0	0	0	0	0	0	0	0	0	0	0	0	0	0	1	0	0	0	0	0	0
552	0	2	0	1	123	0	1	0	0	0	0	1	1900/1/15	7	2023/10/15	0	74	7	0	4	21	0	0	0	1	0	0	0	0	0	0	0	1	0	0	0	0	0	0	0	0	0	0	0	0	0	0	0	0
553	0	2	0	1	123	0	1	0	0	0	0	1	1900/1/15	7	2023/10/15	1	74	7	0	4	17	0	0	0	0	0	1	0	0	0	0	0	0	0	0	0	0	0	0	0	0	0	0	0	0	0	0	0	0
554	0	2	0	1	123	0	1	0	0	0	0	1	1900/1/15	4	2023/10/15	1	74	7	0	5	2	0	0	0	1	0	0	0	0	0	0	0	0	0	0	0	0	0	0	0	0	0	0	0	0	0	0	0	0
555	0	2	0	2	153	0	1	0	0	0	0	1	1900/1/15	5	2023/9/15	1	74	7	0	4	21	0	0	0	0	0	0	1	0	0	0	0	1	0	0	0	0	0	0	0	0	0	0	0	0	0	0	0	0
556	0	1	2	2	184	0	1	0	0	0	0	1	2023/8/15	4	2023/3/15	1	75	7	0	7	21	0	0	0	0	0	1	0	0	0	0	0	1	0	0	0	0	0	0	0	0	0	0	0	0	0	0	0	0
557	0	2	0	3	761	0	1	0	0	0	0	1	1900/1/15	3	2022/1/15	1	75	7	0	4	4	0	0	0	0	0	1	0	0	1	0	0	0	0	0	0	0	0	0	0	0	1	0	0	0	0	0	0	0
558	0	2	0	1	92	0	1	0	0	0	0	1	1900/1/15	7	2023/11/15	1	76	7	0	7	21	0	0	0	0	0	0	1	1	0	0	0	1	0	0	0	0	0	0	0	0	0	0	0	0	0	0	0	0
559	0	2	0	2	427	0	1	0	0	0	0	1	1900/1/15	5	2022/12/15	1	76	7	0	2	21	0	0	0	1	0	0	0	0	0	0	0	1	0	0	0	0	0	0	0	0	0	0	0	0	0	0	0	0
560	0	2	0	1	123	0	1	0	0	0	0	1	1900/1/15	6	2023/10/15	1	76	7	0	4	21	0	0	0	0	0	0	0	0	0	1	0	1	0	0	0	0	0	0	0	0	0	0	0	0	0	0	0	0
561	0	2	0	3	580	0	1	0	0	0	0	1	1900/1/15	6	2022/7/15	1	77	7	0	4	21	0	0	0	0	0	0	1	0	0	0	0	1	0	0	0	0	0	0	0	0	0	0	0	0	0	0	0	0
562	0	2	0	3	580	0	1	0	0	0	0	1	1900/1/15	3	2022/7/15	1	78	7	0	7	21	0	1	0	0	0	0	1	0	0	0	0	1	0	0	0	0	0	0	0	0	0	0	0	0	0	0	0	0
563	0	2	0	1	123	0	1	0	0	0	0	1	1900/1/15	6	2023/10/15	1	80	7	0	4	21	0	0	0	1	0	0	0	0	0	0	0	1	0	0	0	0	0	0	0	0	0	0	0	0	0	0	0	0
564	0	2	2	1	123	0	1	0	0	0	0	1	2023/5/15	6	2023/10/15	1	82	7	0	5	21	0	0	0	1	0	0	0	0	0	0	0	1	0	0	0	0	0	0	0	0	0	0	0	0	0	0	0	0
565	0	2	3	2	215	0	0	0	0	0	0	0	2022/8/15	4	2023/7/15	0	20	2	1	4	15	0	0	0	1	0	0	0	0	0	0	0	0	0	0	0	0	0	0	0	0	0	0	0	0	0	1	0	0
566	0	1	2	0	153	0	0	0	0	0	0	0	2023/9/15	0	1900/1/15	1	20	2	1	3	5	0	0	0	1	0	0	0	0	0	0	0	0	0	0	0	0	0	0	1	0	0	0	0	0	0	0	0	0
567	0	0	0	0	1000000	0	0	0	0	0	0	0	1900/1/15	0	1900/1/15	1	20	2	1	5	21	0	0	0	1	0	0	0	0	0	0	0	1	0	0	0	0	0	0	0	0	0	0	0	0	0	0	0	0
568	0	2	0	1	123	0	0	0	0	0	0	0	1900/1/15	3	2023/10/15	1	20	2	1	4	21	0	0	0	1	0	0	0	0	0	0	0	1	0	0	0	0	0	0	0	0	0	0	0	0	0	0	0	0
569	0	1	3	3	457	0	0	0	0	0	0	0	2022/11/15	2	2021/11/15	1	21	2	1	4	13	0	0	0	1	0	0	0	0	0	0	0	0	0	0	0	0	0	0	0	0	0	0	0	1	0	0	0	0
570	0	2	0	2	488	0	0	0	0	0	0	0	1900/1/15	5	2022/10/15	1	21	2	1	3	17	0	0	0	1	0	0	0	0	0	0	0	0	0	0	0	0	0	0	0	0	0	0	0	0	0	0	0	0
571	0	2	0	3	549	0	0	0	0	0	0	0	1900/1/15	4	2022/8/15	1	21	2	1	4	15	0	0	0	0	0	1	0	0	0	0	0	0	0	0	0	0	0	0	0	0	0	0	0	0	0	1	0	0
572	0	2	0	2	276	0	0	0	0	0	0	0	1900/1/15	3	2023/5/15	1	22	2	1	3	16	0	0	0	1	0	0	0	0	0	0	0	0	0	0	0	1	0	0	0	0	0	0	0	0	0	0	0	0
573	1	2	0	1	92	0	0	0	0	0	0	0	1900/1/15	5	2023/11/15	1	22	2	1	2	21	0	0	0	1	0	0	0	0	0	0	0	1	0	0	0	0	0	0	0	0	0	0	0	0	0	0	0	0
575	0	2	0	3	549	0	0	0	0	0	0	0	1900/1/15	3	2022/8/15	1	23	2	1	4	21	0	0	0	1	0	0	0	0	0	0	0	1	0	0	0	0	0	0	0	0	0	0	0	0	0	0	0	0
576	0	2	4	3	1036	0	0	0	0	0	0	0	2020/8/15	4	2021/4/15	1	23	2	1	7	10	0	0	0	1	0	0	0	0	0	0	0	0	0	0	0	0	0	0	0	0	0	0	0	0	0	0	1	0
577	0	1	3	3	518	0	0	0	0	0	0	0	2022/9/15	3	2022/2/15	1	24	2	1	7	10	0	0	0	0	1	0	0	0	0	0	0	0	0	0	0	0	0	0	0	0	0	0	0	0	0	0	1	0
578	0	2	0	2	215	0	0	0	0	0	0	0	1900/1/15	6	2023/7/15	1	24	2	1	4	9	0	0	0	1	0	0	0	0	0	0	0	0	0	0	0	0	0	0	0	0	0	0	0	0	0	0	0	1
579	0	2	0	3	914	0	0	0	0	0	0	0	1900/1/15	2	2021/8/15	1	24	2	1	5	5	0	0	0	1	0	0	0	0	0	0	0	0	0	0	0	0	0	0	1	0	0	0	0	0	0	0	0	0
581	0	1	3	2	306	0	0	0	0	0	0	0	2023/4/15	2	2022/10/15	0	25	2	1	4	16	0	0	0	1	0	0	0	0	0	0	0	0	0	0	0	1	0	0	0	0	0	0	0	0	0	0	0	0
582	0	1	4	3	914	0	0	0	0	0	0	0	2021/8/15	2	2021/4/15	1	25	2	1	2	18	0	0	0	1	0	0	0	0	0	0	0	0	0	0	0	0	0	1	0	0	0	0	0	0	0	0	0	0
583	0	2	0	2	488	0	0	0	0	0	0	0	1900/1/15	3	2022/10/15	1	25	2	1	6	18	0	0	0	1	0	0	0	0	0	0	0	0	0	0	0	0	0	1	0	0	0	0	0	0	0	0	0	0
584	0	2	3	2	427	0	0	0	0	0	0	0	2022/2/15	3	2022/12/15	0	26	2	1	2	10	0	0	0	1	0	0	0	0	0	0	0	0	0	0	0	0	0	0	0	0	0	0	0	0	0	0	1	0
585	0	1	2	2	215	0	0	0	0	0	0	0	2023/7/15	4	2022/12/15	0	26	2	1	4	16	0	0	0	0	0	0	1	0	0	0	0	0	0	0	0	1	0	0	0	0	0	0	0	0	0	0	0	0
586	0	1	3	0	518	0	0	0	0	0	0	0	2022/9/15	0	1900/1/15	1	26	2	1	7	21	0	0	0	1	0	0	0	0	0	0	0	1	0	0	0	0	0	0	0	0	0	0	0	0	0	0	0	0
587	0	2	0	3	1095	0	0	0	0	0	0	0	1900/1/15	3	2021/2/15	0	26	2	1	4	16	0	0	0	1	0	0	0	0	0	0	0	0	0	0	0	1	0	0	0	0	0	0	0	0	0	0	0	0
588	0	2	3	2	337	0	0	0	0	0	0	0	2022/7/15	4	2023/3/15	1	26	2	1	3	18	0	0	0	1	0	0	0	0	0	0	0	0	0	0	0	0	0	1	0	0	0	0	0	0	0	0	0	0
589	0	1	3	3	396	0	0	0	0	0	0	0	2023/1/15	2	2021/10/15	1	26	2	1	6	13	0	0	0	0	1	0	0	0	0	0	0	0	0	0	0	0	0	0	0	0	0	0	0	1	0	0	0	0
590	0	2	0	3	518	0	0	0	0	0	0	0	1900/1/15	4	2022/9/15	1	26	2	1	5	9	0	1	0	0	0	0	0	0	0	0	0	0	0	0	0	0	0	0	0	0	0	0	0	0	0	0	0	1
591	0	1	3	0	427	0	0	0	0	0	0	0	2022/12/15	0	1900/1/15	1	27	2	1	4	16	0	0	0	1	0	0	0	0	0	0	0	0	0	0	0	1	0	0	0	0	0	0	0	0	0	0	0	0
592	0	1	2	3	153	0	0	0	0	0	0	0	2023/9/15	5	2021/6/15	1	27	2	1	6	16	0	0	0	1	0	0	0	0	0	0	0	0	0	0	0	1	0	0	0	0	0	0	0	0	0	0	0	0
593	0	2	4	3	914	0	0	0	0	0	0	0	2021/1/15	3	2021/8/15	1	28	2	1	6	21	0	0	0	1	0	0	0	0	0	0	0	1	0	0	0	0	0	0	0	0	0	0	0	0	0	0	0	0
594	0	2	0	2	365	0	0	0	0	0	0	0	1900/1/15	3	2023/2/15	1	28	2	1	4	4	0	0	0	1	0	0	0	0	0	0	0	0	0	0	0	0	0	0	0	0	1	0	0	0	0	0	0	0
595	0	2	0	2	245	0	0	0	0	0	0	0	1900/1/15	3	2023/6/15	0	28	2	1	4	12	0	0	0	1	0	0	0	0	0	0	0	0	0	0	0	0	0	0	0	0	0	0	0	0	0	0	0	0
596	0	1	2	3	153	0	0	0	0	0	0	0	2023/9/15	3	2021/2/15	1	28	2	1	4	16	0	0	0	1	0	0	0	0	0	0	0	0	0	0	0	1	0	0	0	0	0	0	0	0	0	0	0	0
597	0	2	0	3	1067	0	0	0	0	0	0	0	1900/1/15	4	2021/3/15	1	28	2	1	5	1	0	0	0	1	0	0	0	0	0	0	0	0	0	0	0	0	1	0	0	0	0	0	0	0	0	0	0	0
598	0	1	2	3	153	0	0	0	0	0	0	0	2023/9/15	3	2022/6/15	0	28	2	1	4	7	0	0	0	1	0	0	0	0	0	0	0	0	0	0	0	0	0	0	0	0	0	0	0	0	1	0	0	0
599	0	0	0	0	1000000	0	0	0	0	0	0	0	1900/1/15	0	1900/1/15	0	28	2	1	7	20	0	0	0	1	0	0	0	0	0	0	0	0	0	0	0	0	0	0	0	0	0	0	1	0	0	0	0	0
600	0	2	0	3	883	0	0	0	0	0	0	0	1900/1/15	3	2021/9/15	1	29	2	1	5	21	0	0	0	1	0	0	0	0	0	0	0	1	0	0	0	0	0	0	0	0	0	0	0	0	0	0	0	0
601	0	2	0	3	792	0	0	0	0	0	0	0	1900/1/15	3	2021/12/15	1	29	2	1	2	16	0	0	0	1	0	0	0	0	0	0	0	0	0	0	0	1	0	0	0	0	0	0	0	0	0	0	0	0
602	0	0	0	0	1000000	0	0	0	0	0	0	0	1900/1/15	0	1900/1/15	1	29	2	1	6	21	0	0	0	1	0	0	0	0	0	0	0	1	0	0	0	0	0	0	0	0	0	0	0	0	0	0	0	0
603	0	2	0	2	488	0	0	0	0	0	0	0	1900/1/15	2	2022/10/15	1	29	2	1	7	9	0	0	0	1	0	0	0	0	0	0	0	0	0	0	0	0	0	0	0	0	0	0	0	0	0	0	0	1
604	0	2	0	1	123	0	0	0	0	0	0	0	1900/1/15	4	2023/10/15	0	29	2	1	4	21	0	0	0	1	0	0	0	0	0	0	0	1	0	0	0	0	0	0	0	0	0	0	0	0	0	0	0	0
605	0	1	3	3	457	0	0	0	0	0	0	0	2022/11/15	2	2022/8/15	0	29	2	1	7	21	0	0	0	1	0	0	0	0	0	0	0	1	0	0	0	0	0	0	0	0	0	0	0	0	0	0	0	0
606	0	0	0	0	1000000	0	0	0	0	0	0	0	1900/1/15	0	1900/1/15	1	29	2	1	2	18	0	0	0	1	0	0	0	0	0	0	0	0	0	0	0	0	0	1	0	0	0	0	0	0	0	0	0	0
607	0	2	0	3	641	0	0	1	0	0	0	0	1900/1/15	2	2022/5/15	1	30	3	1	4	5	0	0	0	1	0	0	0	0	0	0	0	0	0	0	0	0	0	0	1	0	0	0	0	0	0	0	0	0
608	0	2	0	3	671	0	0	1	0	0	0	0	1900/1/15	3	2022/4/15	1	30	3	1	4	21	0	0	0	1	0	0	0	0	0	0	0	1	0	0	0	0	0	0	0	0	0	0	0	0	0	0	0	0
609	0	1	4	3	883	0	0	1	0	0	0	0	2021/9/15	7	2021/7/15	0	30	3	1	2	3	0	0	0	0	0	0	0	0	0	0	1	0	1	0	0	0	0	0	0	0	0	0	0	0	0	0	0	0
610	0	2	0	3	702	0	0	1	0	0	0	0	1900/1/15	2	2022/3/15	1	31	3	1	4	6	0	0	0	1	0	0	0	0	0	0	0	0	0	0	0	0	0	0	0	0	0	0	0	0	0	0	0	0
611	0	2	0	1	62	0	0	1	0	0	0	0	1900/1/15	6	2023/12/15	1	31	3	1	4	16	0	0	0	1	0	0	0	0	0	0	0	0	0	0	0	1	0	0	0	0	0	0	0	0	0	0	0	0
612	0	2	0	2	457	0	0	1	0	0	0	0	1900/1/15	3	2022/11/15	0	31	3	1	7	21	0	1	0	0	0	0	0	0	0	0	0	1	0	0	0	0	0	0	0	0	0	0	0	0	0	0	0	0
613	0	1	3	0	396	0	0	1	0	0	0	0	2023/1/15	0	1900/1/15	1	31	3	1	6	15	0	0	0	0	0	0	1	0	0	0	0	0	0	0	0	0	0	0	0	0	0	0	0	0	0	1	0	0
614	0	2	0	2	306	0	0	1	0	0	0	0	1900/1/15	3	2023/4/15	0	31	3	1	4	5	0	0	0	1	0	0	0	0	0	0	0	0	0	0	0	0	0	0	1	0	0	0	0	0	0	0	0	0
615	0	1	3	3	730	0	0	1	0	0	0	0	2022/2/15	3	2021/5/15	1	31	3	1	7	5	1	0	0	0	1	0	0	1	0	0	0	0	0	0	0	0	0	0	1	0	0	0	0	0	0	0	0	0
616	0	2	4	3	945	0	0	1	0	0	0	0	2020/6/15	7	2021/7/15	0	31	3	1	2	3	0	0	0	0	0	0	0	0	0	0	1	0	1	0	0	0	0	0	0	0	0	0	0	0	0	0	0	0
617	0	2	0	2	488	0	0	1	0	0	0	0	1900/1/15	4	2022/10/15	1	32	3	1	6	5	0	0	0	1	0	0	0	0	0	0	0	0	0	0	0	0	0	0	1	0	0	0	0	0	0	0	0	0
618	0	2	0	3	914	0	0	1	0	0	0	0	1900/1/15	2	2021/8/15	0	32	3	1	4	20	0	0	0	1	0	0	0	0	0	0	0	0	0	0	0	0	0	0	0	0	0	0	1	0	0	0	0	0
619	0	1	4	3	945	0	0	1	0	0	0	0	2021/7/15	1	2021/4/15	0	32	3	1	3	19	0	0	0	1	0	0	0	0	0	0	0	0	0	0	1	0	0	0	0	0	0	0	0	0	0	0	0	0
620	0	2	0	1	123	0	0	1	0	0	0	0	1900/1/15	6	2023/10/15	1	33	3	1	5	18	0	1	0	0	0	0	0	0	0	0	0	0	0	0	0	0	0	1	0	0	0	0	0	0	0	0	0	0
622	0	2	0	3	641	0	0	1	0	0	0	0	1900/1/15	3	2022/5/15	1	33	3	1	3	21	0	0	0	0	1	0	0	0	0	0	0	1	0	0	0	0	0	0	0	0	0	0	0	0	0	0	0	0
623	0	2	0	3	853	0	0	1	0	0	0	0	1900/1/15	2	2021/10/15	1	34	3	1	4	14	0	1	0	0	0	0	0	0	0	0	0	0	0	0	0	0	0	0	0	0	0	1	0	0	0	0	0	0
624	0	1	3	3	488	0	0	1	0	0	0	0	2022/10/15	2	2021/9/15	0	34	3	1	7	16	0	0	0	1	0	0	0	0	0	0	0	0	0	0	0	1	0	0	0	0	0	0	0	0	0	0	0	0
625	0	2	0	1	92	0	0	1	0	0	0	0	1900/1/15	5	2023/11/15	1	34	3	1	6	21	0	0	0	1	0	0	0	0	0	0	0	1	0	0	0	0	0	0	0	0	0	0	0	0	0	0	0	0
627	0	2	0	2	457	0	0	1	0	0	0	0	1900/1/15	4	2022/11/15	1	35	3	1	7	9	0	0	0	1	0	0	0	0	0	0	0	0	0	0	0	0	0	0	0	0	0	0	0	0	0	0	0	1
628	0	2	4	3	610	0	0	1	0	0	0	0	2020/11/15	3	2022/6/15	1	35	3	1	7	14	0	0	0	1	0	0	0	0	0	0	0	0	0	0	0	0	0	0	0	0	0	1	0	0	0	0	0	0
629	0	0	0	0	1000000	0	0	1	0	0	0	0	1900/1/15	0	1900/1/15	1	35	3	1	7	5	0	0	0	1	0	0	0	0	0	0	0	0	0	0	0	0	0	0	1	0	0	0	0	0	0	0	0	0
630	0	2	0	2	457	0	0	1	0	0	0	0	1900/1/15	5	2022/11/15	1	36	3	1	7	16	1	0	0	0	0	0	0	0	0	0	0	0	0	0	0	1	0	0	0	0	0	0	0	0	0	0	0	0
631	0	0	0	0	1000000	0	0	1	0	0	0	0	1900/1/15	0	1900/1/15	1	36	3	1	7	12	0	0	0	1	0	0	0	0	0	0	0	0	0	0	0	0	0	0	0	0	0	0	0	0	0	0	0	0
632	0	2	0	2	427	0	0	1	0	0	0	0	1900/1/15	4	2022/12/15	1	36	3	1	6	5	0	0	0	1	0	0	0	0	0	0	0	0	0	0	0	0	0	0	1	0	0	0	0	0	0	0	0	0
633	0	2	0	3	975	0	0	1	0	0	0	0	1900/1/15	2	2021/6/15	1	36	3	1	2	21	0	0	0	1	0	0	0	0	0	0	0	1	0	0	0	0	0	0	0	0	0	0	0	0	0	0	0	0
634	0	0	0	0	1000000	0	0	1	0	0	0	0	1900/1/15	0	1900/1/15	1	36	3	1	2	18	0	0	0	1	0	0	0	0	0	0	0	0	0	0	0	0	0	1	0	0	0	0	0	0	0	0	0	0
635	0	2	0	3	883	0	0	1	0	0	0	0	1900/1/15	2	2021/9/15	1	36	3	1	4	4	0	0	0	0	1	0	1	0	0	0	0	0	0	0	0	0	0	0	0	0	1	0	0	0	0	0	0	0
637	0	1	3	3	730	0	0	1	0	0	0	0	2022/2/15	5	2021/10/15	1	37	3	1	6	4	0	0	0	1	0	0	0	0	0	0	0	0	0	0	0	0	0	0	0	0	1	0	0	0	0	0	0	0
638	0	2	0	3	610	0	0	1	0	0	0	0	1900/1/15	3	2022/6/15	1	37	3	1	3	21	0	0	0	1	0	0	0	0	0	0	0	1	0	0	0	0	0	0	0	0	0	0	0	0	0	0	0	0
639	0	1	3	3	427	0	0	1	0	0	0	0	2022/12/15	2	2022/7/15	1	37	3	1	3	9	0	0	0	1	0	0	0	0	0	0	0	0	0	0	0	0	0	0	0	0	0	0	0	0	0	0	0	1
641	0	1	2	3	276	0	0	1	0	0	0	0	2023/5/15	2	2021/10/15	1	38	3	1	7	21	0	0	0	1	0	0	0	0	0	0	0	1	0	0	0	0	0	0	0	0	0	0	0	0	0	0	0	0
642	0	2	3	2	245	0	0	1	0	0	0	0	2022/11/15	6	2023/6/15	1	38	3	1	3	16	0	0	0	1	0	0	0	0	0	0	0	0	0	0	0	1	0	0	0	0	0	0	0	0	0	0	0	0
643	0	2	0	3	549	0	0	1	0	0	0	0	1900/1/15	4	2022/8/15	1	38	3	1	4	15	0	0	0	1	0	0	0	0	0	0	0	0	0	0	0	0	0	0	0	0	0	0	0	0	0	1	0	0
644	0	0	0	0	1000000	0	0	1	0	0	0	0	1900/1/15	0	1900/1/15	1	38	3	1	4	5	0	0	0	0	0	0	1	0	0	0	0	0	0	0	0	0	0	0	1	0	0	0	0	0	0	0	0	0
645	0	2	3	1	92	0	0	1	0	0	0	0	2022/10/15	5	2023/11/15	1	39	3	1	4	9	0	0	0	0	0	0	1	0	0	0	0	0	0	0	0	0	0	0	0	0	0	0	0	0	0	0	0	1
646	0	2	3	2	457	0	0	1	0	0	0	0	2022/4/15	3	2022/11/15	1	39	3	1	7	21	0	0	0	1	0	0	0	0	0	0	0	1	0	0	0	0	0	0	0	0	0	0	0	0	0	0	0	0
647	0	1	3	0	730	0	0	1	0	0	0	0	2022/2/15	0	1900/1/15	1	39	3	1	5	21	0	0	0	1	0	0	0	0	0	0	0	1	0	0	0	0	0	0	0	0	0	0	0	0	0	0	0	0
648	0	0	0	0	1000000	0	0	1	0	0	0	0	1900/1/15	0	1900/1/15	0	39	3	1	6	5	0	0	0	1	0	0	0	0	0	0	0	0	0	0	0	0	0	0	1	0	0	0	0	0	0	0	0	0
649	0	2	0	1	92	1	0	0	1	0	0	0	1900/1/15	6	2023/11/15	1	40	4	1	2	21	0	0	0	1	0	0	0	0	0	0	0	1	0	0	0	0	0	0	0	0	0	0	0	0	0	0	0	0
650	0	2	2	1	123	1	0	0	1	0	0	0	2023/6/15	7	2023/10/15	1	41	4	1	6	16	0	0	0	0	1	0	0	0	0	0	0	0	0	0	0	1	0	0	0	0	0	0	0	0	0	0	0	0
651	0	1	3	3	427	1	0	0	1	0	0	0	2022/12/15	3	2022/4/15	1	41	4	1	4	8	0	0	0	1	0	0	0	0	0	0	0	0	0	1	0	0	0	0	0	0	0	0	0	0	0	0	0	0
652	0	1	2	3	62	1	0	0	1	0	0	0	2023/12/15	3	2021/8/15	1	41	4	1	2	16	0	0	0	0	1	0	0	0	0	0	0	0	0	0	0	1	0	0	0	0	0	0	0	0	0	0	0	0
653	0	2	3	1	123	1	0	0	1	0	0	0	2022/12/15	6	2023/10/15	1	42	4	1	3	16	0	0	0	1	0	0	0	0	0	0	0	0	0	0	0	1	0	0	0	0	0	0	0	0	0	0	0	0
654	0	2	0	2	457	1	0	0	1	0	0	0	1900/1/15	3	2022/11/15	1	42	4	1	3	9	0	0	0	1	0	0	0	0	0	0	0	0	0	0	0	0	0	0	0	0	0	0	0	0	0	0	0	1
655	0	2	0	2	153	1	0	0	1	0	0	0	1900/1/15	4	2023/9/15	0	43	4	1	4	16	0	0	0	1	0	0	0	0	0	0	0	0	0	0	0	1	0	0	0	0	0	0	0	0	0	0	0	0
656	0	1	3	3	549	1	0	0	1	0	0	0	2022/8/15	2	2022/5/15	1	43	4	1	4	13	0	0	0	0	1	0	0	0	0	0	0	0	0	0	0	0	0	0	0	0	0	0	0	1	0	0	0	0
657	0	1	3	3	702	1	0	0	1	0	0	0	2022/3/15	2	2021/9/15	1	43	4	1	3	9	0	0	0	0	1	0	1	0	0	0	0	0	0	0	0	0	0	0	0	0	0	0	0	0	0	0	0	1
658	0	2	0	1	123	1	0	0	1	0	0	0	1900/1/15	7	2023/10/15	1	43	4	1	3	21	0	0	0	0	0	0	0	0	1	0	0	1	0	0	0	0	0	0	0	0	0	0	0	0	0	0	0	0
659	0	2	0	2	457	1	0	0	1	0	0	0	1900/1/15	4	2022/11/15	0	43	4	1	5	21	0	0	0	1	0	0	0	0	0	0	0	1	0	0	0	0	0	0	0	0	0	0	0	0	0	0	0	0
660	0	2	0	1	123	1	0	0	1	0	0	0	1900/1/15	4	2023/10/15	1	43	4	1	7	21	0	0	0	0	0	0	0	0	0	1	0	1	0	0	0	0	0	0	0	0	0	0	0	0	0	0	0	0
661	0	2	0	2	457	1	0	0	1	0	0	0	1900/1/15	4	2022/11/15	0	43	4	1	5	21	0	0	0	1	0	0	0	0	0	0	0	1	0	0	0	0	0	0	0	0	0	0	0	0	0	0	0	0
662	0	2	0	2	276	1	0	0	1	0	0	0	1900/1/15	4	2023/5/15	1	44	4	1	2	14	0	0	0	0	0	0	1	0	0	0	0	0	0	0	0	0	0	0	0	0	0	1	0	0	0	0	0	0
665	0	1	3	3	396	1	0	0	1	0	0	0	2023/1/15	2	2021/8/15	1	45	4	1	4	21	0	0	0	1	0	0	0	0	0	0	0	1	0	0	0	0	0	0	0	0	0	0	0	0	0	0	0	0
666	1	1	3	3	580	1	0	0	1	0	0	0	2022/7/15	3	2021/10/15	1	45	4	1	6	16	0	0	0	1	0	0	0	0	0	0	0	0	0	0	0	1	0	0	0	0	0	0	0	0	0	0	0	0
667	0	2	0	2	153	1	0	0	1	0	0	0	1900/1/15	3	2023/9/15	1	45	4	1	7	5	0	0	0	1	0	0	0	0	0	0	0	0	0	0	0	0	0	0	1	0	0	0	0	0	0	0	0	0
668	0	2	4	3	853	1	0	0	1	0	0	0	2020/8/15	3	2021/10/15	1	45	4	1	7	9	0	0	0	1	0	0	0	0	0	0	0	0	0	0	0	0	0	0	0	0	0	0	0	0	0	0	0	1
669	1	1	2	2	92	1	0	0	1	0	0	0	2023/11/15	4	2023/1/15	1	45	4	1	4	10	0	0	0	1	0	0	0	0	0	0	0	0	0	0	0	0	0	0	0	0	0	0	0	0	0	0	1	0
670	0	2	0	2	337	1	0	0	1	0	0	0	1900/1/15	4	2023/3/15	1	45	4	1	3	21	0	0	0	1	0	0	0	0	0	0	0	1	0	0	0	0	0	0	0	0	0	0	0	0	0	0	0	0
671	0	2	0	1	92	1	0	0	1	0	0	0	1900/1/15	5	2023/11/15	1	46	4	1	4	9	0	0	0	1	0	0	0	0	0	0	0	0	0	0	0	0	0	0	0	0	0	0	0	0	0	0	0	1
672	0	2	0	1	123	1	0	0	1	0	0	0	1900/1/15	4	2023/10/15	1	46	4	1	7	17	0	0	0	1	0	0	0	0	0	0	0	0	0	0	0	0	0	0	0	0	0	0	0	0	0	0	0	0
673	0	2	0	3	610	1	0	0	1	0	0	0	1900/1/15	3	2022/6/15	1	46	4	1	6	9	0	0	0	1	0	0	0	0	0	0	0	0	0	0	0	0	0	0	0	0	0	0	0	0	0	0	0	1
674	0	2	0	2	457	1	0	0	1	0	0	0	1900/1/15	3	2022/11/15	1	46	4	1	2	21	0	0	1	0	1	0	0	0	0	0	0	1	0	0	0	0	0	0	0	0	0	0	0	0	0	0	0	0
675	0	2	0	3	853	1	0	0	1	0	0	0	1900/1/15	2	2021/10/15	1	46	4	1	4	21	0	0	0	1	0	0	0	0	0	0	0	1	0	0	0	0	0	0	0	0	0	0	0	0	0	0	0	0
676	0	1	3	2	427	1	0	0	1	0	0	0	2022/12/15	3	2022/11/15	0	46	4	1	7	21	0	0	0	1	0	0	0	0	0	0	0	1	0	0	0	0	0	0	0	0	0	0	0	0	0	0	0	0
677	0	2	0	2	488	1	0	0	1	0	0	0	1900/1/15	3	2022/10/15	1	47	4	1	4	5	0	1	0	0	0	0	0	0	0	0	0	0	0	0	0	0	0	0	1	0	0	0	0	0	0	0	0	0
678	0	2	0	3	853	1	0	0	1	0	0	0	1900/1/15	2	2021/10/15	0	47	4	1	4	8	0	0	0	0	1	0	0	0	0	0	0	0	0	1	0	0	0	0	0	0	0	0	0	0	0	0	0	0
679	0	1	2	2	184	1	0	0	1	0	0	0	2023/8/15	4	2022/11/15	1	47	4	1	4	21	0	0	0	1	0	0	0	0	0	0	0	1	0	0	0	0	0	0	0	0	0	0	0	0	0	0	0	0
680	0	1	2	2	245	1	0	0	1	0	0	0	2023/6/15	5	2022/11/15	1	47	4	1	7	21	0	0	0	1	0	0	0	0	0	0	0	1	0	0	0	0	0	0	0	0	0	0	0	0	0	0	0	0
681	0	2	0	3	883	1	0	0	1	0	0	0	1900/1/15	2	2021/9/15	1	48	4	1	4	21	0	0	0	1	0	0	0	0	0	0	0	1	0	0	0	0	0	0	0	0	0	0	0	0	0	0	0	0
682	0	2	0	3	914	1	0	0	1	0	0	0	1900/1/15	3	2021/8/15	0	48	4	1	4	10	0	0	0	0	1	0	1	0	0	0	0	0	0	0	0	0	0	0	0	0	0	0	0	0	0	0	1	0
683	0	0	0	0	1000000	1	0	0	1	0	0	0	1900/1/15	0	1900/1/15	1	48	4	1	4	21	0	0	0	1	0	0	0	0	0	0	0	1	0	0	0	0	0	0	0	0	0	0	0	0	0	0	0	0
684	0	0	0	0	1000000	1	0	0	1	0	0	0	1900/1/15	0	1900/1/15	1	49	4	1	3	21	0	0	0	1	0	0	0	0	0	0	0	1	0	0	0	0	0	0	0	0	0	0	0	0	0	0	0	0
685	0	2	0	2	427	1	0	0	1	0	0	0	1900/1/15	4	2022/12/15	1	49	4	1	3	5	0	0	0	1	0	0	0	0	0	0	0	0	0	0	0	0	0	0	1	0	0	0	0	0	0	0	0	0
686	0	2	0	3	671	1	0	0	1	0	0	0	1900/1/15	4	2022/4/15	0	49	4	1	4	15	0	0	0	0	1	0	0	0	0	0	0	0	0	0	0	0	0	0	0	0	0	0	0	0	0	1	0	0
687	0	0	0	0	1000000	1	0	0	1	0	0	0	1900/1/15	0	1900/1/15	0	49	4	1	3	9	0	0	0	1	0	0	0	0	0	0	0	0	0	0	0	0	0	0	0	0	0	0	0	0	0	0	0	1
688	0	2	0	1	62	1	0	0	1	0	0	0	1900/1/15	5	2023/12/15	1	49	4	1	2	9	0	0	0	1	0	0	0	0	0	0	0	0	0	0	0	0	0	0	0	0	0	0	0	0	0	0	0	1
689	0	2	0	3	1067	1	0	0	1	0	0	0	1900/1/15	3	2021/3/15	1	49	4	1	7	20	0	1	0	0	0	0	1	0	1	0	0	0	0	0	0	0	0	0	0	0	0	0	1	0	0	0	0	0
690	0	2	3	1	31	1	0	0	1	0	0	0	2022/2/15	5	2024/1/15	1	49	4	1	2	1	0	1	0	0	0	0	0	0	0	0	0	0	0	0	0	0	1	0	0	0	0	0	0	0	0	0	0	0
691	0	2	0	2	427	1	0	0	0	1	0	0	1900/1/15	3	2022/12/15	1	50	5	1	5	21	0	1	0	0	0	0	1	1	0	0	0	1	0	0	0	0	0	0	0	0	0	0	0	0	0	0	0	0
692	0	1	2	2	245	1	0	0	0	1	0	0	2023/6/15	4	2023/5/15	1	50	5	1	3	13	0	0	0	1	0	0	0	0	0	0	0	0	0	0	0	0	0	0	0	0	0	0	0	1	0	0	0	0
693	0	2	0	1	92	1	0	0	0	1	0	0	1900/1/15	5	2023/11/15	1	50	5	1	7	9	0	1	0	0	0	0	0	0	0	0	0	0	0	0	0	0	0	0	0	0	0	0	0	0	0	0	0	1
694	0	2	0	3	883	1	0	0	0	1	0	0	1900/1/15	2	2021/9/15	1	50	5	1	6	21	0	0	0	1	0	0	0	0	0	0	0	1	0	0	0	0	0	0	0	0	0	0	0	0	0	0	0	0
695	0	2	0	3	1095	1	0	0	0	1	0	0	1900/1/15	2	2021/2/15	0	50	5	1	2	21	0	0	0	1	0	0	0	0	0	0	0	1	0	0	0	0	0	0	0	0	0	0	0	0	0	0	0	0
696	0	1	2	3	153	1	0	0	0	1	0	0	2023/9/15	3	2022/9/15	1	50	5	1	4	10	0	0	0	1	0	0	0	0	0	0	0	0	0	0	0	0	0	0	0	0	0	0	0	0	0	0	1	0
697	0	2	0	1	92	1	0	0	0	1	0	0	1900/1/15	5	2023/11/15	1	51	5	1	4	21	0	0	0	1	0	0	0	0	0	0	0	1	0	0	0	0	0	0	0	0	0	0	0	0	0	0	0	0
698	0	2	0	1	92	1	0	0	0	1	0	0	1900/1/15	3	2023/11/15	1	51	5	1	7	16	0	0	0	1	0	0	0	0	0	0	0	0	0	0	0	1	0	0	0	0	0	0	0	0	0	0	0	0
699	0	2	3	1	123	1	0	0	0	1	0	0	2022/12/15	4	2023/10/15	1	51	5	1	7	5	0	0	0	1	0	0	0	0	0	0	0	0	0	0	0	0	0	0	1	0	0	0	0	0	0	0	0	0
700	0	0	0	0	1000000	1	0	0	0	1	0	0	1900/1/15	0	1900/1/15	1	52	5	1	2	18	0	0	0	1	0	0	0	0	0	0	0	0	0	0	0	0	0	1	0	0	0	0	0	0	0	0	0	0
701	0	2	4	3	1095	1	0	0	0	1	0	0	2020/8/15	1	2021/2/15	1	52	5	1	3	20	0	0	0	1	0	0	0	0	0	0	0	0	0	0	0	0	0	0	0	0	0	0	1	0	0	0	0	0
702	0	1	2	3	153	1	0	0	0	1	0	0	2023/9/15	2	2021/9/15	1	52	5	1	2	21	0	0	0	1	0	0	0	0	0	0	0	1	0	0	0	0	0	0	0	0	0	0	0	0	0	0	0	0
703	0	2	0	2	488	1	0	0	0	1	0	0	1900/1/15	2	2022/10/15	1	52	5	1	3	18	0	0	0	1	0	0	0	0	0	0	0	0	0	0	0	0	0	1	0	0	0	0	0	0	0	0	0	0
704	0	2	3	2	457	1	0	0	0	1	0	0	2022/6/15	3	2022/11/15	1	52	5	1	2	13	0	0	1	0	0	0	0	0	0	0	0	0	0	0	0	0	0	0	0	0	0	0	0	1	0	0	0	0
705	0	2	4	2	337	1	0	0	0	1	0	0	2021/11/15	5	2023/3/15	1	52	5	1	3	16	0	0	0	1	0	0	0	0	0	0	0	0	0	0	0	1	0	0	0	0	0	0	0	0	0	0	0	0
706	0	1	3	2	457	1	0	0	0	1	0	0	2022/11/15	2	2022/10/15	1	52	5	1	5	18	0	0	0	1	0	0	0	0	0	0	0	0	0	0	0	0	0	1	0	0	0	0	0	0	0	0	0	0
707	0	2	3	1	123	1	0	0	0	1	0	0	2022/7/15	5	2023/10/15	1	53	5	1	5	5	0	0	0	1	0	0	0	0	0	0	0	0	0	0	0	0	0	0	1	0	0	0	0	0	0	0	0	0
708	0	2	0	1	123	1	0	0	0	1	0	0	1900/1/15	7	2023/10/15	1	53	5	1	3	16	0	0	0	1	0	0	0	0	0	0	0	0	0	0	0	1	0	0	0	0	0	0	0	0	0	0	0	0
709	0	1	3	3	580	1	0	0	0	1	0	0	2022/7/15	3	2022/1/15	1	53	5	1	5	16	0	0	0	0	0	0	1	0	0	0	0	0	0	0	0	1	0	0	0	0	0	0	0	0	0	0	0	0
710	0	0	0	0	1000000	1	0	0	0	1	0	0	1900/1/15	0	1900/1/15	1	53	5	1	4	2	0	0	0	0	1	0	0	0	0	0	0	0	0	0	0	0	0	0	0	0	0	0	0	0	0	0	0	0
711	0	2	0	2	488	1	0	0	0	1	0	0	1900/1/15	4	2022/10/15	0	53	5	1	4	19	0	0	0	0	0	1	0	0	0	0	0	0	0	0	1	0	0	0	0	0	0	0	0	0	0	0	0	0
712	0	2	0	1	92	1	0	0	0	1	0	0	1900/1/15	5	2023/11/15	0	54	5	1	4	16	0	0	0	1	0	0	0	0	0	0	0	0	0	0	0	1	0	0	0	0	0	0	0	0	0	0	0	0
713	0	2	0	1	62	1	0	0	0	1	0	0	1900/1/15	5	2023/12/15	1	54	5	1	5	21	0	0	0	0	0	0	0	0	0	1	0	1	0	0	0	0	0	0	0	0	0	0	0	0	0	0	0	0
714	0	2	0	3	822	1	0	0	0	1	0	0	1900/1/15	2	2021/11/15	1	54	5	1	4	20	0	0	0	0	1	0	1	0	0	0	0	0	0	0	0	0	0	0	0	0	0	0	1	0	0	0	0	0
715	0	2	2	1	62	1	0	0	0	1	0	0	2023/8/15	5	2023/12/15	1	54	5	1	4	21	0	0	0	0	0	0	1	0	0	0	0	1	0	0	0	0	0	0	0	0	0	0	0	0	0	0	0	0
716	0	2	0	3	883	1	0	0	0	1	0	0	1900/1/15	3	2021/9/15	1	54	5	1	3	21	0	0	0	1	0	0	0	0	0	0	0	1	0	0	0	0	0	0	0	0	0	0	0	0	0	0	0	0
717	0	2	0	3	883	1	0	0	0	1	0	0	1900/1/15	3	2021/9/15	1	54	5	1	2	21	0	0	0	1	0	0	0	0	0	0	0	1	0	0	0	0	0	0	0	0	0	0	0	0	0	0	0	0
718	0	2	0	1	123	1	0	0	0	1	0	0	1900/1/15	7	2023/10/15	1	54	5	1	4	21	0	0	0	1	0	0	0	0	0	0	0	1	0	0	0	0	0	0	0	0	0	0	0	0	0	0	0	0
720	0	2	0	3	641	1	0	0	0	1	0	0	1900/1/15	4	2022/5/15	0	54	5	1	5	5	0	0	0	1	0	0	0	0	0	0	0	0	0	0	0	0	0	0	1	0	0	0	0	0	0	0	0	0
721	0	2	0	2	457	1	0	0	0	1	0	0	1900/1/15	4	2022/11/15	1	55	5	1	4	18	0	0	0	1	0	0	0	0	0	0	0	0	0	0	0	0	0	1	0	0	0	0	0	0	0	0	0	0
722	0	2	0	3	580	1	0	0	0	1	0	0	1900/1/15	3	2022/7/15	1	55	5	1	4	15	0	0	0	0	0	0	1	0	0	0	0	0	0	0	0	0	0	0	0	0	0	0	0	0	0	1	0	0
723	0	2	0	1	92	1	0	0	0	1	0	0	1900/1/15	5	2023/11/15	1	55	5	1	4	16	0	0	0	1	0	0	0	0	0	0	0	0	0	0	0	1	0	0	0	0	0	0	0	0	0	0	0	0
724	0	2	0	2	365	1	0	0	0	1	0	0	1900/1/15	5	2023/2/15	1	55	5	1	6	21	0	0	0	1	0	0	0	0	0	0	0	1	0	0	0	0	0	0	0	0	0	0	0	0	0	0	0	0
725	0	1	2	3	92	1	0	0	0	1	0	0	2023/11/15	3	2021/10/15	1	55	5	1	4	21	0	0	0	0	0	0	1	0	0	0	0	1	0	0	0	0	0	0	0	0	0	0	0	0	0	0	0	0
726	0	2	0	1	92	1	0	0	0	1	0	0	1900/1/15	4	2023/11/15	1	55	5	1	7	9	0	0	0	1	0	0	0	0	0	0	0	0	0	0	0	0	0	0	0	0	0	0	0	0	0	0	0	1
727	0	2	0	2	457	1	0	0	0	1	0	0	1900/1/15	3	2022/11/15	1	56	5	1	7	9	0	0	0	1	0	0	0	0	0	0	0	0	0	0	0	0	0	0	0	0	0	0	0	0	0	0	0	1
728	0	2	0	1	92	1	0	0	0	1	0	0	1900/1/15	7	2023/11/15	0	56	5	1	2	16	0	0	0	0	0	0	0	0	0	1	0	0	0	0	0	1	0	0	0	0	0	0	0	0	0	0	0	0
729	0	2	0	1	92	1	0	0	0	1	0	0	1900/1/15	7	2023/11/15	0	56	5	1	4	15	0	0	0	0	0	0	1	0	0	0	0	0	0	0	0	0	0	0	0	0	0	0	0	0	0	1	0	0
730	0	2	0	3	792	1	0	0	0	1	0	0	1900/1/15	3	2021/12/15	1	57	5	1	3	20	0	0	0	0	0	1	0	0	0	0	0	0	0	0	0	0	0	0	0	0	0	0	1	0	0	0	0	0
731	0	2	0	3	549	1	0	0	0	1	0	0	1900/1/15	3	2022/8/15	1	58	5	1	6	10	0	0	0	0	1	0	0	0	0	0	0	0	0	0	0	0	0	0	0	0	0	0	0	0	0	0	1	0
732	0	2	0	2	457	1	0	0	0	1	0	0	1900/1/15	3	2022/11/15	1	59	5	1	5	21	0	0	0	1	0	0	0	0	0	0	0	1	0	0	0	0	0	0	0	0	0	0	0	0	0	0	0	0
733	0	2	3	2	184	0	1	0	0	0	1	0	2023/2/15	5	2023/8/15	1	60	6	1	4	21	0	0	0	1	0	0	0	0	0	0	0	1	0	0	0	0	0	0	0	0	0	0	0	0	0	0	0	0
734	0	2	0	3	730	0	1	0	0	0	1	0	1900/1/15	3	2022/2/15	1	60	6	1	4	18	0	0	0	1	0	0	0	0	0	0	0	0	0	0	0	0	0	1	0	0	0	0	0	0	0	0	0	0
735	0	2	0	1	123	0	1	0	0	0	1	0	1900/1/15	5	2023/10/15	1	60	6	1	4	16	0	0	0	0	0	0	0	1	1	0	0	0	0	0	0	1	0	0	0	0	0	0	0	0	0	0	0	0
736	0	2	2	1	123	0	1	0	0	0	1	0	2023/6/15	6	2023/10/15	1	60	6	1	4	13	0	0	0	1	0	0	0	0	0	0	0	0	0	0	0	0	0	0	0	0	0	0	0	1	0	0	0	0
737	0	2	0	3	549	0	1	0	0	0	1	0	1900/1/15	5	2022/8/15	0	60	6	1	4	21	0	0	0	1	0	0	0	0	0	0	0	1	0	0	0	0	0	0	0	0	0	0	0	0	0	0	0	0
738	0	0	0	0	1000000	0	1	0	0	0	1	0	1900/1/15	0	1900/1/15	1	60	6	1	2	21	0	0	0	0	0	0	1	0	0	0	0	1	0	0	0	0	0	0	0	0	0	0	0	0	0	0	0	0
739	0	2	4	2	365	0	1	0	0	0	1	0	2020/2/15	5	2023/2/15	1	60	6	1	4	5	0	0	0	1	0	0	0	0	0	0	0	0	0	0	0	0	0	0	1	0	0	0	0	0	0	0	0	0
740	0	2	0	3	1067	0	1	0	0	0	1	0	1900/1/15	3	2021/3/15	1	60	6	1	3	16	0	0	0	0	0	0	0	0	0	0	1	0	0	0	0	1	0	0	0	0	0	0	0	0	0	0	0	0
741	0	2	0	2	427	0	1	0	0	0	1	0	1900/1/15	4	2022/12/15	1	61	6	1	4	13	0	0	0	0	0	0	1	0	0	0	0	0	0	0	0	0	0	0	0	0	0	0	0	1	0	0	0	0
742	0	2	0	2	488	0	1	0	0	0	1	0	1900/1/15	6	2022/10/15	1	61	6	1	3	21	0	0	0	0	0	0	0	0	0	1	0	1	0	0	0	0	0	0	0	0	0	0	0	0	0	0	0	0
743	0	0	0	0	1000000	0	1	0	0	0	1	0	1900/1/15	0	1900/1/15	1	61	6	1	6	21	0	0	0	0	0	0	1	0	0	0	0	1	0	0	0	0	0	0	0	0	0	0	0	0	0	0	0	0
744	0	2	0	1	123	0	1	0	0	0	1	0	1900/1/15	5	2023/10/15	1	61	6	1	6	21	0	0	0	0	0	0	1	0	0	0	0	1	0	0	0	0	0	0	0	0	0	0	0	0	0	0	0	0
745	0	0	0	0	1000000	0	1	0	0	0	1	0	1900/1/15	0	1900/1/15	1	61	6	1	6	19	0	1	0	0	1	0	0	0	0	0	0	0	0	0	1	0	0	0	0	0	0	0	0	0	0	0	0	0
746	0	2	0	1	123	0	1	0	0	0	1	0	1900/1/15	5	2023/10/15	1	61	6	1	4	21	0	0	0	0	1	0	0	0	0	0	0	1	0	0	0	0	0	0	0	0	0	0	0	0	0	0	0	0
747	0	2	0	1	123	0	1	0	0	0	1	0	1900/1/15	6	2023/10/15	0	62	6	1	7	18	0	0	0	1	0	0	0	0	0	0	0	0	0	0	0	0	0	1	0	0	0	0	0	0	0	0	0	0
748	0	1	3	3	457	0	1	0	0	0	1	0	2022/11/15	2	2022/3/15	1	62	6	1	4	21	0	0	0	1	0	0	0	0	0	0	0	1	0	0	0	0	0	0	0	0	0	0	0	0	0	0	0	0
749	0	2	0	2	276	0	1	0	0	0	1	0	1900/1/15	5	2023/5/15	0	62	6	1	4	21	0	0	0	1	0	0	0	0	0	0	0	1	0	0	0	0	0	0	0	0	0	0	0	0	0	0	0	0
750	0	2	0	3	792	0	1	0	0	0	1	0	1900/1/15	2	2021/12/15	1	62	6	1	2	21	0	0	0	1	0	0	0	0	0	0	0	1	0	0	0	0	0	0	0	0	0	0	0	0	0	0	0	0
751	0	2	0	3	580	0	1	0	0	0	1	0	1900/1/15	4	2022/7/15	1	62	6	1	7	21	0	0	0	1	0	0	0	0	0	0	0	1	0	0	0	0	0	0	0	0	0	0	0	0	0	0	0	0
753	0	2	0	1	92	0	1	0	0	0	1	0	1900/1/15	6	2023/11/15	1	63	6	1	4	21	0	0	0	0	0	0	0	1	0	0	0	1	0	0	0	0	0	0	0	0	0	0	0	0	0	0	0	0
754	0	2	3	1	62	0	1	0	0	0	1	0	2022/7/15	5	2023/12/15	1	63	6	1	4	21	0	0	0	1	0	0	0	0	0	0	0	1	0	0	0	0	0	0	0	0	0	0	0	0	0	0	0	0
755	0	2	0	3	945	0	1	0	0	0	1	0	1900/1/15	3	2021/7/15	1	63	6	1	4	18	0	0	0	0	0	0	1	0	0	0	0	0	0	0	0	0	0	1	0	0	0	0	0	0	0	0	0	0
756	0	2	0	2	276	0	1	0	0	0	1	0	1900/1/15	4	2023/5/15	1	63	6	1	5	21	1	0	0	0	0	0	0	1	0	0	0	1	0	0	0	0	0	0	0	0	0	0	0	0	0	0	0	0
757	0	2	0	1	123	0	1	0	0	0	1	0	1900/1/15	6	2023/10/15	1	64	6	1	4	21	0	0	0	1	0	0	0	0	0	0	0	1	0	0	0	0	0	0	0	0	0	0	0	0	0	0	0	0
758	0	0	0	0	1000000	0	1	0	0	0	1	0	1900/1/15	0	1900/1/15	1	64	6	1	3	21	0	0	0	1	0	0	0	0	0	0	0	1	0	0	0	0	0	0	0	0	0	0	0	0	0	0	0	0
759	0	2	0	1	92	0	1	0	0	0	1	0	1900/1/15	6	2023/11/15	1	64	6	1	4	21	0	0	0	1	0	0	0	0	0	0	0	1	0	0	0	0	0	0	0	0	0	0	0	0	0	0	0	0
761	0	2	0	2	215	0	1	0	0	0	1	0	1900/1/15	7	2023/7/15	1	65	6	1	7	21	0	0	0	1	0	0	0	0	0	0	0	1	0	0	0	0	0	0	0	0	0	0	0	0	0	0	0	0
762	0	2	0	1	92	0	1	0	0	0	1	0	1900/1/15	6	2023/11/15	1	65	6	1	6	15	0	0	0	1	0	0	0	0	0	0	0	0	0	0	0	0	0	0	0	0	0	0	0	0	0	1	0	0
763	0	2	0	3	580	0	1	0	0	0	1	0	1900/1/15	3	2022/7/15	1	65	6	1	2	21	0	0	0	1	0	0	0	0	0	0	0	1	0	0	0	0	0	0	0	0	0	0	0	0	0	0	0	0
764	0	1	2	1	92	0	1	0	0	0	1	0	2023/11/15	5	2023/11/15	1	66	6	1	5	21	0	0	0	1	0	0	0	0	0	0	0	1	0	0	0	0	0	0	0	0	0	0	0	0	0	0	0	0
765	0	0	0	0	1000000	0	1	0	0	0	1	0	1900/1/15	0	1900/1/15	0	66	6	1	4	18	0	0	0	1	0	0	0	0	0	0	0	0	0	0	0	0	0	1	0	0	0	0	0	0	0	0	0	0
766	0	2	0	2	488	0	1	0	0	0	1	0	1900/1/15	5	2022/10/15	1	66	6	1	6	9	0	0	0	1	0	0	0	0	0	0	0	0	0	0	0	0	0	0	0	0	0	0	0	0	0	0	0	1
767	0	2	0	1	123	0	1	0	0	0	1	0	1900/1/15	7	2023/10/15	1	67	6	1	6	21	0	0	0	0	0	1	0	0	0	0	0	1	0	0	0	0	0	0	0	0	0	0	0	0	0	0	0	0
768	0	2	0	1	92	0	1	0	0	0	1	0	1900/1/15	7	2023/11/15	1	67	6	1	7	21	0	0	0	1	0	0	0	0	0	0	0	1	0	0	0	0	0	0	0	0	0	0	0	0	0	0	0	0
769	0	0	0	0	1000000	0	1	0	0	0	1	0	1900/1/15	0	1900/1/15	1	67	6	1	7	21	0	0	0	0	1	0	0	0	0	0	0	1	0	0	0	0	0	0	0	0	0	0	0	0	0	0	0	0
770	0	2	0	1	62	0	1	0	0	0	1	0	1900/1/15	7	2023/12/15	1	68	6	1	2	21	0	0	0	1	0	0	0	0	0	0	0	1	0	0	0	0	0	0	0	0	0	0	0	0	0	0	0	0
771	0	2	0	3	1036	0	1	0	0	0	1	0	1900/1/15	2	2021/4/15	1	68	6	1	3	18	0	0	0	0	1	0	1	0	0	0	0	0	0	0	0	0	0	1	0	0	0	0	0	0	0	0	0	0
772	0	0	0	0	1000000	0	1	0	0	0	1	0	1900/1/15	0	1900/1/15	1	69	6	1	2	21	0	0	0	1	0	0	0	0	0	0	0	1	0	0	0	0	0	0	0	0	0	0	0	0	0	0	0	0
773	0	1	3	3	457	0	1	0	0	0	1	0	2022/11/15	3	2022/7/15	1	69	6	1	2	21	0	1	0	0	0	0	0	0	0	0	0	1	0	0	0	0	0	0	0	0	0	0	0	0	0	0	0	0
774	0	2	0	2	184	0	1	0	0	0	1	0	1900/1/15	7	2023/8/15	1	69	6	1	5	21	0	0	0	1	0	0	0	0	0	0	0	1	0	0	0	0	0	0	0	0	0	0	0	0	0	0	0	0
775	1	0	0	0	1000000	0	1	0	0	0	0	1	1900/1/15	0	1900/1/15	1	70	7	1	4	21	0	0	0	1	0	0	0	0	0	0	0	1	0	0	0	0	0	0	0	0	0	0	0	0	0	0	0	0
776	0	2	0	1	123	0	1	0	0	0	0	1	1900/1/15	7	2023/10/15	1	70	7	1	2	14	0	0	0	0	1	0	0	0	0	0	0	0	0	0	0	0	0	0	0	0	0	1	0	0	0	0	0	0
777	0	2	0	1	123	0	1	0	0	0	0	1	1900/1/15	7	2023/10/15	1	70	7	1	4	21	0	0	0	1	0	0	0	0	0	0	0	1	0	0	0	0	0	0	0	0	0	0	0	0	0	0	0	0
778	0	2	0	2	457	0	1	0	0	0	0	1	1900/1/15	7	2022/11/15	1	70	7	1	6	21	0	0	0	1	0	0	0	0	0	0	0	1	0	0	0	0	0	0	0	0	0	0	0	0	0	0	0	0
779	0	2	0	1	92	0	1	0	0	0	0	1	1900/1/15	7	2023/11/15	0	71	7	1	7	21	0	0	0	1	0	0	0	0	0	0	0	1	0	0	0	0	0	0	0	0	0	0	0	0	0	0	0	0
780	0	2	0	1	123	0	1	0	0	0	0	1	1900/1/15	7	2023/10/15	1	71	7	1	6	21	0	0	0	0	0	0	1	0	0	0	0	1	0	0	0	0	0	0	0	0	0	0	0	0	0	0	0	0
781	0	1	2	1	92	0	1	0	0	0	0	1	2023/11/15	7	2023/11/15	1	71	7	1	3	21	0	0	0	0	0	0	1	0	0	0	0	1	0	0	0	0	0	0	0	0	0	0	0	0	0	0	0	0
782	0	2	0	1	62	0	1	0	0	0	0	1	1900/1/15	5	2023/12/15	1	71	7	1	4	21	0	0	0	1	0	0	0	0	0	0	0	1	0	0	0	0	0	0	0	0	0	0	0	0	0	0	0	0
783	0	2	0	1	123	0	1	0	0	0	0	1	1900/1/15	7	2023/10/15	1	71	7	1	6	21	0	0	0	0	0	0	1	0	0	0	0	1	0	0	0	0	0	0	0	0	0	0	0	0	0	0	0	0
784	0	2	0	1	92	0	1	0	0	0	0	1	1900/1/15	5	2023/11/15	1	71	7	1	2	21	1	0	0	0	0	0	0	0	0	0	0	1	0	0	0	0	0	0	0	0	0	0	0	0	0	0	0	0
785	0	0	0	0	1000000	0	1	0	0	0	0	1	1900/1/15	0	1900/1/15	1	71	7	1	7	21	0	0	0	1	0	0	0	0	0	0	0	1	0	0	0	0	0	0	0	0	0	0	0	0	0	0	0	0
786	0	2	0	1	62	0	1	0	0	0	0	1	1900/1/15	6	2023/12/15	1	71	7	1	4	16	0	0	0	1	0	0	0	0	0	0	0	0	0	0	0	1	0	0	0	0	0	0	0	0	0	0	0	0
787	0	2	0	1	62	0	1	0	0	0	0	1	1900/1/15	7	2023/12/15	0	71	7	1	7	21	1	0	0	0	0	0	0	0	0	0	0	1	0	0	0	0	0	0	0	0	0	0	0	0	0	0	0	0
788	0	2	0	1	123	0	1	0	0	0	0	1	1900/1/15	6	2023/10/15	1	72	7	1	6	21	0	0	0	1	0	0	0	0	0	0	0	1	0	0	0	0	0	0	0	0	0	0	0	0	0	0	0	0
789	0	2	0	3	641	0	1	0	0	0	0	1	1900/1/15	3	2022/5/15	0	72	7	1	4	21	1	0	0	0	0	0	1	0	0	0	0	1	0	0	0	0	0	0	0	0	0	0	0	0	0	0	0	0
790	0	2	0	1	92	0	1	0	0	0	0	1	1900/1/15	7	2023/11/15	1	72	7	1	3	21	0	0	0	0	0	0	1	0	0	0	0	1	0	0	0	0	0	0	0	0	0	0	0	0	0	0	0	0
791	0	2	0	2	215	0	1	0	0	0	0	1	1900/1/15	4	2023/7/15	0	72	7	1	4	21	0	0	0	1	0	0	0	0	0	0	0	1	0	0	0	0	0	0	0	0	0	0	0	0	0	0	0	0
792	0	2	0	1	92	0	1	0	0	0	0	1	1900/1/15	7	2023/11/15	1	73	7	1	5	21	0	0	0	0	0	0	1	0	0	0	0	1	0	0	0	0	0	0	0	0	0	0	0	0	0	0	0	0
793	0	1	3	3	457	0	1	0	0	0	0	1	2022/11/15	4	2022/8/15	1	73	7	1	5	21	0	0	0	1	0	0	0	0	0	0	0	1	0	0	0	0	0	0	0	0	0	0	0	0	0	0	0	0
794	0	2	0	3	1006	0	1	0	0	0	0	1	1900/1/15	6	2021/5/15	1	73	7	1	4	21	0	0	0	1	0	0	0	0	0	0	0	1	0	0	0	0	0	0	0	0	0	0	0	0	0	0	0	0
795	0	2	0	1	62	0	1	0	0	0	0	1	1900/1/15	6	2023/12/15	0	73	7	1	4	21	0	0	0	1	0	0	0	0	0	0	0	1	0	0	0	0	0	0	0	0	0	0	0	0	0	0	0	0
796	0	2	0	1	92	0	1	0	0	0	0	1	1900/1/15	7	2023/11/15	1	73	7	1	5	21	0	0	0	1	0	0	0	0	0	0	0	1	0	0	0	0	0	0	0	0	0	0	0	0	0	0	0	0
797	0	2	0	1	123	0	1	0	0	0	0	1	1900/1/15	7	2023/10/15	1	73	7	1	7	21	0	0	0	1	0	0	0	0	0	0	0	1	0	0	0	0	0	0	0	0	0	0	0	0	0	0	0	0
798	0	2	0	1	62	0	1	0	0	0	0	1	1900/1/15	7	2023/12/15	1	74	7	1	4	21	0	0	0	1	0	0	0	0	0	0	0	1	0	0	0	0	0	0	0	0	0	0	0	0	0	0	0	0
799	0	2	0	1	92	0	1	0	0	0	0	1	1900/1/15	6	2023/11/15	1	74	7	1	2	21	0	0	0	1	0	0	0	0	0	0	0	1	0	0	0	0	0	0	0	0	0	0	0	0	0	0	0	0
800	0	2	0	3	883	0	1	0	0	0	0	1	1900/1/15	4	2021/9/15	1	74	7	1	7	21	0	0	0	1	0	0	0	0	0	0	0	1	0	0	0	0	0	0	0	0	0	0	0	0	0	0	0	0
801	0	2	0	1	62	0	1	0	0	0	0	1	1900/1/15	5	2023/12/15	1	74	7	1	2	21	0	1	0	0	0	0	0	0	0	0	0	1	0	0	0	0	0	0	0	0	0	0	0	0	0	0	0	0
802	0	0	0	0	1000000	0	1	0	0	0	0	1	1900/1/15	0	1900/1/15	1	74	7	1	6	21	0	0	0	1	0	0	0	0	0	0	0	1	0	0	0	0	0	0	0	0	0	0	0	0	0	0	0	0
803	0	2	0	2	184	0	1	0	0	0	0	1	1900/1/15	7	2023/8/15	1	74	7	1	5	21	0	0	0	0	0	0	1	1	0	0	0	1	0	0	0	0	0	0	0	0	0	0	0	0	0	0	0	0
804	0	2	0	1	123	0	1	0	0	0	0	1	1900/1/15	7	2023/10/15	1	74	7	1	2	13	0	0	0	1	0	0	0	0	0	0	0	0	0	0	0	0	0	0	0	0	0	0	0	1	0	0	0	0
805	0	2	0	2	488	0	1	0	0	0	0	1	1900/1/15	7	2022/10/15	1	74	7	1	7	21	0	0	0	0	0	0	0	0	0	1	0	1	0	0	0	0	0	0	0	0	0	0	0	0	0	0	0	0
806	0	2	0	3	853	0	1	0	0	0	0	1	1900/1/15	2	2021/10/15	1	75	7	1	4	21	0	0	0	1	0	0	0	0	0	0	0	1	0	0	0	0	0	0	0	0	0	0	0	0	0	0	0	0
807	0	0	0	0	1000000	0	1	0	0	0	0	1	1900/1/15	0	1900/1/15	1	75	7	1	4	21	0	1	0	0	0	0	0	0	0	0	0	1	0	0	0	0	0	0	0	0	0	0	0	0	0	0	0	0
808	0	2	0	1	123	0	1	0	0	0	0	1	1900/1/15	7	2023/10/15	1	75	7	1	4	21	0	0	0	1	0	0	0	0	0	0	0	1	0	0	0	0	0	0	0	0	0	0	0	0	0	0	0	0
809	0	2	0	1	62	0	1	0	0	0	0	1	1900/1/15	7	2023/12/15	1	76	7	1	4	21	0	0	1	0	0	0	0	0	0	0	0	1	0	0	0	0	0	0	0	0	0	0	0	0	0	0	0	0
810	0	2	0	2	184	0	1	0	0	0	0	1	1900/1/15	6	2023/8/15	1	76	7	1	6	18	0	0	0	1	0	0	0	0	0	0	0	0	0	0	0	0	0	1	0	0	0	0	0	0	0	0	0	0
811	0	2	0	2	396	0	1	0	0	0	0	1	1900/1/15	7	2023/1/15	0	77	7	1	4	21	0	0	0	0	0	0	1	0	0	0	0	1	0	0	0	0	0	0	0	0	0	0	0	0	0	0	0	0
812	0	1	3	3	488	0	1	0	0	0	0	1	2022/10/15	2	2021/12/15	0	77	7	1	4	18	0	0	0	1	0	0	0	0	0	0	0	0	0	0	0	0	0	1	0	0	0	0	0	0	0	0	0	0
813	0	2	0	1	123	0	1	0	0	0	0	1	1900/1/15	7	2023/10/15	0	77	7	1	4	21	0	0	0	1	0	0	0	0	0	0	0	1	0	0	0	0	0	0	0	0	0	0	0	0	0	0	0	0
814	0	2	0	1	92	0	1	0	0	0	0	1	1900/1/15	7	2023/11/15	1	79	7	1	2	21	0	0	0	1	0	0	0	0	0	0	0	1	0	0	0	0	0	0	0	0	0	0	0	0	0	0	0	0
815	0	2	0	1	123	0	1	0	0	0	0	1	1900/1/15	6	2023/10/15	0	83	7	1	2	21	0	0	0	1	0	0	0	0	0	0	0	1	0	0	0	0	0	0	0	0	0	0	0	0	0	0	0	0
816	0	2	0	2	153	0	1	0	0	0	0	1	1900/1/15	7	2023/9/15	0	84	7	1	3	21	0	0	0	1	0	0	0	0	0	0	0	1	0	0	0	0	0	0	0	0	0	0	0	0	0	0	0	0
817	0	0	0	0	1000000	0	0	0	0	0	0	0	1900/1/15	0	1900/1/15	1	20	2	0	10	21	0	0	0	1	0	0	0	0	0	0	0	1	0	0	0	0	0	0	0	0	0	0	0	0	0	0	0	0
818	0	1	3	3	702	0	0	0	0	0	0	0	2022/3/15	2	2021/12/15	1	20	2	0	12	19	0	0	0	1	0	0	0	0	0	0	0	0	0	0	1	0	0	0	0	0	0	0	0	0	0	0	0	0
819	0	1	3	0	580	0	0	0	0	0	0	0	2022/7/15	0	1900/1/15	0	20	2	0	11	21	0	0	0	1	0	0	0	0	0	0	0	1	0	0	0	0	0	0	0	0	0	0	0	0	0	0	0	0
820	0	2	0	2	396	0	0	0	0	0	0	0	1900/1/15	4	2023/1/15	1	20	2	0	14	19	0	0	0	1	0	0	0	0	0	0	0	0	0	0	1	0	0	0	0	0	0	0	0	0	0	0	0	0
821	0	2	0	2	488	0	0	0	0	0	0	0	1900/1/15	3	2022/10/15	0	20	2	0	13	17	0	0	0	1	0	0	0	0	0	0	0	0	0	0	0	0	0	0	0	0	0	0	0	0	0	0	0	0
822	0	1	2	2	92	0	0	0	0	0	0	0	2023/11/15	4	2022/11/15	1	20	2	0	13	21	0	0	0	1	0	0	0	0	0	0	0	1	0	0	0	0	0	0	0	0	0	0	0	0	0	0	0	0
823	0	2	0	3	549	0	0	0	0	0	0	0	1900/1/15	2	2022/8/15	0	20	2	0	8	21	0	0	0	1	0	0	0	0	0	0	0	1	0	0	0	0	0	0	0	0	0	0	0	0	0	0	0	0
824	0	2	0	2	427	0	0	0	0	0	0	0	1900/1/15	4	2022/12/15	1	20	2	0	14	18	0	0	0	1	0	0	0	0	0	0	0	0	0	0	0	0	0	1	0	0	0	0	0	0	0	0	0	0
825	1	1	3	3	396	0	0	0	0	0	0	0	2023/1/15	4	2022/8/15	0	20	2	0	13	14	0	0	0	1	0	0	0	0	0	0	0	0	0	0	0	0	0	0	0	0	0	1	0	0	0	0	0	0
826	1	2	4	3	822	0	0	0	0	0	0	0	2020/10/15	5	2021/11/15	0	20	2	0	10	3	0	0	0	0	0	0	0	0	0	0	1	0	1	0	0	0	0	0	0	0	0	0	0	0	0	0	0	0
827	0	0	0	0	1000000	0	0	0	0	0	0	0	1900/1/15	0	1900/1/15	1	20	2	0	13	21	0	0	0	1	0	0	0	0	0	0	0	1	0	0	0	0	0	0	0	0	0	0	0	0	0	0	0	0
828	0	1	3	0	396	0	0	0	0	0	0	0	2023/1/15	0	1900/1/15	1	20	2	0	14	18	0	0	0	1	0	0	0	0	0	0	0	0	0	0	0	0	0	1	0	0	0	0	0	0	0	0	0	0
829	0	0	0	0	1000000	0	0	0	0	0	0	0	1900/1/15	0	1900/1/15	1	20	2	0	10	21	0	0	0	1	0	0	0	0	0	0	0	1	0	0	0	0	0	0	0	0	0	0	0	0	0	0	0	0
830	0	2	4	3	914	0	0	0	0	0	0	0	2021/4/15	3	2021/8/15	1	21	2	0	14	10	0	0	0	1	0	0	0	0	0	0	0	0	0	0	0	0	0	0	0	0	0	0	0	0	0	0	1	0
831	0	2	0	3	580	0	0	0	0	0	0	0	1900/1/15	3	2022/7/15	1	21	2	0	11	18	0	0	0	0	1	0	0	0	0	0	0	0	0	0	0	0	0	1	0	0	0	0	0	0	0	0	0	0
832	0	2	0	3	1036	0	0	0	0	0	0	0	1900/1/15	2	2021/4/15	1	21	2	0	12	13	0	0	0	1	0	0	0	0	0	0	0	0	0	0	0	0	0	0	0	0	0	0	0	1	0	0	0	0
833	0	0	0	0	1000000	0	0	0	0	0	0	0	1900/1/15	0	1900/1/15	0	21	2	0	8	21	0	0	0	1	0	0	0	0	0	0	0	1	0	0	0	0	0	0	0	0	0	0	0	0	0	0	0	0
834	0	1	3	3	549	0	0	0	0	0	0	0	2022/8/15	2	2022/4/15	1	21	2	0	10	21	0	0	0	1	0	0	0	0	0	0	0	1	0	0	0	0	0	0	0	0	0	0	0	0	0	0	0	0
835	0	1	4	3	1006	0	0	0	0	0	0	0	2021/5/15	2	2021/4/15	1	21	2	0	14	9	0	0	0	1	0	0	0	0	0	0	0	0	0	0	0	0	0	0	0	0	0	0	0	0	0	0	0	1
836	0	2	0	3	1067	0	0	0	0	0	0	0	1900/1/15	2	2021/3/15	1	21	2	0	8	5	0	0	0	1	0	0	0	0	0	0	0	0	0	0	0	0	0	0	1	0	0	0	0	0	0	0	0	0
837	0	2	0	3	853	0	0	0	0	0	0	0	1900/1/15	2	2021/10/15	1	21	2	0	12	18	0	0	0	1	0	0	0	0	0	0	0	0	0	0	0	0	0	1	0	0	0	0	0	0	0	0	0	0
838	0	2	0	3	702	0	0	0	0	0	0	0	1900/1/15	2	2022/3/15	1	21	2	0	13	21	0	0	0	1	0	0	0	0	0	0	0	1	0	0	0	0	0	0	0	0	0	0	0	0	0	0	0	0
839	0	2	4	3	1036	0	0	0	0	0	0	0	2020/5/15	3	2021/4/15	1	21	2	0	13	21	0	0	0	1	0	0	0	0	0	0	0	1	0	0	0	0	0	0	0	0	0	0	0	0	0	0	0	0
840	0	2	0	2	396	0	0	0	0	0	0	0	1900/1/15	3	2023/1/15	1	21	2	0	11	21	0	0	0	0	0	0	1	0	0	0	0	1	0	0	0	0	0	0	0	0	0	0	0	0	0	0	0	0
841	0	2	4	3	945	0	0	0	0	0	0	0	2021/1/15	2	2021/7/15	0	22	2	0	13	18	0	0	0	1	0	0	0	0	0	0	0	0	0	0	0	0	0	1	0	0	0	0	0	0	0	0	0	0
842	0	2	0	3	792	0	0	0	0	0	0	0	1900/1/15	3	2021/12/15	1	22	2	0	11	8	0	0	0	1	0	0	0	0	0	0	0	0	0	1	0	0	0	0	0	0	0	0	0	0	0	0	0	0
843	0	2	0	3	518	0	0	0	0	0	0	0	1900/1/15	3	2022/9/15	1	22	2	0	13	10	0	0	0	0	1	0	0	0	0	0	0	0	0	0	0	0	0	0	0	0	0	0	0	0	0	0	1	0
844	0	2	3	1	92	0	0	0	0	0	0	0	2022/7/15	5	2023/11/15	1	22	2	0	11	20	0	0	0	1	0	0	0	0	0	0	0	0	0	0	0	0	0	0	0	0	0	0	1	0	0	0	0	0
845	0	1	3	3	549	0	0	0	0	0	0	0	2022/8/15	3	2022/4/15	0	22	2	0	9	21	0	0	0	1	0	0	0	0	0	0	0	1	0	0	0	0	0	0	0	0	0	0	0	0	0	0	0	0
846	0	1	2	0	184	0	0	0	0	0	0	0	2023/8/15	0	1900/1/15	0	22	2	0	8	18	0	0	0	1	0	0	0	0	0	0	0	0	0	0	0	0	0	1	0	0	0	0	0	0	0	0	0	0
847	0	1	2	0	215	0	0	0	0	0	0	0	2023/7/15	0	1900/1/15	1	22	2	0	14	9	0	0	0	1	0	0	0	0	0	0	0	0	0	0	0	0	0	0	0	0	0	0	0	0	0	0	0	1
848	0	2	2	1	92	0	0	0	0	0	0	0	2023/8/15	5	2023/11/15	0	22	2	0	9	20	0	0	0	1	0	0	0	0	0	0	0	0	0	0	0	0	0	0	0	0	0	0	1	0	0	0	0	0
849	1	2	4	3	914	0	0	0	0	0	0	0	2020/4/15	1	2021/8/15	0	22	2	0	13	21	0	0	0	0	0	0	0	1	0	0	0	1	0	0	0	0	0	0	0	0	0	0	0	0	0	0	0	0
850	0	2	0	3	883	0	0	0	0	0	0	0	1900/1/15	2	2021/9/15	1	22	2	0	13	21	0	0	0	1	0	0	0	0	0	0	0	1	0	0	0	0	0	0	0	0	0	0	0	0	0	0	0	0
851	0	1	4	0	1492	0	0	0	0	0	0	0	2020/1/15	0	1900/1/15	1	22	2	0	11	21	0	0	0	1	0	0	0	0	0	0	0	1	0	0	0	0	0	0	0	0	0	0	0	0	0	0	0	0
852	1	2	4	3	883	0	0	0	0	0	0	0	2020/7/15	3	2021/9/15	0	22	2	0	13	4	0	0	0	0	0	1	0	0	0	0	0	0	0	0	0	0	0	0	0	0	1	0	0	0	0	0	0	0
853	0	2	0	3	945	0	0	0	0	0	0	0	1900/1/15	1	2021/7/15	1	22	2	0	13	21	0	0	0	1	0	0	0	0	0	0	0	1	0	0	0	0	0	0	0	0	0	0	0	0	0	0	0	0
854	1	2	4	3	975	0	0	0	0	0	0	0	2020/9/15	2	2021/6/15	1	22	2	0	13	21	0	0	0	0	0	1	0	0	0	1	0	1	0	0	0	0	0	0	0	0	0	0	0	0	0	0	0	0
855	0	0	0	0	1000000	0	0	0	0	0	0	0	1900/1/15	0	1900/1/15	0	22	2	0	13	18	0	0	0	1	0	0	0	0	0	0	0	0	0	0	0	0	0	1	0	0	0	0	0	0	0	0	0	0
856	1	2	4	3	945	0	0	0	0	0	0	0	2020/7/15	1	2021/7/15	0	23	2	0	14	1	0	0	0	0	0	0	0	1	0	0	0	0	0	0	0	0	1	0	0	0	0	0	0	0	0	0	0	0
857	0	0	0	0	1000000	0	0	0	0	0	0	0	1900/1/15	0	1900/1/15	0	23	2	0	13	18	0	0	0	1	0	0	0	0	0	0	0	0	0	0	0	0	0	1	0	0	0	0	0	0	0	0	0	0
858	0	1	3	3	580	0	0	0	0	0	0	0	2022/7/15	3	2022/4/15	0	23	2	0	12	3	1	0	0	0	0	0	0	0	0	0	0	0	1	0	0	0	0	0	0	0	0	0	0	0	0	0	0	0
859	0	0	0	0	1000000	0	0	0	0	0	0	0	1900/1/15	0	1900/1/15	1	23	2	0	11	9	0	0	0	0	0	0	0	1	0	0	0	0	0	0	0	0	0	0	0	0	0	0	0	0	0	0	0	1
860	0	2	4	2	488	0	0	0	0	0	0	0	2021/9/15	2	2022/10/15	1	23	2	0	14	9	0	0	0	1	0	0	0	0	0	0	0	0	0	0	0	0	0	0	0	0	0	0	0	0	0	0	0	1
861	0	0	0	0	1000000	0	0	0	0	0	0	0	1900/1/15	0	1900/1/15	1	23	2	0	13	21	0	0	0	1	0	0	0	0	0	0	0	1	0	0	0	0	0	0	0	0	0	0	0	0	0	0	0	0
862	0	2	0	3	1006	0	0	0	0	0	0	0	1900/1/15	2	2021/5/15	1	23	2	0	12	8	0	0	0	1	0	0	0	0	0	0	0	0	0	1	0	0	0	0	0	0	0	0	0	0	0	0	0	0
863	0	1	2	0	184	0	0	0	0	0	0	0	2023/8/15	0	1900/1/15	1	23	2	0	10	21	0	0	0	1	0	0	0	0	0	0	0	1	0	0	0	0	0	0	0	0	0	0	0	0	0	0	0	0
864	0	2	0	1	123	0	0	0	0	0	0	0	1900/1/15	4	2023/10/15	0	23	2	0	12	7	0	0	0	1	0	0	0	0	0	0	0	0	0	0	0	0	0	0	0	0	0	0	0	0	1	0	0	0
865	0	1	3	3	518	0	0	0	0	0	0	0	2022/9/15	3	2022/1/15	0	23	2	0	13	21	0	0	0	1	0	0	0	0	0	0	0	1	0	0	0	0	0	0	0	0	0	0	0	0	0	0	0	0
867	0	2	4	3	730	0	0	0	0	0	0	0	2021/7/15	3	2022/2/15	1	23	2	0	14	8	0	0	0	1	0	0	0	0	0	0	0	0	0	1	0	0	0	0	0	0	0	0	0	0	0	0	0	0
869	0	1	3	3	488	0	0	0	0	0	0	0	2022/10/15	3	2022/8/15	0	23	2	0	14	9	0	0	0	0	1	0	0	0	0	0	0	0	0	0	0	0	0	0	0	0	0	0	0	0	0	0	0	1
870	0	2	3	1	123	0	0	0	0	0	0	0	2022/12/15	5	2023/10/15	1	23	2	0	13	19	0	0	0	1	0	0	0	0	0	0	0	0	0	0	1	0	0	0	0	0	0	0	0	0	0	0	0	0
871	0	1	3	3	549	0	0	0	0	0	0	0	2022/8/15	2	2022/4/15	1	23	2	0	12	21	0	0	0	1	0	0	0	0	0	0	0	1	0	0	0	0	0	0	0	0	0	0	0	0	0	0	0	0
872	0	1	4	0	1006	0	0	0	0	0	0	0	2021/5/15	0	1900/1/15	1	23	2	0	11	9	0	0	0	1	0	0	0	0	0	0	0	0	0	0	0	0	0	0	0	0	0	0	0	0	0	0	0	1
873	1	2	4	3	914	0	0	0	0	0	0	0	2020/6/15	2	2021/8/15	0	23	2	0	13	7	1	1	0	0	0	0	0	0	1	0	1	0	0	0	0	0	0	0	0	0	0	0	0	0	1	0	0	0
874	0	2	4	3	702	0	0	0	0	0	0	0	2020/10/15	4	2022/3/15	1	23	2	0	13	13	0	0	0	1	0	0	0	0	0	0	0	0	0	0	0	0	0	0	0	0	0	0	0	1	0	0	0	0
875	0	1	3	3	518	0	0	0	0	0	0	0	2022/9/15	3	2022/4/15	1	23	2	0	13	10	0	0	0	1	0	0	0	0	0	0	0	0	0	0	0	0	0	0	0	0	0	0	0	0	0	0	1	0
876	0	2	0	3	792	0	0	0	0	0	0	0	1900/1/15	2	2021/12/15	0	23	2	0	14	18	0	0	0	0	1	0	1	0	0	0	0	0	0	0	0	0	0	1	0	0	0	0	0	0	0	0	0	0
877	0	2	0	3	1067	0	0	0	0	0	0	0	1900/1/15	3	2021/3/15	1	24	2	0	11	7	0	0	0	1	0	0	0	0	0	0	0	0	0	0	0	0	0	0	0	0	0	0	0	0	1	0	0	0
878	0	2	4	2	245	0	0	0	0	0	0	0	2021/10/15	5	2023/6/15	1	24	2	0	11	5	0	0	0	0	1	0	1	0	0	0	0	0	0	0	0	0	0	0	1	0	0	0	0	0	0	0	0	0
879	0	0	0	0	1000000	0	0	0	0	0	0	0	1900/1/15	0	1900/1/15	0	24	2	0	14	20	0	0	0	1	0	0	0	0	0	0	0	0	0	0	0	0	0	0	0	0	0	0	1	0	0	0	0	0
880	0	2	0	3	518	0	0	0	0	0	0	0	1900/1/15	3	2022/9/15	1	24	2	0	12	15	0	0	0	1	0	0	0	0	0	0	0	0	0	0	0	0	0	0	0	0	0	0	0	0	0	1	0	0
881	0	1	2	0	184	0	0	0	0	0	0	0	2023/8/15	0	1900/1/15	0	24	2	0	12	5	0	1	0	0	0	0	0	0	0	0	0	0	0	0	0	0	0	0	1	0	0	0	0	0	0	0	0	0
882	0	2	4	3	610	0	0	0	0	0	0	0	2021/2/15	2	2022/6/15	0	24	2	0	11	18	0	0	0	1	0	0	0	0	0	0	0	0	0	0	0	0	0	1	0	0	0	0	0	0	0	0	0	0
883	0	2	0	1	62	0	0	0	0	0	0	0	1900/1/15	5	2023/12/15	1	24	2	0	8	8	0	0	0	0	0	0	1	0	0	0	0	0	0	1	0	0	0	0	0	0	0	0	0	0	0	0	0	0
884	0	2	0	2	427	0	0	0	0	0	0	0	1900/1/15	2	2022/12/15	1	24	2	0	12	21	0	0	0	1	0	0	0	0	0	0	0	1	0	0	0	0	0	0	0	0	0	0	0	0	0	0	0	0
885	0	0	0	0	1000000	0	0	0	0	0	0	0	1900/1/15	0	1900/1/15	0	24	2	0	12	21	0	0	0	1	0	0	0	0	0	0	0	1	0	0	0	0	0	0	0	0	0	0	0	0	0	0	0	0
886	0	1	3	0	702	0	0	0	0	0	0	0	2022/3/15	0	1900/1/15	1	24	2	0	11	4	0	0	0	1	0	0	0	0	0	0	0	0	0	0	0	0	0	0	0	0	1	0	0	0	0	0	0	0
887	0	2	4	3	1006	0	0	0	0	0	0	0	2020/7/15	2	2021/5/15	1	24	2	0	13	8	0	0	0	1	0	0	0	0	0	0	0	0	0	1	0	0	0	0	0	0	0	0	0	0	0	0	0	0
888	0	2	0	3	1067	0	0	0	0	0	0	0	1900/1/15	2	2021/3/15	0	24	2	0	11	20	0	0	0	1	0	0	0	0	0	0	0	0	0	0	0	0	0	0	0	0	0	0	1	0	0	0	0	0
889	1	2	4	3	1006	0	0	0	0	0	0	0	2020/4/15	1	2021/5/15	0	24	2	0	11	3	0	0	0	0	0	0	0	0	0	1	0	0	1	0	0	0	0	0	0	0	0	0	0	0	0	0	0	0
890	0	2	0	3	914	0	0	0	0	0	0	0	1900/1/15	2	2021/8/15	0	24	2	0	14	7	0	0	0	1	0	0	0	0	0	0	0	0	0	0	0	0	0	0	0	0	0	0	0	0	1	0	0	0
891	0	2	0	3	945	0	0	0	0	0	0	0	1900/1/15	2	2021/7/15	1	24	2	0	13	7	0	0	0	0	0	0	1	0	0	0	0	0	0	0	0	0	0	0	0	0	0	0	0	0	1	0	0	0
892	0	2	4	3	1006	0	0	0	0	0	0	0	2020/7/15	3	2021/5/15	0	24	2	0	13	13	0	0	0	1	0	0	0	0	0	0	0	0	0	0	0	0	0	0	0	0	0	0	0	1	0	0	0	0
893	0	2	0	3	883	0	0	0	0	0	0	0	1900/1/15	3	2021/9/15	0	24	2	0	9	6	0	0	0	1	0	0	0	0	0	0	0	0	0	0	0	0	0	0	0	0	0	0	0	0	0	0	0	0
894	0	2	0	2	457	0	0	0	0	0	0	0	1900/1/15	2	2022/11/15	1	24	2	0	13	21	0	0	0	0	0	0	1	0	0	0	0	1	0	0	0	0	0	0	0	0	0	0	0	0	0	0	0	0
895	0	2	0	3	641	0	0	0	0	0	0	0	1900/1/15	5	2022/5/15	1	24	2	0	14	7	0	0	0	1	0	0	0	0	0	0	0	0	0	0	0	0	0	0	0	0	0	0	0	0	1	0	0	0
896	0	1	2	3	153	0	0	0	0	0	0	0	2023/9/15	2	2021/10/15	1	24	2	0	13	8	0	0	0	1	0	0	0	0	0	0	0	0	0	1	0	0	0	0	0	0	0	0	0	0	0	0	0	0
897	0	2	0	3	580	0	0	0	0	0	0	0	1900/1/15	3	2022/7/15	0	24	2	0	14	7	0	0	0	1	0	0	0	0	0	0	0	0	0	0	0	0	0	0	0	0	0	0	0	0	1	0	0	0
898	0	0	0	0	1000000	0	0	0	0	0	0	0	1900/1/15	0	1900/1/15	0	24	2	0	12	21	0	0	0	1	0	0	0	0	0	0	0	1	0	0	0	0	0	0	0	0	0	0	0	0	0	0	0	0
899	0	0	0	0	1000000	0	0	0	0	0	0	0	1900/1/15	0	1900/1/15	1	25	2	0	8	18	0	0	0	1	0	0	0	0	0	0	0	0	0	0	0	0	0	1	0	0	0	0	0	0	0	0	0	0
900	0	2	0	2	427	0	0	0	0	0	0	0	1900/1/15	2	2022/12/15	1	25	2	0	9	18	0	0	0	1	0	0	0	0	0	0	0	0	0	0	0	0	0	1	0	0	0	0	0	0	0	0	0	0
901	0	1	2	3	153	0	0	0	0	0	0	0	2023/9/15	2	2021/12/15	0	25	2	0	12	20	0	0	0	1	0	0	0	0	0	0	0	0	0	0	0	0	0	0	0	0	0	0	1	0	0	0	0	0
902	0	2	0	3	853	0	0	0	0	0	0	0	1900/1/15	2	2021/10/15	0	25	2	0	13	15	0	0	0	1	0	0	0	0	0	0	0	0	0	0	0	0	0	0	0	0	0	0	0	0	0	1	0	0
903	0	2	0	2	184	0	0	0	0	0	0	0	1900/1/15	5	2023/8/15	0	25	2	0	11	18	0	0	0	1	0	0	0	0	0	0	0	0	0	0	0	0	0	1	0	0	0	0	0	0	0	0	0	0
904	0	1	3	0	580	0	0	0	0	0	0	0	2022/7/15	0	1900/1/15	1	25	2	0	14	20	0	0	0	0	0	0	1	0	0	0	0	0	0	0	0	0	0	0	0	0	0	0	1	0	0	0	0	0
905	0	0	0	0	1000000	0	0	0	0	0	0	0	1900/1/15	0	1900/1/15	0	25	2	0	9	5	0	0	0	1	0	0	0	0	0	0	0	0	0	0	0	0	0	0	1	0	0	0	0	0	0	0	0	0
906	0	2	0	3	883	0	0	0	0	0	0	0	1900/1/15	2	2021/9/15	1	25	2	0	13	7	0	0	0	1	0	0	0	0	0	0	0	0	0	0	0	0	0	0	0	0	0	0	0	0	1	0	0	0
907	0	0	0	0	1000000	0	0	0	0	0	0	0	1900/1/15	0	1900/1/15	0	25	2	0	11	18	0	0	0	1	0	0	0	0	0	0	0	0	0	0	0	0	0	1	0	0	0	0	0	0	0	0	0	0
908	0	2	0	2	396	0	0	0	0	0	0	0	1900/1/15	5	2023/1/15	0	25	2	0	8	16	0	0	0	1	0	0	0	0	0	0	0	0	0	0	0	1	0	0	0	0	0	0	0	0	0	0	0	0
909	0	2	0	3	1095	0	0	0	0	0	0	0	1900/1/15	2	2021/2/15	1	25	2	0	14	5	0	0	0	0	1	0	0	0	0	0	0	0	0	0	0	0	0	0	1	0	0	0	0	0	0	0	0	0
910	0	2	4	3	671	0	0	0	0	0	0	0	2020/2/15	3	2022/4/15	0	25	2	0	14	19	0	0	0	1	0	0	0	0	0	0	0	0	0	0	1	0	0	0	0	0	0	0	0	0	0	0	0	0
911	0	1	3	0	549	0	0	0	0	0	0	0	2022/8/15	0	1900/1/15	1	25	2	0	12	7	0	0	0	1	0	0	0	0	0	0	0	0	0	0	0	0	0	0	0	0	0	0	0	0	1	0	0	0
912	0	2	0	3	549	0	0	0	0	0	0	0	1900/1/15	3	2022/8/15	1	25	2	0	14	15	0	0	0	1	0	0	0	0	0	0	0	0	0	0	0	0	0	0	0	0	0	0	0	0	0	1	0	0
913	0	1	3	3	457	0	0	0	0	0	0	0	2022/11/15	4	2022/9/15	1	25	2	0	10	15	0	0	0	1	0	0	0	0	0	0	0	0	0	0	0	0	0	0	0	0	0	0	0	0	0	1	0	0
914	1	1	4	0	1492	0	0	0	0	0	0	0	2020/1/15	0	1900/1/15	0	25	2	0	13	3	0	0	0	0	0	0	0	1	0	0	0	0	1	0	0	0	0	0	0	0	0	0	0	0	0	0	0	0
915	0	0	0	0	1000000	0	0	0	0	0	0	0	1900/1/15	0	1900/1/15	1	25	2	0	14	21	0	0	0	1	0	0	0	0	0	0	0	1	0	0	0	0	0	0	0	0	0	0	0	0	0	0	0	0
916	1	2	4	3	975	0	0	0	0	0	0	0	2020/4/15	2	2021/6/15	0	25	2	0	12	20	0	0	1	0	0	0	0	0	0	0	0	0	0	0	0	0	0	0	0	0	0	0	1	0	0	0	0	0
917	0	2	3	2	306	0	0	0	0	0	0	0	2022/10/15	3	2023/4/15	0	25	2	0	13	18	0	0	0	0	1	0	1	0	0	0	0	0	0	0	0	0	0	1	0	0	0	0	0	0	0	0	0	0
918	0	1	3	3	580	0	0	0	0	0	0	0	2022/7/15	3	2022/3/15	1	25	2	0	14	9	0	0	0	1	0	0	0	0	0	0	0	0	0	0	0	0	0	0	0	0	0	0	0	0	0	0	0	1
919	0	1	2	0	184	0	0	0	0	0	0	0	2023/8/15	0	1900/1/15	1	25	2	0	14	8	0	0	0	1	0	0	0	0	0	0	0	0	0	1	0	0	0	0	0	0	0	0	0	0	0	0	0	0
920	0	2	0	2	337	0	0	0	0	0	0	0	1900/1/15	3	2023/3/15	1	26	2	0	14	5	0	0	0	1	0	0	0	0	0	0	0	0	0	0	0	0	0	0	1	0	0	0	0	0	0	0	0	0
921	0	1	3	2	457	0	0	0	0	0	0	0	2022/11/15	5	2022/11/15	1	26	2	0	13	5	0	0	0	1	0	0	0	0	0	0	0	0	0	0	0	0	0	0	1	0	0	0	0	0	0	0	0	0
922	0	0	0	0	1000000	0	0	0	0	0	0	0	1900/1/15	0	1900/1/15	0	26	2	0	13	18	0	0	0	1	0	0	0	0	0	0	0	0	0	0	0	0	0	1	0	0	0	0	0	0	0	0	0	0
923	0	2	0	2	427	0	0	0	0	0	0	0	1900/1/15	3	2022/12/15	1	26	2	0	12	21	0	0	0	1	0	0	0	0	0	0	0	1	0	0	0	0	0	0	0	0	0	0	0	0	0	0	0	0
924	0	0	0	0	1000000	0	0	0	0	0	0	0	1900/1/15	0	1900/1/15	0	26	2	0	13	7	0	0	0	0	1	0	0	0	0	0	0	0	0	0	0	0	0	0	0	0	0	0	0	0	1	0	0	0
925	1	1	2	3	153	0	0	0	0	0	0	0	2023/9/15	1	2021/4/15	1	26	2	0	14	15	1	1	1	0	0	1	0	1	0	1	0	0	0	0	0	0	0	0	0	0	0	0	0	0	0	1	0	0
926	0	0	0	0	1000000	0	0	0	0	0	0	0	1900/1/15	0	1900/1/15	1	26	2	0	14	5	0	0	0	1	0	0	0	0	0	0	0	0	0	0	0	0	0	0	1	0	0	0	0	0	0	0	0	0
927	0	1	2	3	276	0	0	0	0	0	0	0	2023/5/15	3	2021/8/15	0	26	2	0	11	5	0	0	0	1	0	0	0	0	0	0	0	0	0	0	0	0	0	0	1	0	0	0	0	0	0	0	0	0
928	0	0	0	0	1000000	0	0	0	0	0	0	0	1900/1/15	0	1900/1/15	0	26	2	0	11	7	0	0	0	1	0	0	0	0	0	0	0	0	0	0	0	0	0	0	0	0	0	0	0	0	1	0	0	0
929	0	1	4	0	1492	0	0	0	0	0	0	0	2020/1/15	0	1900/1/15	1	26	2	0	12	16	0	0	0	1	0	0	0	0	0	0	0	0	0	0	0	1	0	0	0	0	0	0	0	0	0	0	0	0
930	0	2	0	3	883	0	0	0	0	0	0	0	1900/1/15	2	2021/9/15	1	26	2	0	14	20	0	0	0	1	0	0	0	0	0	0	0	0	0	0	0	0	0	0	0	0	0	0	1	0	0	0	0	0
931	0	2	0	1	123	0	0	0	0	0	0	0	1900/1/15	6	2023/10/15	0	26	2	0	13	21	0	0	0	1	0	0	0	0	0	0	0	1	0	0	0	0	0	0	0	0	0	0	0	0	0	0	0	0
932	0	1	2	3	62	0	0	0	0	0	0	0	2023/12/15	3	2022/9/15	1	26	2	0	14	5	0	0	0	1	0	0	0	0	0	0	0	0	0	0	0	0	0	0	1	0	0	0	0	0	0	0	0	0
933	1	1	2	3	153	0	0	0	0	0	0	0	2023/9/15	2	2021/8/15	1	26	2	0	14	15	1	0	1	0	0	0	0	1	0	0	0	0	0	0	0	0	0	0	0	0	0	0	0	0	0	1	0	0
934	0	2	0	3	1006	0	0	0	0	0	0	0	1900/1/15	2	2021/5/15	1	26	2	0	11	18	0	0	0	1	0	0	0	0	0	0	0	0	0	0	0	0	0	1	0	0	0	0	0	0	0	0	0	0
935	0	2	0	3	671	0	0	0	0	0	0	0	1900/1/15	3	2022/4/15	0	26	2	0	11	9	0	0	0	1	0	0	0	0	0	0	0	0	0	0	0	0	0	0	0	0	0	0	0	0	0	0	0	1
936	0	2	0	2	396	0	0	0	0	0	0	0	1900/1/15	3	2023/1/15	1	26	2	0	11	4	0	0	0	1	0	0	0	0	0	0	0	0	0	0	0	0	0	0	0	0	1	0	0	0	0	0	0	0
937	0	2	0	2	427	0	0	0	0	0	0	0	1900/1/15	4	2022/12/15	0	26	2	0	8	8	0	0	0	1	0	0	0	0	0	0	0	0	0	1	0	0	0	0	0	0	0	0	0	0	0	0	0	0
938	0	2	0	3	792	0	0	0	0	0	0	0	1900/1/15	3	2021/12/15	0	26	2	0	13	21	0	0	0	1	0	0	0	0	0	0	0	1	0	0	0	0	0	0	0	0	0	0	0	0	0	0	0	0
939	0	2	0	3	549	0	0	0	0	0	0	0	1900/1/15	2	2022/8/15	0	26	2	0	13	10	0	0	0	1	0	0	0	0	0	0	0	0	0	0	0	0	0	0	0	0	0	0	0	0	0	0	1	0
940	0	2	0	2	245	0	0	0	0	0	0	0	1900/1/15	6	2023/6/15	1	26	2	0	9	20	0	0	0	1	0	0	0	0	0	0	0	0	0	0	0	0	0	0	0	0	0	0	1	0	0	0	0	0
941	0	2	0	3	883	0	0	0	0	0	0	0	1900/1/15	2	2021/9/15	0	26	2	0	13	21	0	0	0	1	0	0	0	0	0	0	0	1	0	0	0	0	0	0	0	0	0	0	0	0	0	0	0	0
942	0	0	0	0	1000000	0	0	0	0	0	0	0	1900/1/15	0	1900/1/15	1	26	2	0	11	18	0	0	0	1	0	0	0	0	0	0	0	0	0	0	0	0	0	1	0	0	0	0	0	0	0	0	0	0
943	0	2	3	2	488	0	0	0	0	0	0	0	2022/8/15	6	2022/10/15	1	26	2	0	14	20	0	0	0	1	0	0	0	0	0	0	0	0	0	0	0	0	0	0	0	0	0	0	1	0	0	0	0	0
944	0	1	4	3	822	0	0	0	0	0	0	0	2021/11/15	3	2021/11/15	0	26	2	0	13	9	0	0	0	1	0	0	0	0	0	0	0	0	0	0	0	0	0	0	0	0	0	0	0	0	0	0	0	1
945	1	2	4	2	427	0	0	0	0	0	0	0	2021/1/15	1	2022/12/15	1	27	2	0	13	7	0	0	1	0	0	0	0	0	0	0	0	0	0	0	0	0	0	0	0	0	0	0	0	0	1	0	0	0
946	0	1	2	3	215	0	0	0	0	0	0	0	2023/7/15	2	2021/11/15	1	27	2	0	12	7	0	0	0	0	1	0	0	0	0	0	0	0	0	0	0	0	0	0	0	0	0	0	0	0	1	0	0	0
947	1	1	3	0	488	0	0	0	0	0	0	0	2022/10/15	0	1900/1/15	1	27	2	0	14	21	0	0	0	0	0	0	1	0	0	0	0	1	0	0	0	0	0	0	0	0	0	0	0	0	0	0	0	0
948	0	1	4	3	792	0	0	0	0	0	0	0	2021/12/15	2	2021/6/15	0	27	2	0	13	18	0	0	0	1	0	0	0	0	0	0	0	0	0	0	0	0	0	1	0	0	0	0	0	0	0	0	0	0
949	0	2	0	1	62	0	0	0	0	0	0	0	1900/1/15	5	2023/12/15	1	27	2	0	14	7	0	0	0	1	0	0	0	0	0	0	0	0	0	0	0	0	0	0	0	0	0	0	0	0	1	0	0	0
950	0	2	0	2	457	0	0	0	0	0	0	0	1900/1/15	3	2022/11/15	0	27	2	0	13	18	0	0	0	1	0	0	0	0	0	0	0	0	0	0	0	0	0	1	0	0	0	0	0	0	0	0	0	0
951	0	0	0	0	1000000	0	0	0	0	0	0	0	1900/1/15	0	1900/1/15	1	27	2	0	12	19	0	0	0	1	0	0	0	0	0	0	0	0	0	0	1	0	0	0	0	0	0	0	0	0	0	0	0	0
952	0	2	0	3	641	0	0	0	0	0	0	0	1900/1/15	3	2022/5/15	1	27	2	0	14	12	0	0	0	0	0	0	1	0	0	0	0	0	0	0	0	0	0	0	0	0	0	0	0	0	0	0	0	0
953	0	2	3	2	488	0	0	0	0	0	0	0	2022/8/15	4	2022/10/15	1	27	2	0	11	10	0	0	0	1	0	0	0	0	0	0	0	0	0	0	0	0	0	0	0	0	0	0	0	0	0	0	1	0
954	0	2	3	2	427	0	0	0	0	0	0	0	2022/5/15	3	2022/12/15	0	27	2	0	14	7	0	0	0	1	0	0	0	0	0	0	0	0	0	0	0	0	0	0	0	0	0	0	0	0	1	0	0	0
955	0	2	0	3	518	0	0	0	0	0	0	0	1900/1/15	3	2022/9/15	1	27	2	0	12	7	0	0	0	1	0	0	0	0	0	0	0	0	0	0	0	0	0	0	0	0	0	0	0	0	1	0	0	0
956	0	2	0	2	365	0	0	0	0	0	0	0	1900/1/15	3	2023/2/15	0	27	2	0	13	5	0	0	0	1	0	0	0	0	0	0	0	0	0	0	0	0	0	0	1	0	0	0	0	0	0	0	0	0
957	0	1	2	3	215	0	0	0	0	0	0	0	2023/7/15	2	2021/10/15	0	27	2	0	11	4	0	0	0	1	0	0	0	0	0	0	0	0	0	0	0	0	0	0	0	0	1	0	0	0	0	0	0	0
958	0	2	0	3	518	0	0	0	0	0	0	0	1900/1/15	3	2022/9/15	0	27	2	0	14	21	0	0	0	1	0	0	0	0	0	0	0	1	0	0	0	0	0	0	0	0	0	0	0	0	0	0	0	0
959	0	0	0	0	1000000	0	0	0	0	0	0	0	1900/1/15	0	1900/1/15	1	27	2	0	11	11	0	0	0	1	0	0	0	0	0	0	0	0	0	0	0	0	0	0	0	1	0	0	0	0	0	0	0	0
960	1	2	3	2	215	0	0	0	0	0	0	0	2023/4/15	2	2023/7/15	1	27	2	0	13	7	1	0	0	0	1	0	1	0	0	0	0	0	0	0	0	0	0	0	0	0	0	0	0	0	1	0	0	0
961	1	2	4	3	792	0	0	0	0	0	0	0	2021/2/15	2	2021/12/15	0	27	2	0	10	6	0	0	0	0	0	1	0	0	0	0	0	0	0	0	0	0	0	0	0	0	0	0	0	0	0	0	0	0
962	0	2	0	2	396	0	0	0	0	0	0	0	1900/1/15	2	2023/1/15	1	27	2	0	13	17	0	0	0	1	0	0	0	0	0	0	0	0	0	0	0	0	0	0	0	0	0	0	0	0	0	0	0	0
963	0	2	3	2	215	0	0	0	0	0	0	0	2023/2/15	3	2023/7/15	0	27	2	0	12	13	0	0	0	0	0	0	1	0	0	0	0	0	0	0	0	0	0	0	0	0	0	0	0	1	0	0	0	0
964	0	0	0	0	1000000	0	0	0	0	0	0	0	1900/1/15	0	1900/1/15	1	27	2	0	14	21	0	0	0	1	0	0	0	0	0	0	0	1	0	0	0	0	0	0	0	0	0	0	0	0	0	0	0	0
965	0	0	0	0	1000000	0	0	0	0	0	0	0	1900/1/15	0	1900/1/15	1	27	2	0	13	15	0	0	0	1	0	0	0	0	0	0	0	0	0	0	0	0	0	0	0	0	0	0	0	0	0	1	0	0
966	0	2	0	2	427	0	0	0	0	0	0	0	1900/1/15	4	2022/12/15	0	27	2	0	13	21	0	0	0	1	0	0	0	0	0	0	0	1	0	0	0	0	0	0	0	0	0	0	0	0	0	0	0	0
967	0	2	0	3	730	0	0	0	0	0	0	0	1900/1/15	3	2022/2/15	1	27	2	0	12	7	0	0	0	1	0	0	0	0	0	0	0	0	0	0	0	0	0	0	0	0	0	0	0	0	1	0	0	0
968	0	1	2	3	184	0	0	0	0	0	0	0	2023/8/15	2	2022/4/15	1	27	2	0	14	4	0	1	0	0	0	0	0	0	0	0	0	0	0	0	0	0	0	0	0	0	1	0	0	0	0	0	0	0
969	0	2	4	3	822	0	0	0	0	0	0	0	2020/9/15	2	2021/11/15	0	27	2	0	13	5	0	0	0	1	0	0	0	0	0	0	0	0	0	0	0	0	0	0	1	0	0	0	0	0	0	0	0	0
970	0	1	2	3	184	0	0	0	0	0	0	0	2023/8/15	1	2021/10/15	1	28	2	0	11	18	0	0	0	1	0	0	0	0	0	0	0	0	0	0	0	0	0	1	0	0	0	0	0	0	0	0	0	0
972	0	1	3	0	396	0	0	0	0	0	0	0	2023/1/15	0	1900/1/15	1	28	2	0	12	9	0	0	0	1	0	0	0	0	0	0	0	0	0	0	0	0	0	0	0	0	0	0	0	0	0	0	0	1
973	0	2	0	3	914	0	0	0	0	0	0	0	1900/1/15	3	2021/8/15	0	28	2	0	13	7	0	0	0	1	0	0	0	0	0	0	0	0	0	0	0	0	0	0	0	0	0	0	0	0	1	0	0	0
974	0	0	0	0	1000000	0	0	0	0	0	0	0	1900/1/15	0	1900/1/15	1	28	2	0	13	18	0	0	0	1	0	0	0	0	0	0	0	0	0	0	0	0	0	1	0	0	0	0	0	0	0	0	0	0
975	0	2	0	3	549	0	0	0	0	0	0	0	1900/1/15	3	2022/8/15	0	28	2	0	11	10	0	0	0	1	0	0	0	0	0	0	0	0	0	0	0	0	0	0	0	0	0	0	0	0	0	0	1	0
976	0	2	0	3	580	0	0	0	0	0	0	0	1900/1/15	2	2022/7/15	1	28	2	0	12	18	0	0	0	0	0	0	1	0	0	0	0	0	0	0	0	0	0	1	0	0	0	0	0	0	0	0	0	0
977	0	0	0	0	1000000	0	0	0	0	0	0	0	1900/1/15	0	1900/1/15	0	28	2	0	13	8	0	0	0	1	0	0	0	0	0	0	0	0	0	1	0	0	0	0	0	0	0	0	0	0	0	0	0	0
978	0	1	3	3	396	0	0	0	0	0	0	0	2023/1/15	3	2021/11/15	1	28	2	0	11	16	0	0	0	1	0	0	0	0	0	0	0	0	0	0	0	1	0	0	0	0	0	0	0	0	0	0	0	0
979	0	2	0	3	853	0	0	0	0	0	0	0	1900/1/15	3	2021/10/15	0	28	2	0	14	16	0	0	0	0	1	0	0	0	0	0	0	0	0	0	0	1	0	0	0	0	0	0	0	0	0	0	0	0
980	0	1	2	3	184	0	0	0	0	0	0	0	2023/8/15	2	2021/11/15	0	28	2	0	14	9	0	0	0	0	1	0	0	0	0	0	0	0	0	0	0	0	0	0	0	0	0	0	0	0	0	0	0	1
981	0	0	0	0	1000000	0	0	0	0	0	0	0	1900/1/15	0	1900/1/15	0	28	2	0	14	21	0	0	0	1	0	0	0	0	0	0	0	1	0	0	0	0	0	0	0	0	0	0	0	0	0	0	0	0
982	0	1	3	3	488	0	0	0	0	0	0	0	2022/10/15	2	2021/3/15	1	28	2	0	14	21	0	0	0	1	0	0	0	0	0	0	0	1	0	0	0	0	0	0	0	0	0	0	0	0	0	0	0	0
983	1	2	4	3	914	0	0	0	0	0	0	0	2020/7/15	3	2021/8/15	1	28	2	0	11	5	0	0	0	1	0	0	0	0	0	0	0	0	0	0	0	0	0	0	1	0	0	0	0	0	0	0	0	0
984	0	0	0	0	1000000	0	0	0	0	0	0	0	1900/1/15	0	1900/1/15	0	28	2	0	13	15	0	0	0	1	0	0	0	0	0	0	0	0	0	0	0	0	0	0	0	0	0	0	0	0	0	1	0	0
985	0	2	4	1	31	0	0	0	0	0	0	0	2020/6/15	3	2024/1/15	1	28	2	0	13	7	0	0	0	1	0	0	0	0	0	0	0	0	0	0	0	0	0	0	0	0	0	0	0	0	1	0	0	0
986	0	1	4	0	914	0	0	0	0	0	0	0	2021/8/15	0	1900/1/15	0	28	2	0	13	9	0	0	0	1	0	0	0	0	0	0	0	0	0	0	0	0	0	0	0	0	0	0	0	0	0	0	0	1
987	0	2	0	2	184	0	0	0	0	0	0	0	1900/1/15	3	2023/8/15	1	28	2	0	10	20	0	0	0	0	0	0	1	0	0	0	0	0	0	0	0	0	0	0	0	0	0	0	1	0	0	0	0	0
988	0	2	0	3	1036	0	0	0	0	0	0	0	1900/1/15	3	2021/4/15	0	28	2	0	14	7	0	0	0	1	0	0	0	0	0	0	0	0	0	0	0	0	0	0	0	0	0	0	0	0	1	0	0	0
989	0	0	0	0	1000000	0	0	0	0	0	0	0	1900/1/15	0	1900/1/15	0	28	2	0	9	1	0	0	0	1	0	0	0	0	0	0	0	0	0	0	0	0	1	0	0	0	0	0	0	0	0	0	0	0
990	0	1	4	3	914	0	0	0	0	0	0	0	2021/8/15	3	2021/2/15	0	28	2	0	13	19	0	0	0	1	0	0	0	0	0	0	0	0	0	0	1	0	0	0	0	0	0	0	0	0	0	0	0	0
991	0	0	0	0	1000000	0	0	0	0	0	0	0	1900/1/15	0	1900/1/15	0	28	2	0	14	21	0	0	0	1	0	0	0	0	0	0	0	1	0	0	0	0	0	0	0	0	0	0	0	0	0	0	0	0
992	0	1	3	0	580	0	0	0	0	0	0	0	2022/7/15	0	1900/1/15	1	28	2	0	11	11	0	0	0	1	0	0	0	0	0	0	0	0	0	0	0	0	0	0	0	1	0	0	0	0	0	0	0	0
993	0	0	0	0	1000000	0	0	0	0	0	0	0	1900/1/15	0	1900/1/15	0	28	2	0	11	20	0	0	0	1	0	0	0	0	0	0	0	0	0	0	0	0	0	0	0	0	0	0	1	0	0	0	0	0
994	0	0	0	0	1000000	0	0	0	0	0	0	0	1900/1/15	0	1900/1/15	1	28	2	0	14	18	0	0	0	1	0	0	0	0	0	0	0	0	0	0	0	0	0	1	0	0	0	0	0	0	0	0	0	0
995	0	2	0	1	123	0	0	0	0	0	0	0	1900/1/15	4	2023/10/15	1	28	2	0	13	4	0	0	0	1	0	0	0	0	0	0	0	0	0	0	0	0	0	0	0	0	1	0	0	0	0	0	0	0
996	0	1	3	0	549	0	0	0	0	0	0	0	2022/8/15	0	1900/1/15	1	28	2	0	14	20	0	0	0	1	0	0	0	0	0	0	0	0	0	0	0	0	0	0	0	0	0	0	1	0	0	0	0	0
997	0	2	0	1	123	0	0	0	0	0	0	0	1900/1/15	5	2023/10/15	1	28	2	0	14	9	0	0	0	1	0	0	0	0	0	0	0	0	0	0	0	0	0	0	0	0	0	0	0	0	0	0	0	1
998	0	2	0	2	427	0	0	0	0	0	0	0	1900/1/15	4	2022/12/15	0	29	2	0	13	7	0	1	0	0	0	0	0	0	0	0	0	0	0	0	0	0	0	0	0	0	0	0	0	0	1	0	0	0
999	0	1	4	3	853	0	0	0	0	0	0	0	2021/10/15	2	2021/10/15	0	29	2	0	13	4	0	0	0	1	0	0	0	0	0	0	0	0	0	0	0	0	0	0	0	0	1	0	0	0	0	0	0	0
1000	0	2	0	3	761	0	0	0	0	0	0	0	1900/1/15	3	2022/1/15	1	29	2	0	13	12	0	0	0	1	0	0	0	0	0	0	0	0	0	0	0	0	0	0	0	0	0	0	0	0	0	0	0	0
1001	0	1	4	3	792	0	0	0	0	0	0	0	2021/12/15	3	2021/2/15	1	29	2	0	12	16	0	0	0	1	0	0	0	0	0	0	0	0	0	0	0	1	0	0	0	0	0	0	0	0	0	0	0	0
1002	0	2	0	3	702	0	0	0	0	0	0	0	1900/1/15	3	2022/3/15	0	29	2	0	14	19	0	0	0	1	0	0	0	0	0	0	0	0	0	0	1	0	0	0	0	0	0	0	0	0	0	0	0	0
1003	0	0	0	0	1000000	0	0	0	0	0	0	0	1900/1/15	0	1900/1/15	1	29	2	0	11	18	0	0	0	1	0	0	0	0	0	0	0	0	0	0	0	0	0	1	0	0	0	0	0	0	0	0	0	0
1004	0	1	2	2	245	0	0	0	0	0	0	0	2023/6/15	1	2022/10/15	0	29	2	0	13	7	0	0	0	1	0	0	0	0	0	0	0	0	0	0	0	0	0	0	0	0	0	0	0	0	1	0	0	0
1005	0	1	2	3	276	0	0	0	0	0	0	0	2023/5/15	1	2022/5/15	1	29	2	0	14	5	0	0	0	1	0	0	0	0	0	0	0	0	0	0	0	0	0	0	1	0	0	0	0	0	0	0	0	0
1006	0	1	2	2	184	0	0	0	0	0	0	0	2023/8/15	3	2023/3/15	1	29	2	0	14	7	0	0	0	1	0	0	0	0	0	0	0	0	0	0	0	0	0	0	0	0	0	0	0	0	1	0	0	0
1007	1	2	4	3	914	0	0	0	0	0	0	0	2020/6/15	1	2021/8/15	0	29	2	0	8	16	0	0	0	0	1	0	0	0	0	0	0	0	0	0	0	1	0	0	0	0	0	0	0	0	0	0	0	0
1008	0	2	4	2	488	0	0	0	0	0	0	0	2020/7/15	3	2022/10/15	1	29	2	0	11	9	0	0	0	1	0	0	0	0	0	0	0	0	0	0	0	0	0	0	0	0	0	0	0	0	0	0	0	1
1009	0	1	3	3	549	0	0	0	0	0	0	0	2022/8/15	2	2022/7/15	1	29	2	0	13	1	0	0	0	1	0	0	0	0	0	0	0	0	0	0	0	0	1	0	0	0	0	0	0	0	0	0	0	0
1010	0	2	0	3	914	0	0	0	0	0	0	0	1900/1/15	2	2021/8/15	1	29	2	0	9	5	0	0	0	0	1	0	1	0	0	0	0	0	0	0	0	0	0	0	1	0	0	0	0	0	0	0	0	0
1011	0	2	0	2	427	0	0	0	0	0	0	0	1900/1/15	3	2022/12/15	1	29	2	0	11	5	0	0	0	1	0	0	0	0	0	0	0	0	0	0	0	0	0	0	1	0	0	0	0	0	0	0	0	0
1012	0	2	0	2	245	0	0	0	0	0	0	0	1900/1/15	3	2023/6/15	0	29	2	0	13	20	0	0	0	1	0	0	0	0	0	0	0	0	0	0	0	0	0	0	0	0	0	0	1	0	0	0	0	0
1013	0	2	2	1	31	0	0	0	0	0	0	0	2023/10/15	2	2024/1/15	1	29	2	0	8	1	0	0	0	0	0	1	0	0	0	0	0	0	0	0	0	0	1	0	0	0	0	0	0	0	0	0	0	0
1014	0	0	0	0	1000000	0	0	0	0	0	0	0	1900/1/15	0	1900/1/15	1	29	2	0	13	8	0	0	0	1	0	0	0	0	0	0	0	0	0	1	0	0	0	0	0	0	0	0	0	0	0	0	0	0
1015	0	2	3	1	62	0	0	0	0	0	0	0	2022/9/15	5	2023/12/15	1	29	2	0	13	10	0	0	0	1	0	0	0	0	0	0	0	0	0	0	0	0	0	0	0	0	0	0	0	0	0	0	1	0
1016	1	2	4	3	945	0	0	0	0	0	0	0	2020/5/15	2	2021/7/15	0	29	2	0	13	11	0	0	0	0	0	1	0	0	0	0	0	0	0	0	0	0	0	0	0	1	0	0	0	0	0	0	0	0
1017	0	2	3	2	427	0	0	0	0	0	0	0	2022/11/15	5	2022/12/15	1	29	2	0	13	16	0	0	0	1	0	0	0	0	0	0	0	0	0	0	0	1	0	0	0	0	0	0	0	0	0	0	0	0
1018	0	2	0	2	396	0	0	0	0	0	0	0	1900/1/15	4	2023/1/15	0	29	2	0	13	5	0	0	0	1	0	0	0	0	0	0	0	0	0	0	0	0	0	0	1	0	0	0	0	0	0	0	0	0
1020	0	0	0	0	1000000	0	0	0	0	0	0	0	1900/1/15	0	1900/1/15	1	29	2	0	13	18	0	0	0	1	0	0	0	0	0	0	0	0	0	0	0	0	0	1	0	0	0	0	0	0	0	0	0	0
1021	0	1	2	2	276	0	0	0	0	0	0	0	2023/5/15	4	2022/10/15	0	29	2	0	11	12	0	0	0	1	0	0	0	0	0	0	0	0	0	0	0	0	0	0	0	0	0	0	0	0	0	0	0	0
1022	0	2	0	2	427	0	0	0	0	0	0	0	1900/1/15	5	2022/12/15	1	29	2	0	12	5	0	0	0	1	0	0	0	0	0	0	0	0	0	0	0	0	0	0	1	0	0	0	0	0	0	0	0	0
1023	0	1	2	3	215	0	0	0	0	0	0	0	2023/7/15	3	2021/6/15	1	29	2	0	13	9	0	0	0	1	0	0	0	0	0	0	0	0	0	0	0	0	0	0	0	0	0	0	0	0	0	0	0	1
1024	0	2	0	2	427	0	0	0	0	0	0	0	1900/1/15	4	2022/12/15	1	29	2	0	12	4	0	0	0	1	0	0	0	0	0	0	0	0	0	0	0	0	0	0	0	0	1	0	0	0	0	0	0	0
1025	0	2	0	2	488	0	0	0	0	0	0	0	1900/1/15	4	2022/10/15	1	29	2	0	8	21	0	0	0	1	0	0	0	0	0	0	0	1	0	0	0	0	0	0	0	0	0	0	0	0	0	0	0	0
1026	0	2	0	2	276	0	0	0	0	0	0	0	1900/1/15	3	2023/5/15	1	29	2	0	14	21	0	0	0	1	0	0	0	0	0	0	0	1	0	0	0	0	0	0	0	0	0	0	0	0	0	0	0	0
1027	0	1	3	0	365	0	0	0	0	0	0	0	2023/2/15	0	1900/1/15	0	29	2	0	12	20	0	0	0	1	0	0	0	0	0	0	0	0	0	0	0	0	0	0	0	0	0	0	1	0	0	0	0	0
1028	0	2	0	2	396	0	0	0	0	0	0	0	1900/1/15	3	2023/1/15	1	29	2	0	12	7	0	0	0	1	0	0	0	0	0	0	0	0	0	0	0	0	0	0	0	0	0	0	0	0	1	0	0	0
1029	0	0	0	0	1000000	0	0	0	0	0	0	0	1900/1/15	0	1900/1/15	1	29	2	0	12	21	0	0	0	1	0	0	0	0	0	0	0	1	0	0	0	0	0	0	0	0	0	0	0	0	0	0	0	0
1031	0	0	0	0	1000000	0	0	1	0	0	0	0	1900/1/15	0	1900/1/15	1	30	3	0	14	21	0	0	0	1	0	0	0	0	0	0	0	1	0	0	0	0	0	0	0	0	0	0	0	0	0	0	0	0
1032	0	1	4	0	914	0	0	1	0	0	0	0	2021/8/15	0	1900/1/15	1	30	3	0	14	15	0	0	0	1	0	0	0	0	0	0	0	0	0	0	0	0	0	0	0	0	0	0	0	0	0	1	0	0
1033	0	2	0	1	92	0	0	1	0	0	0	0	1900/1/15	5	2023/11/15	0	30	3	0	14	5	0	0	0	1	0	0	0	0	0	0	0	0	0	0	0	0	0	0	1	0	0	0	0	0	0	0	0	0
1034	0	2	0	2	488	0	0	1	0	0	0	0	1900/1/15	3	2022/10/15	0	30	3	0	12	6	0	0	0	0	0	0	1	0	0	0	0	0	0	0	0	0	0	0	0	0	0	0	0	0	0	0	0	0
1035	0	2	0	2	488	0	0	1	0	0	0	0	1900/1/15	4	2022/10/15	0	30	3	0	14	7	0	0	0	1	0	0	0	0	0	0	0	0	0	0	0	0	0	0	0	0	0	0	0	0	1	0	0	0
1036	0	1	3	3	427	0	0	1	0	0	0	0	2022/12/15	2	2021/9/15	0	30	3	0	9	5	0	0	0	0	0	0	1	0	0	0	0	0	0	0	0	0	0	0	1	0	0	0	0	0	0	0	0	0
1037	0	2	0	3	730	0	0	1	0	0	0	0	1900/1/15	3	2022/2/15	1	30	3	0	12	5	0	0	0	1	0	0	0	0	0	0	0	0	0	0	0	0	0	0	1	0	0	0	0	0	0	0	0	0
1038	0	2	0	2	457	0	0	1	0	0	0	0	1900/1/15	4	2022/11/15	1	30	3	0	13	18	0	0	0	1	0	0	0	0	0	0	0	0	0	0	0	0	0	1	0	0	0	0	0	0	0	0	0	0
1039	0	2	0	3	641	0	0	1	0	0	0	0	1900/1/15	3	2022/5/15	1	30	3	0	14	8	0	0	0	1	0	0	0	0	0	0	0	0	0	1	0	0	0	0	0	0	0	0	0	0	0	0	0	0
1040	0	2	0	1	123	0	0	1	0	0	0	0	1900/1/15	5	2023/10/15	1	30	3	0	11	11	0	0	0	0	0	1	0	0	0	0	0	0	0	0	0	0	0	0	0	1	0	0	0	0	0	0	0	0
1042	0	2	0	2	457	0	0	1	0	0	0	0	1900/1/15	4	2022/11/15	0	30	3	0	13	13	0	0	0	1	0	0	0	0	0	0	0	0	0	0	0	0	0	0	0	0	0	0	0	1	0	0	0	0
1043	0	2	0	2	306	0	0	1	0	0	0	0	1900/1/15	2	2023/4/15	1	30	3	0	14	9	0	0	0	1	0	0	0	0	0	0	0	0	0	0	0	0	0	0	0	0	0	0	0	0	0	0	0	1
1044	0	2	0	3	671	0	0	1	0	0	0	0	1900/1/15	3	2022/4/15	1	31	3	0	13	9	0	0	0	1	0	0	0	0	0	0	0	0	0	0	0	0	0	0	0	0	0	0	0	0	0	0	0	1
1045	0	0	0	0	1000000	0	0	1	0	0	0	0	1900/1/15	0	1900/1/15	1	31	3	0	14	16	0	0	0	1	0	0	0	0	0	0	0	0	0	0	0	1	0	0	0	0	0	0	0	0	0	0	0	0
1046	1	2	3	2	215	0	0	1	0	0	0	0	2022/12/15	5	2023/7/15	1	31	3	0	11	5	0	0	0	1	0	0	0	0	0	0	0	0	0	0	0	0	0	0	1	0	0	0	0	0	0	0	0	0
1047	0	1	3	3	427	0	0	1	0	0	0	0	2022/12/15	2	2021/2/15	0	31	3	0	13	20	0	0	0	1	0	0	0	0	0	0	0	0	0	0	0	0	0	0	0	0	0	0	1	0	0	0	0	0
1048	0	2	0	2	184	0	0	1	0	0	0	0	1900/1/15	4	2023/8/15	1	31	3	0	11	9	0	0	0	0	0	0	1	0	0	0	0	0	0	0	0	0	0	0	0	0	0	0	0	0	0	0	0	1
1049	0	0	0	0	1000000	0	0	1	0	0	0	0	1900/1/15	0	1900/1/15	0	31	3	0	10	19	0	0	0	1	0	0	0	0	0	0	0	0	0	0	1	0	0	0	0	0	0	0	0	0	0	0	0	0
1050	0	2	0	2	306	0	0	1	0	0	0	0	1900/1/15	4	2023/4/15	1	31	3	0	12	19	0	0	0	1	0	0	0	0	0	0	0	0	0	0	1	0	0	0	0	0	0	0	0	0	0	0	0	0
1051	0	2	0	2	488	0	0	1	0	0	0	0	1900/1/15	4	2022/10/15	0	31	3	0	11	18	0	0	0	1	0	0	0	0	0	0	0	0	0	0	0	0	0	1	0	0	0	0	0	0	0	0	0	0
1052	0	2	4	2	457	0	0	1	0	0	0	0	2021/8/15	2	2022/11/15	0	31	3	0	13	18	0	0	0	1	0	0	0	0	0	0	0	0	0	0	0	0	0	1	0	0	0	0	0	0	0	0	0	0
1053	0	0	0	0	1000000	0	0	1	0	0	0	0	1900/1/15	0	1900/1/15	0	31	3	0	12	21	0	0	0	1	0	0	0	0	0	0	0	1	0	0	0	0	0	0	0	0	0	0	0	0	0	0	0	0
1054	0	1	4	3	914	0	0	1	0	0	0	0	2021/8/15	3	2021/7/15	1	31	3	0	13	7	0	0	0	1	0	0	0	0	0	0	0	0	0	0	0	0	0	0	0	0	0	0	0	0	1	0	0	0
1055	0	2	4	3	914	0	0	1	0	0	0	0	2021/6/15	5	2021/8/15	0	31	3	0	13	5	0	0	0	0	0	1	0	0	0	0	0	0	0	0	0	0	0	0	1	0	0	0	0	0	0	0	0	0
1056	0	2	0	2	427	0	0	1	0	0	0	0	1900/1/15	4	2022/12/15	1	31	3	0	14	1	0	0	0	1	0	0	0	0	0	0	0	0	0	0	0	0	1	0	0	0	0	0	0	0	0	0	0	0
1057	0	2	4	3	1095	0	0	1	0	0	0	0	2020/5/15	5	2021/2/15	1	31	3	0	13	16	0	0	0	1	0	0	0	0	0	0	0	0	0	0	0	1	0	0	0	0	0	0	0	0	0	0	0	0
1058	0	1	3	0	306	0	0	1	0	0	0	0	2023/4/15	0	1900/1/15	1	32	3	0	11	13	0	0	0	1	0	0	0	0	0	0	0	0	0	0	0	0	0	0	0	0	0	0	0	1	0	0	0	0
1059	0	2	4	3	702	0	0	1	0	0	0	0	2020/1/15	3	2022/3/15	0	32	3	0	13	7	0	0	0	1	0	0	0	0	0	0	0	0	0	0	0	0	0	0	0	0	0	0	0	0	1	0	0	0
1060	0	2	0	2	215	0	0	1	0	0	0	0	1900/1/15	6	2023/7/15	1	32	3	0	11	16	0	0	0	1	0	0	0	0	0	0	0	0	0	0	0	1	0	0	0	0	0	0	0	0	0	0	0	0
1061	0	1	2	2	215	0	0	1	0	0	0	0	2023/7/15	2	2023/3/15	1	32	3	0	13	5	0	0	0	1	0	0	0	0	0	0	0	0	0	0	0	0	0	0	1	0	0	0	0	0	0	0	0	0
1062	0	2	0	3	792	0	0	1	0	0	0	0	1900/1/15	7	2021/12/15	1	32	3	0	14	16	0	0	0	1	0	0	0	0	0	0	0	0	0	0	0	1	0	0	0	0	0	0	0	0	0	0	0	0
1063	0	2	0	2	306	0	0	1	0	0	0	0	1900/1/15	4	2023/4/15	1	32	3	0	9	16	0	0	0	1	0	0	0	0	0	0	0	0	0	0	0	1	0	0	0	0	0	0	0	0	0	0	0	0
1064	0	1	2	3	215	0	0	1	0	0	0	0	2023/7/15	2	2022/4/15	0	32	3	0	13	18	0	0	0	1	0	0	0	0	0	0	0	0	0	0	0	0	0	1	0	0	0	0	0	0	0	0	0	0
1065	0	2	3	2	215	0	0	1	0	0	0	0	2022/8/15	4	2023/7/15	1	32	3	0	11	4	0	0	0	1	0	0	0	0	0	0	0	0	0	0	0	0	0	0	0	0	1	0	0	0	0	0	0	0
1066	0	1	2	3	245	0	0	1	0	0	0	0	2023/6/15	3	2022/3/15	0	32	3	0	11	19	0	0	0	1	0	0	0	0	0	0	0	0	0	0	1	0	0	0	0	0	0	0	0	0	0	0	0	0
1067	0	0	0	0	1000000	0	0	1	0	0	0	0	1900/1/15	0	1900/1/15	0	32	3	0	8	10	0	0	0	1	0	0	0	0	0	0	0	0	0	0	0	0	0	0	0	0	0	0	0	0	0	0	1	0
1069	0	1	3	2	427	0	0	1	0	0	0	0	2022/12/15	4	2022/10/15	1	33	3	0	11	7	0	0	0	1	0	0	0	0	0	0	0	0	0	0	0	0	0	0	0	0	0	0	0	0	1	0	0	0
1070	0	2	0	2	153	0	0	1	0	0	0	0	1900/1/15	4	2023/9/15	1	33	3	0	14	13	0	0	0	1	0	0	0	0	0	0	0	0	0	0	0	0	0	0	0	0	0	0	0	1	0	0	0	0
1071	0	0	0	0	1000000	0	0	1	0	0	0	0	1900/1/15	0	1900/1/15	1	33	3	0	11	8	0	0	0	1	0	0	0	0	0	0	0	0	0	1	0	0	0	0	0	0	0	0	0	0	0	0	0	0
1072	0	2	0	2	488	0	0	1	0	0	0	0	1900/1/15	4	2022/10/15	0	33	3	0	13	5	0	0	0	0	0	0	1	0	0	0	0	0	0	0	0	0	0	0	1	0	0	0	0	0	0	0	0	0
1073	0	0	0	0	1000000	0	0	1	0	0	0	0	1900/1/15	0	1900/1/15	0	33	3	0	10	21	0	0	0	1	0	0	0	0	0	0	0	1	0	0	0	0	0	0	0	0	0	0	0	0	0	0	0	0
1074	0	1	2	2	153	0	0	1	0	0	0	0	2023/9/15	4	2022/10/15	0	33	3	0	14	19	0	0	0	1	0	0	0	0	0	0	0	0	0	0	1	0	0	0	0	0	0	0	0	0	0	0	0	0
1075	0	1	2	2	184	0	0	1	0	0	0	0	2023/8/15	3	2022/11/15	1	33	3	0	13	4	0	0	0	1	0	0	0	0	0	0	0	0	0	0	0	0	0	0	0	0	1	0	0	0	0	0	0	0
1076	0	0	0	0	1000000	0	0	1	0	0	0	0	1900/1/15	0	1900/1/15	1	33	3	0	13	19	0	0	0	1	0	0	0	0	0	0	0	0	0	0	1	0	0	0	0	0	0	0	0	0	0	0	0	0
1077	0	1	3	3	761	0	0	1	0	0	0	0	2022/1/15	3	2021/11/15	1	33	3	0	12	4	0	0	0	1	0	0	0	0	0	0	0	0	0	0	0	0	0	0	0	0	1	0	0	0	0	0	0	0
1078	0	2	0	3	610	0	0	1	0	0	0	0	1900/1/15	3	2022/6/15	1	33	3	0	13	19	0	0	0	1	0	0	0	0	0	0	0	0	0	0	1	0	0	0	0	0	0	0	0	0	0	0	0	0
1079	0	1	3	3	549	0	0	1	0	0	0	0	2022/8/15	2	2021/8/15	1	33	3	0	14	19	0	0	0	1	0	0	0	0	0	0	0	0	0	0	1	0	0	0	0	0	0	0	0	0	0	0	0	0
1080	0	2	0	2	245	0	0	1	0	0	0	0	1900/1/15	5	2023/6/15	1	33	3	0	8	1	0	0	0	1	0	0	0	0	0	0	0	0	0	0	0	0	1	0	0	0	0	0	0	0	0	0	0	0
1081	0	1	2	2	215	0	0	1	0	0	0	0	2023/7/15	4	2023/5/15	1	33	3	0	11	8	0	1	0	0	0	0	0	0	0	0	0	0	0	1	0	0	0	0	0	0	0	0	0	0	0	0	0	0
1082	1	1	4	0	914	0	0	1	0	0	0	0	2021/8/15	0	1900/1/15	1	33	3	0	13	20	0	0	0	1	0	0	0	0	0	0	0	0	0	0	0	0	0	0	0	0	0	0	1	0	0	0	0	0
1083	0	0	0	0	1000000	0	0	1	0	0	0	0	1900/1/15	0	1900/1/15	1	33	3	0	14	13	0	0	0	1	0	0	0	0	0	0	0	0	0	0	0	0	0	0	0	0	0	0	0	1	0	0	0	0
1084	0	2	3	3	518	0	0	1	0	0	0	0	2022/8/15	3	2022/9/15	1	33	3	0	11	7	0	0	0	1	0	0	0	0	0	0	0	0	0	0	0	0	0	0	0	0	0	0	0	0	1	0	0	0
1085	0	2	4	3	549	0	0	1	0	0	0	0	2020/5/15	1	2022/8/15	1	33	3	0	11	7	0	0	0	1	0	0	0	0	0	0	0	0	0	0	0	0	0	0	0	0	0	0	0	0	1	0	0	0
1086	0	2	0	1	92	0	0	1	0	0	0	0	1900/1/15	5	2023/11/15	1	34	3	0	13	19	0	0	0	1	0	0	0	0	0	0	0	0	0	0	1	0	0	0	0	0	0	0	0	0	0	0	0	0
1088	1	2	0	3	914	0	0	1	0	0	0	0	1900/1/15	1	2021/8/15	1	34	3	0	14	5	0	0	0	1	0	0	0	0	0	0	0	0	0	0	0	0	0	0	1	0	0	0	0	0	0	0	0	0
1089	0	1	2	2	215	0	0	1	0	0	0	0	2023/7/15	4	2023/2/15	1	34	3	0	13	18	0	0	0	0	1	0	0	0	0	0	0	0	0	0	0	0	0	1	0	0	0	0	0	0	0	0	0	0
1090	0	2	0	2	365	0	0	1	0	0	0	0	1900/1/15	3	2023/2/15	0	34	3	0	12	5	0	0	0	0	0	0	0	0	0	0	1	0	0	0	0	0	0	0	1	0	0	0	0	0	0	0	0	0
1091	0	0	0	0	1000000	0	0	1	0	0	0	0	1900/1/15	0	1900/1/15	0	34	3	0	13	4	0	0	0	1	0	0	0	0	0	0	0	0	0	0	0	0	0	0	0	0	1	0	0	0	0	0	0	0
1092	0	2	0	2	184	0	0	1	0	0	0	0	1900/1/15	2	2023/8/15	0	34	3	0	13	5	0	0	0	1	0	0	0	0	0	0	0	0	0	0	0	0	0	0	1	0	0	0	0	0	0	0	0	0
1093	0	2	0	3	945	0	0	1	0	0	0	0	1900/1/15	4	2021/7/15	1	34	3	0	12	4	0	0	0	0	1	0	0	0	0	0	0	0	0	0	0	0	0	0	0	0	1	0	0	0	0	0	0	0
1094	0	2	0	2	215	0	0	1	0	0	0	0	1900/1/15	4	2023/7/15	0	34	3	0	13	5	0	0	0	1	0	0	0	0	0	0	0	0	0	0	0	0	0	0	1	0	0	0	0	0	0	0	0	0
1095	0	1	2	3	215	0	0	1	0	0	0	0	2023/7/15	4	2021/12/15	1	34	3	0	14	5	0	0	0	1	0	0	0	0	0	0	0	0	0	0	0	0	0	0	1	0	0	0	0	0	0	0	0	0
1096	0	0	0	0	1000000	0	0	1	0	0	0	0	1900/1/15	0	1900/1/15	1	34	3	0	9	21	0	0	0	1	0	0	0	0	0	0	0	1	0	0	0	0	0	0	0	0	0	0	0	0	0	0	0	0
1097	0	2	0	2	488	0	0	1	0	0	0	0	1900/1/15	4	2022/10/15	0	34	3	0	13	18	0	0	0	1	0	0	0	0	0	0	0	0	0	0	0	0	0	1	0	0	0	0	0	0	0	0	0	0
1098	0	2	0	3	1006	0	0	1	0	0	0	0	1900/1/15	3	2021/5/15	0	34	3	0	11	5	0	0	0	1	0	0	0	0	0	0	0	0	0	0	0	0	0	0	1	0	0	0	0	0	0	0	0	0
1099	0	2	4	3	975	0	0	1	0	0	0	0	2020/10/15	3	2021/6/15	0	34	3	0	13	11	0	0	0	1	0	0	0	0	0	0	0	0	0	0	0	0	0	0	0	1	0	0	0	0	0	0	0	0
1100	0	1	3	0	549	0	0	1	0	0	0	0	2022/8/15	0	1900/1/15	0	34	3	0	8	20	0	0	0	1	0	0	0	0	0	0	0	0	0	0	0	0	0	0	0	0	0	0	1	0	0	0	0	0
1101	0	2	0	1	123	0	0	1	0	0	0	0	1900/1/15	4	2023/10/15	0	35	3	0	13	8	0	0	0	1	0	0	0	0	0	0	0	0	0	1	0	0	0	0	0	0	0	0	0	0	0	0	0	0
1102	0	2	0	3	641	0	0	1	0	0	0	0	1900/1/15	3	2022/5/15	1	35	3	0	13	8	0	0	0	0	0	0	1	0	0	0	0	0	0	1	0	0	0	0	0	0	0	0	0	0	0	0	0	0
1103	0	0	0	0	1000000	0	0	1	0	0	0	0	1900/1/15	0	1900/1/15	1	35	3	0	13	4	0	0	0	1	0	0	0	0	0	0	0	0	0	0	0	0	0	0	0	0	1	0	0	0	0	0	0	0
1104	0	2	0	2	215	0	0	1	0	0	0	0	1900/1/15	4	2023/7/15	1	35	3	0	13	8	0	0	0	0	0	0	1	0	0	0	0	0	0	1	0	0	0	0	0	0	0	0	0	0	0	0	0	0
1105	0	2	4	3	1006	0	0	1	0	0	0	0	2020/1/15	3	2021/5/15	1	35	3	0	13	16	0	0	0	0	0	0	0	1	0	0	0	0	0	0	0	1	0	0	0	0	0	0	0	0	0	0	0	0
1106	0	2	2	1	31	0	0	1	0	0	0	0	2023/7/15	5	2024/1/15	1	35	3	0	13	16	0	0	0	0	1	0	1	0	0	0	0	0	0	0	0	1	0	0	0	0	0	0	0	0	0	0	0	0
1107	0	0	0	0	1000000	0	0	1	0	0	0	0	1900/1/15	0	1900/1/15	1	35	3	0	13	4	0	0	0	1	0	0	0	0	0	0	0	0	0	0	0	0	0	0	0	0	1	0	0	0	0	0	0	0
1108	0	0	0	0	1000000	0	0	1	0	0	0	0	1900/1/15	0	1900/1/15	1	35	3	0	10	13	0	0	0	1	0	0	0	0	0	0	0	0	0	0	0	0	0	0	0	0	0	0	0	1	0	0	0	0
1109	0	2	4	3	945	0	0	1	0	0	0	0	2020/7/15	3	2021/7/15	1	35	3	0	12	9	0	0	0	0	0	0	0	0	0	0	1	0	0	0	0	0	0	0	0	0	0	0	0	0	0	0	0	1
1110	0	2	4	3	914	0	0	1	0	0	0	0	2020/6/15	5	2021/8/15	1	35	3	0	12	9	1	0	0	0	0	0	0	0	0	0	0	0	0	0	0	0	0	0	0	0	0	0	0	0	0	0	0	1
1111	0	2	0	1	62	0	0	1	0	0	0	0	1900/1/15	6	2023/12/15	1	35	3	0	13	16	0	0	0	1	0	0	0	0	0	0	0	0	0	0	0	1	0	0	0	0	0	0	0	0	0	0	0	0
1112	1	2	2	1	92	0	0	1	0	0	0	0	2023/9/15	4	2023/11/15	1	35	3	0	13	8	0	0	0	1	0	0	0	0	0	0	0	0	0	1	0	0	0	0	0	0	0	0	0	0	0	0	0	0
1113	0	2	0	2	427	0	0	1	0	0	0	0	1900/1/15	2	2022/12/15	1	35	3	0	14	5	0	0	0	1	0	0	0	0	0	0	0	0	0	0	0	0	0	0	1	0	0	0	0	0	0	0	0	0
1114	0	2	0	2	184	0	0	1	0	0	0	0	1900/1/15	3	2023/8/15	0	35	3	0	12	21	0	0	0	1	0	0	0	0	0	0	0	1	0	0	0	0	0	0	0	0	0	0	0	0	0	0	0	0
1115	0	1	3	3	580	0	0	1	0	0	0	0	2022/7/15	3	2022/7/15	1	35	3	0	11	20	0	0	0	1	0	0	0	0	0	0	0	0	0	0	0	0	0	0	0	0	0	0	1	0	0	0	0	0
1116	0	2	0	3	914	0	0	1	0	0	0	0	1900/1/15	2	2021/8/15	0	35	3	0	13	15	0	0	0	0	0	0	1	0	0	0	0	0	0	0	0	0	0	0	0	0	0	0	0	0	0	1	0	0
1117	0	2	0	3	518	0	0	1	0	0	0	0	1900/1/15	3	2022/9/15	1	35	3	0	10	5	0	0	0	1	0	0	0	0	0	0	0	0	0	0	0	0	0	0	1	0	0	0	0	0	0	0	0	0
1118	0	2	0	3	853	0	0	1	0	0	0	0	1900/1/15	2	2021/10/15	1	35	3	0	11	9	0	0	0	1	0	0	0	0	0	0	0	0	0	0	0	0	0	0	0	0	0	0	0	0	0	0	0	1
1119	0	2	0	3	671	0	0	1	0	0	0	0	1900/1/15	4	2022/4/15	0	35	3	0	13	16	0	0	0	1	0	0	0	0	0	0	0	0	0	0	0	1	0	0	0	0	0	0	0	0	0	0	0	0
1120	0	2	0	3	822	0	0	1	0	0	0	0	1900/1/15	5	2021/11/15	1	35	3	0	13	7	0	0	0	1	0	0	0	0	0	0	0	0	0	0	0	0	0	0	0	0	0	0	0	0	1	0	0	0
1121	0	1	3	0	549	0	0	1	0	0	0	0	2022/8/15	0	1900/1/15	0	35	3	0	13	7	0	0	0	1	0	0	0	0	0	0	0	0	0	0	0	0	0	0	0	0	0	0	0	0	1	0	0	0
1122	0	2	0	2	153	0	0	1	0	0	0	0	1900/1/15	5	2023/9/15	0	35	3	0	14	4	0	0	0	0	0	0	1	0	0	0	0	0	0	0	0	0	0	0	0	0	1	0	0	0	0	0	0	0
1123	0	2	4	2	215	0	0	1	0	0	0	0	2021/12/15	4	2023/7/15	0	35	3	0	11	7	0	0	0	1	0	0	0	0	0	0	0	0	0	0	0	0	0	0	0	0	0	0	0	0	1	0	0	0
1124	0	0	0	0	1000000	0	0	1	0	0	0	0	1900/1/15	0	1900/1/15	1	35	3	0	8	8	0	0	0	0	1	0	1	0	0	0	0	0	0	1	0	0	0	0	0	0	0	0	0	0	0	0	0	0
1125	0	2	0	2	427	0	0	1	0	0	0	0	1900/1/15	5	2022/12/15	1	35	3	0	14	19	0	0	0	1	0	0	0	0	0	0	0	0	0	0	1	0	0	0	0	0	0	0	0	0	0	0	0	0
1126	0	0	0	0	1000000	0	0	1	0	0	0	0	1900/1/15	0	1900/1/15	1	35	3	0	14	21	0	0	0	1	0	0	0	0	0	0	0	1	0	0	0	0	0	0	0	0	0	0	0	0	0	0	0	0
1127	0	2	0	3	1036	0	0	1	0	0	0	0	1900/1/15	1	2021/4/15	1	36	3	0	13	16	0	0	0	1	0	0	0	0	0	0	0	0	0	0	0	1	0	0	0	0	0	0	0	0	0	0	0	0
1128	0	2	0	3	518	0	0	1	0	0	0	0	1900/1/15	3	2022/9/15	1	36	3	0	14	10	0	0	0	1	0	0	0	0	0	0	0	0	0	0	0	0	0	0	0	0	0	0	0	0	0	0	1	0
1129	0	1	3	0	730	0	0	1	0	0	0	0	2022/2/15	0	1900/1/15	0	36	3	0	11	8	0	0	0	1	0	0	0	0	0	0	0	0	0	1	0	0	0	0	0	0	0	0	0	0	0	0	0	0
1130	0	2	0	2	427	0	0	1	0	0	0	0	1900/1/15	3	2022/12/15	1	36	3	0	8	5	0	0	0	0	1	0	1	0	0	0	0	0	0	0	0	0	0	0	1	0	0	0	0	0	0	0	0	0
1131	0	2	0	2	306	0	0	1	0	0	0	0	1900/1/15	4	2023/4/15	0	36	3	0	14	20	0	0	0	1	0	0	0	0	0	0	0	0	0	0	0	0	0	0	0	0	0	0	1	0	0	0	0	0
1132	0	0	0	0	1000000	0	0	1	0	0	0	0	1900/1/15	0	1900/1/15	1	36	3	0	12	16	0	0	0	1	0	0	0	0	0	0	0	0	0	0	0	1	0	0	0	0	0	0	0	0	0	0	0	0
1133	0	1	3	0	306	0	0	1	0	0	0	0	2023/4/15	0	1900/1/15	1	36	3	0	9	8	0	0	0	1	0	0	0	0	0	0	0	0	0	1	0	0	0	0	0	0	0	0	0	0	0	0	0	0
1134	0	1	3	2	365	0	0	1	0	0	0	0	2023/2/15	3	2022/11/15	1	36	3	0	14	19	0	0	0	1	0	0	0	0	0	0	0	0	0	0	1	0	0	0	0	0	0	0	0	0	0	0	0	0
1135	0	1	3	3	396	0	0	1	0	0	0	0	2023/1/15	3	2021/4/15	1	36	3	0	13	19	0	0	0	1	0	0	0	0	0	0	0	0	0	0	1	0	0	0	0	0	0	0	0	0	0	0	0	0
1136	0	2	0	2	337	0	0	1	0	0	0	0	1900/1/15	4	2023/3/15	1	36	3	0	13	9	0	0	0	1	0	0	0	0	0	0	0	0	0	0	0	0	0	0	0	0	0	0	0	0	0	0	0	1
1137	0	1	2	2	153	0	0	1	0	0	0	0	2023/9/15	4	2022/12/15	1	36	3	0	9	19	0	0	0	1	0	0	0	0	0	0	0	0	0	0	1	0	0	0	0	0	0	0	0	0	0	0	0	0
1138	0	1	2	3	245	0	0	1	0	0	0	0	2023/6/15	2	2021/10/15	0	36	3	0	13	5	0	0	0	1	0	0	0	0	0	0	0	0	0	0	0	0	0	0	1	0	0	0	0	0	0	0	0	0
1139	0	1	3	3	457	0	0	1	0	0	0	0	2022/11/15	4	2021/10/15	1	36	3	0	12	19	0	0	0	1	0	0	0	0	0	0	0	0	0	0	1	0	0	0	0	0	0	0	0	0	0	0	0	0
1140	0	1	3	3	427	0	0	1	0	0	0	0	2022/12/15	3	2021/8/15	0	36	3	0	13	15	0	0	0	0	0	0	1	0	0	0	0	0	0	0	0	0	0	0	0	0	0	0	0	0	0	1	0	0
1141	0	1	4	0	914	0	0	1	0	0	0	0	2021/8/15	0	1900/1/15	1	36	3	0	14	8	0	0	0	0	1	0	0	0	0	0	0	0	0	1	0	0	0	0	0	0	0	0	0	0	0	0	0	0
1142	0	1	2	3	184	0	0	1	0	0	0	0	2023/8/15	3	2021/2/15	1	36	3	0	13	7	0	0	0	1	0	0	0	0	0	0	0	0	0	0	0	0	0	0	0	0	0	0	0	0	1	0	0	0
1143	0	1	2	3	184	0	0	1	0	0	0	0	2023/8/15	4	2022/3/15	1	36	3	0	13	5	0	0	0	1	0	0	0	0	0	0	0	0	0	0	0	0	0	0	1	0	0	0	0	0	0	0	0	0
1144	0	2	0	3	883	0	0	1	0	0	0	0	1900/1/15	4	2021/9/15	1	36	3	0	14	14	0	0	0	1	0	0	0	0	0	0	0	0	0	0	0	0	0	0	0	0	0	1	0	0	0	0	0	0
1145	0	2	4	3	1006	0	0	1	0	0	0	0	2021/3/15	3	2021/5/15	1	36	3	0	11	21	0	0	0	1	0	0	0	0	0	0	0	1	0	0	0	0	0	0	0	0	0	0	0	0	0	0	0	0
1146	0	2	0	3	822	0	0	1	0	0	0	0	1900/1/15	3	2021/11/15	1	36	3	0	14	7	0	0	0	1	0	0	0	0	0	0	0	0	0	0	0	0	0	0	0	0	0	0	0	0	1	0	0	0
1147	0	2	0	3	518	0	0	1	0	0	0	0	1900/1/15	4	2022/9/15	1	36	3	0	12	19	0	0	0	1	0	0	0	0	0	0	0	0	0	0	1	0	0	0	0	0	0	0	0	0	0	0	0	0
1148	0	2	0	1	123	0	0	1	0	0	0	0	1900/1/15	5	2023/10/15	1	36	3	0	13	9	0	0	0	1	0	0	0	0	0	0	0	0	0	0	0	0	0	0	0	0	0	0	0	0	0	0	0	1
1149	0	2	3	1	92	0	0	1	0	0	0	0	2023/2/15	1	2023/11/15	1	36	3	0	12	4	0	0	0	1	0	0	0	0	0	0	0	0	0	0	0	0	0	0	0	0	1	0	0	0	0	0	0	0
1150	0	2	3	2	337	0	0	1	0	0	0	0	2022/12/15	3	2023/3/15	0	36	3	0	13	5	0	0	0	1	0	0	0	0	0	0	0	0	0	0	0	0	0	0	1	0	0	0	0	0	0	0	0	0
1151	0	2	0	3	518	0	0	1	0	0	0	0	1900/1/15	3	2022/9/15	1	36	3	0	11	5	0	0	0	1	0	0	0	0	0	0	0	0	0	0	0	0	0	0	1	0	0	0	0	0	0	0	0	0
1152	0	2	2	1	62	0	0	1	0	0	0	0	2023/8/15	5	2023/12/15	1	36	3	0	12	21	0	0	0	1	0	0	0	0	0	0	0	1	0	0	0	0	0	0	0	0	0	0	0	0	0	0	0	0
1153	0	2	0	2	337	0	0	1	0	0	0	0	1900/1/15	3	2023/3/15	1	36	3	0	13	10	0	0	0	1	0	0	0	0	0	0	0	0	0	0	0	0	0	0	0	0	0	0	0	0	0	0	1	0
1154	0	1	3	3	396	0	0	1	0	0	0	0	2023/1/15	2	2022/8/15	1	36	3	0	13	14	0	0	0	0	0	0	1	0	0	0	0	0	0	0	0	0	0	0	0	0	0	1	0	0	0	0	0	0
1155	0	1	4	3	914	0	0	1	0	0	0	0	2021/8/15	3	2021/5/15	1	37	3	0	11	14	0	0	0	1	0	0	0	0	0	0	0	0	0	0	0	0	0	0	0	0	0	1	0	0	0	0	0	0
1156	0	2	0	1	123	0	0	1	0	0	0	0	1900/1/15	4	2023/10/15	1	37	3	0	12	7	0	0	0	0	0	0	1	0	0	0	0	0	0	0	0	0	0	0	0	0	0	0	0	0	1	0	0	0
1157	0	2	0	2	427	0	0	1	0	0	0	0	1900/1/15	5	2022/12/15	1	37	3	0	8	16	0	0	0	1	0	0	0	0	0	0	0	0	0	0	0	1	0	0	0	0	0	0	0	0	0	0	0	0
1158	0	2	3	2	337	0	0	1	0	0	0	0	2022/10/15	3	2023/3/15	1	37	3	0	11	19	0	0	0	1	0	0	0	0	0	0	0	0	0	0	1	0	0	0	0	0	0	0	0	0	0	0	0	0
1159	0	2	0	2	365	0	0	1	0	0	0	0	1900/1/15	3	2023/2/15	1	37	3	0	14	9	0	0	0	1	0	0	0	0	0	0	0	0	0	0	0	0	0	0	0	0	0	0	0	0	0	0	0	1
1160	0	1	2	3	184	0	0	1	0	0	0	0	2023/8/15	2	2021/7/15	1	37	3	0	14	19	0	0	0	0	1	0	1	0	0	0	0	0	0	0	1	0	0	0	0	0	0	0	0	0	0	0	0	0
1161	0	2	4	3	1036	0	0	1	0	0	0	0	2020/7/15	3	2021/4/15	1	37	3	0	13	16	0	0	0	0	1	0	0	0	0	0	0	0	0	0	0	1	0	0	0	0	0	0	0	0	0	0	0	0
1162	0	2	0	2	457	0	0	1	0	0	0	0	1900/1/15	4	2022/11/15	1	37	3	0	14	18	0	0	0	0	1	0	0	0	0	0	0	0	0	0	0	0	0	1	0	0	0	0	0	0	0	0	0	0
1164	0	2	0	2	245	0	0	1	0	0	0	0	1900/1/15	3	2023/6/15	1	37	3	0	11	8	0	0	0	1	0	0	0	0	0	0	0	0	0	1	0	0	0	0	0	0	0	0	0	0	0	0	0	0
1165	0	2	4	3	883	0	0	1	0	0	0	0	2020/11/15	7	2021/9/15	1	37	3	0	11	20	0	0	0	1	0	0	0	0	0	0	0	0	0	0	0	0	0	0	0	0	0	0	1	0	0	0	0	0
1166	1	2	2	1	31	0	0	1	0	0	0	0	2023/12/15	3	2024/1/15	1	37	3	0	12	8	0	0	0	1	0	0	0	0	0	0	0	0	0	1	0	0	0	0	0	0	0	0	0	0	0	0	0	0
1167	0	1	3	3	641	0	0	1	0	0	0	0	2022/5/15	2	2021/9/15	1	37	3	0	11	7	0	0	0	1	0	0	0	0	0	0	0	0	0	0	0	0	0	0	0	0	0	0	0	0	1	0	0	0
1168	1	1	4	0	1248	0	0	1	0	0	0	0	2020/9/15	0	1900/1/15	0	37	3	0	14	21	0	0	0	0	1	0	0	0	0	0	0	1	0	0	0	0	0	0	0	0	0	0	0	0	0	0	0	0
1169	0	2	0	3	702	0	0	1	0	0	0	0	1900/1/15	3	2022/3/15	1	37	3	0	13	18	0	0	0	1	0	0	0	0	0	0	0	0	0	0	0	0	0	1	0	0	0	0	0	0	0	0	0	0
1170	0	2	0	3	1095	0	0	1	0	0	0	0	1900/1/15	2	2021/2/15	1	37	3	0	12	8	0	0	0	1	0	0	0	0	0	0	0	0	0	1	0	0	0	0	0	0	0	0	0	0	0	0	0	0
1171	0	0	0	0	1000000	0	0	1	0	0	0	0	1900/1/15	0	1900/1/15	0	37	3	0	14	8	0	0	0	1	0	0	0	0	0	0	0	0	0	1	0	0	0	0	0	0	0	0	0	0	0	0	0	0
1172	0	2	3	2	427	0	0	1	0	0	0	0	2022/9/15	3	2022/12/15	1	37	3	0	13	15	0	0	0	1	0	0	0	0	0	0	0	0	0	0	0	0	0	0	0	0	0	0	0	0	0	1	0	0
1173	0	2	0	3	580	0	0	1	0	0	0	0	1900/1/15	3	2022/7/15	0	37	3	0	13	17	0	0	0	1	0	0	0	0	0	0	0	0	0	0	0	0	0	0	0	0	0	0	0	0	0	0	0	0
1174	0	1	3	3	518	0	0	1	0	0	0	0	2022/9/15	4	2022/9/15	1	37	3	0	11	5	0	0	0	1	0	0	0	0	0	0	0	0	0	0	0	0	0	0	1	0	0	0	0	0	0	0	0	0
1175	0	1	3	3	549	0	0	1	0	0	0	0	2022/8/15	3	2021/8/15	1	37	3	0	12	18	0	0	0	1	0	0	0	0	0	0	0	0	0	0	0	0	0	1	0	0	0	0	0	0	0	0	0	0
1176	0	2	3	3	549	0	0	1	0	0	0	0	2022/4/15	3	2022/8/15	1	37	3	0	11	18	0	0	0	0	0	0	1	0	0	0	0	0	0	0	0	0	0	1	0	0	0	0	0	0	0	0	0	0
1177	0	2	2	1	92	0	0	1	0	0	0	0	2023/8/15	3	2023/11/15	1	37	3	0	8	21	0	0	0	1	0	0	0	0	0	0	0	1	0	0	0	0	0	0	0	0	0	0	0	0	0	0	0	0
1178	0	2	0	3	580	0	0	1	0	0	0	0	1900/1/15	3	2022/7/15	0	37	3	0	13	21	0	0	0	0	1	0	0	1	0	0	0	1	0	0	0	0	0	0	0	0	0	0	0	0	0	0	0	0
1179	0	2	0	3	883	0	0	1	0	0	0	0	1900/1/15	2	2021/9/15	1	37	3	0	14	19	0	0	0	1	0	0	0	0	0	0	0	0	0	0	1	0	0	0	0	0	0	0	0	0	0	0	0	0
1180	0	2	3	1	62	0	0	1	0	0	0	0	2022/11/15	7	2023/12/15	1	37	3	0	12	11	0	0	0	1	0	0	0	0	0	0	0	0	0	0	0	0	0	0	0	1	0	0	0	0	0	0	0	0
1181	0	2	0	3	641	0	0	1	0	0	0	0	1900/1/15	3	2022/5/15	0	37	3	0	12	5	0	0	0	0	0	0	1	0	0	0	0	0	0	0	0	0	0	0	1	0	0	0	0	0	0	0	0	0
1182	0	2	0	3	641	0	0	1	0	0	0	0	1900/1/15	3	2022/5/15	1	37	3	0	13	7	0	0	0	1	0	0	0	0	0	0	0	0	0	0	0	0	0	0	0	0	0	0	0	0	1	0	0	0
1183	0	0	0	0	1000000	0	0	1	0	0	0	0	1900/1/15	0	1900/1/15	1	37	3	0	14	21	0	1	0	0	0	0	0	0	0	0	0	1	0	0	0	0	0	0	0	0	0	0	0	0	0	0	0	0
1184	0	0	0	0	1000000	0	0	1	0	0	0	0	1900/1/15	0	1900/1/15	1	37	3	0	14	19	0	0	0	1	0	0	0	0	0	0	0	0	0	0	1	0	0	0	0	0	0	0	0	0	0	0	0	0
1185	0	0	0	0	1000000	0	0	1	0	0	0	0	1900/1/15	0	1900/1/15	0	38	3	0	13	18	0	0	0	1	0	0	0	0	0	0	0	0	0	0	0	0	0	1	0	0	0	0	0	0	0	0	0	0
1186	1	1	3	3	518	0	0	1	0	0	0	0	2022/9/15	7	2021/11/15	1	38	3	0	11	16	1	1	1	0	0	0	0	0	1	0	0	0	0	0	0	1	0	0	0	0	0	0	0	0	0	0	0	0
1187	0	2	0	3	671	0	0	1	0	0	0	0	1900/1/15	3	2022/4/15	0	38	3	0	11	5	0	0	0	1	0	0	0	0	0	0	0	0	0	0	0	0	0	0	1	0	0	0	0	0	0	0	0	0
1188	0	1	3	3	427	0	0	1	0	0	0	0	2022/12/15	4	2021/12/15	1	38	3	0	13	14	0	0	0	1	0	0	0	0	0	0	0	0	0	0	0	0	0	0	0	0	0	1	0	0	0	0	0	0
1189	0	2	0	3	671	0	0	1	0	0	0	0	1900/1/15	3	2022/4/15	1	38	3	0	13	5	0	0	0	0	0	0	1	0	1	0	0	0	0	0	0	0	0	0	1	0	0	0	0	0	0	0	0	0
1190	0	0	0	0	1000000	0	0	1	0	0	0	0	1900/1/15	0	1900/1/15	0	38	3	0	12	13	0	0	0	1	0	0	0	0	0	0	0	0	0	0	0	0	0	0	0	0	0	0	0	1	0	0	0	0
1191	0	2	4	1	62	0	0	1	0	0	0	0	2021/4/15	5	2023/12/15	1	38	3	0	11	16	0	0	0	1	0	0	0	0	0	0	0	0	0	0	0	1	0	0	0	0	0	0	0	0	0	0	0	0
1192	0	2	0	1	62	0	0	1	0	0	0	0	1900/1/15	4	2023/12/15	1	38	3	0	8	5	0	0	0	1	0	0	0	0	0	0	0	0	0	0	0	0	0	0	1	0	0	0	0	0	0	0	0	0
1193	0	0	0	0	1000000	0	0	1	0	0	0	0	1900/1/15	0	1900/1/15	1	38	3	0	13	18	0	0	0	1	0	0	0	0	0	0	0	0	0	0	0	0	0	1	0	0	0	0	0	0	0	0	0	0
1194	0	1	4	3	945	0	0	1	0	0	0	0	2021/7/15	3	2021/5/15	1	38	3	0	13	5	0	0	0	1	0	0	0	0	0	0	0	0	0	0	0	0	0	0	1	0	0	0	0	0	0	0	0	0
1195	0	1	3	3	306	0	0	1	0	0	0	0	2023/4/15	2	2021/11/15	1	38	3	0	9	8	0	0	0	1	0	0	0	0	0	0	0	0	0	1	0	0	0	0	0	0	0	0	0	0	0	0	0	0
1196	0	2	3	2	215	0	0	1	0	0	0	0	2022/2/15	5	2023/7/15	1	38	3	0	11	16	0	0	0	1	0	0	0	0	0	0	0	0	0	0	0	1	0	0	0	0	0	0	0	0	0	0	0	0
1197	0	2	3	2	365	0	0	1	0	0	0	0	2022/12/15	3	2023/2/15	1	38	3	0	12	10	0	0	0	1	0	0	0	0	0	0	0	0	0	0	0	0	0	0	0	0	0	0	0	0	0	0	1	0
1198	0	0	0	0	1000000	0	0	1	0	0	0	0	1900/1/15	0	1900/1/15	1	38	3	0	14	21	0	0	0	0	1	0	0	0	0	0	0	1	0	0	0	0	0	0	0	0	0	0	0	0	0	0	0	0
1200	0	2	0	1	92	0	0	1	0	0	0	0	1900/1/15	7	2023/11/15	1	38	3	0	13	10	0	0	0	1	0	0	0	0	0	0	0	0	0	0	0	0	0	0	0	0	0	0	0	0	0	0	1	0
1201	0	1	3	3	488	0	0	1	0	0	0	0	2022/10/15	2	2022/5/15	1	38	3	0	9	19	0	0	0	0	0	0	1	0	0	0	0	0	0	0	1	0	0	0	0	0	0	0	0	0	0	0	0	0
1202	0	0	0	0	1000000	0	0	1	0	0	0	0	1900/1/15	0	1900/1/15	1	38	3	0	11	21	0	0	0	0	0	1	0	0	0	0	0	1	0	0	0	0	0	0	0	0	0	0	0	0	0	0	0	0
1203	0	1	2	2	245	0	0	1	0	0	0	0	2023/6/15	2	2022/10/15	0	38	3	0	14	9	1	0	0	0	0	0	0	0	0	0	0	0	0	0	0	0	0	0	0	0	0	0	0	0	0	0	0	1
1204	0	2	0	3	518	0	0	1	0	0	0	0	1900/1/15	4	2022/9/15	0	38	3	0	13	9	0	0	0	1	0	0	0	0	0	0	0	0	0	0	0	0	0	0	0	0	0	0	0	0	0	0	0	1
1205	0	2	0	3	671	0	0	1	0	0	0	0	1900/1/15	4	2022/4/15	1	38	3	0	14	8	0	0	0	1	0	0	0	0	0	0	0	0	0	1	0	0	0	0	0	0	0	0	0	0	0	0	0	0
1206	0	2	0	3	945	0	0	1	0	0	0	0	1900/1/15	2	2021/7/15	1	38	3	0	14	5	0	0	0	1	0	0	0	0	0	0	0	0	0	0	0	0	0	0	1	0	0	0	0	0	0	0	0	0
1207	0	2	0	3	641	0	0	1	0	0	0	0	1900/1/15	3	2022/5/15	1	38	3	0	14	5	0	0	0	0	0	0	1	0	0	0	0	0	0	0	0	0	0	0	1	0	0	0	0	0	0	0	0	0
1208	0	2	0	3	671	0	0	1	0	0	0	0	1900/1/15	3	2022/4/15	1	38	3	0	13	18	0	0	0	1	0	0	0	0	0	0	0	0	0	0	0	0	0	1	0	0	0	0	0	0	0	0	0	0
1209	0	0	0	0	1000000	0	0	1	0	0	0	0	1900/1/15	0	1900/1/15	0	38	3	0	11	8	0	0	0	1	0	0	0	0	0	0	0	0	0	1	0	0	0	0	0	0	0	0	0	0	0	0	0	0
1210	0	1	2	3	215	0	0	1	0	0	0	0	2023/7/15	3	2022/8/15	1	38	3	0	14	16	0	0	0	0	0	0	1	0	0	0	0	0	0	0	0	1	0	0	0	0	0	0	0	0	0	0	0	0
1211	0	2	0	3	792	0	0	1	0	0	0	0	1900/1/15	5	2021/12/15	1	38	3	0	13	19	0	0	0	0	1	0	0	0	0	0	0	0	0	0	1	0	0	0	0	0	0	0	0	0	0	0	0	0
1212	0	2	0	2	488	0	0	1	0	0	0	0	1900/1/15	5	2022/10/15	1	38	3	0	14	5	0	0	0	0	1	0	0	0	0	0	0	0	0	0	0	0	0	0	1	0	0	0	0	0	0	0	0	0
1213	0	2	0	2	457	0	0	1	0	0	0	0	1900/1/15	3	2022/11/15	0	39	3	0	13	5	0	0	0	1	0	0	0	0	0	0	0	0	0	0	0	0	0	0	1	0	0	0	0	0	0	0	0	0
1214	0	2	0	3	1067	0	0	1	0	0	0	0	1900/1/15	3	2021/3/15	1	39	3	0	14	18	0	0	0	0	1	0	0	0	0	0	0	0	0	0	0	0	0	1	0	0	0	0	0	0	0	0	0	0
1215	0	2	3	1	123	0	0	1	0	0	0	0	2023/2/15	4	2023/10/15	1	39	3	0	13	16	0	0	0	1	0	0	0	0	0	0	0	0	0	0	0	1	0	0	0	0	0	0	0	0	0	0	0	0
1216	1	2	3	1	123	0	0	1	0	0	0	0	2022/10/15	4	2023/10/15	0	39	3	0	13	8	0	0	0	0	0	0	1	0	0	0	0	0	0	1	0	0	0	0	0	0	0	0	0	0	0	0	0	0
1217	0	2	0	2	153	0	0	1	0	0	0	0	1900/1/15	5	2023/9/15	1	39	3	0	12	18	0	0	0	1	0	0	0	0	0	0	0	0	0	0	0	0	0	1	0	0	0	0	0	0	0	0	0	0
1218	0	2	0	2	153	0	0	1	0	0	0	0	1900/1/15	5	2023/9/15	0	39	3	0	12	18	0	0	0	1	0	0	0	0	0	0	0	0	0	0	0	0	0	1	0	0	0	0	0	0	0	0	0	0
1219	0	1	2	3	153	0	0	1	0	0	0	0	2023/9/15	3	2021/12/15	0	39	3	0	11	8	0	0	0	1	0	0	0	0	0	0	0	0	0	1	0	0	0	0	0	0	0	0	0	0	0	0	0	0
1220	0	2	0	1	92	0	0	1	0	0	0	0	1900/1/15	4	2023/11/15	0	39	3	0	8	5	0	0	0	1	0	0	0	0	0	0	0	0	0	0	0	0	0	0	1	0	0	0	0	0	0	0	0	0
1221	0	1	3	3	427	0	0	1	0	0	0	0	2022/12/15	3	2021/7/15	1	39	3	0	14	12	0	0	0	1	0	0	0	0	0	0	0	0	0	0	0	0	0	0	0	0	0	0	0	0	0	0	0	0
1222	0	1	3	0	427	0	0	1	0	0	0	0	2022/12/15	0	1900/1/15	1	39	3	0	12	10	0	0	0	1	0	0	0	0	0	0	0	0	0	0	0	0	0	0	0	0	0	0	0	0	0	0	1	0
1223	0	2	0	3	518	0	0	1	0	0	0	0	1900/1/15	3	2022/9/15	1	39	3	0	9	5	0	0	0	0	1	0	1	0	0	0	0	0	0	0	0	0	0	0	1	0	0	0	0	0	0	0	0	0
1224	0	2	3	2	396	0	0	1	0	0	0	0	2022/1/15	3	2023/1/15	1	39	3	0	11	8	0	0	0	1	0	0	0	0	0	0	0	0	0	1	0	0	0	0	0	0	0	0	0	0	0	0	0	0
1225	0	1	3	2	427	0	0	1	0	0	0	0	2022/12/15	3	2022/11/15	1	39	3	0	8	9	0	0	0	0	0	0	1	0	0	0	0	0	0	0	0	0	0	0	0	0	0	0	0	0	0	0	0	1
1226	0	2	0	2	396	0	0	1	0	0	0	0	1900/1/15	4	2023/1/15	1	39	3	0	13	12	0	0	0	1	0	0	0	0	0	0	0	0	0	0	0	0	0	0	0	0	0	0	0	0	0	0	0	0
1227	0	0	0	0	1000000	0	0	1	0	0	0	0	1900/1/15	0	1900/1/15	1	39	3	0	13	18	0	1	0	0	0	0	0	0	0	0	0	0	0	0	0	0	0	1	0	0	0	0	0	0	0	0	0	0
1228	0	2	0	3	822	0	0	1	0	0	0	0	1900/1/15	2	2021/11/15	1	39	3	0	8	9	0	0	0	1	0	0	0	0	0	0	0	0	0	0	0	0	0	0	0	0	0	0	0	0	0	0	0	1
1229	0	2	4	3	641	0	0	1	0	0	0	0	2021/12/15	2	2022/5/15	0	39	3	0	14	8	0	0	0	0	1	0	1	1	0	0	0	0	0	1	0	0	0	0	0	0	0	0	0	0	0	0	0	0
1230	0	2	0	3	730	0	0	1	0	0	0	0	1900/1/15	2	2022/2/15	1	39	3	0	11	4	0	0	0	0	1	0	0	0	0	0	0	0	0	0	0	0	0	0	0	0	1	0	0	0	0	0	0	0
1231	0	2	0	3	853	0	0	1	0	0	0	0	1900/1/15	3	2021/10/15	1	39	3	0	13	15	0	0	0	1	0	0	0	0	0	0	0	0	0	0	0	0	0	0	0	0	0	0	0	0	0	1	0	0
1232	0	1	4	3	792	0	0	1	0	0	0	0	2021/12/15	3	2021/9/15	1	39	3	0	11	9	0	0	0	1	0	0	0	0	0	0	0	0	0	0	0	0	0	0	0	0	0	0	0	0	0	0	0	1
1233	1	2	4	3	883	0	0	1	0	0	0	0	2020/7/15	3	2021/9/15	1	39	3	0	11	10	0	0	0	1	0	0	0	0	0	0	0	0	0	0	0	0	0	0	0	0	0	0	0	0	0	0	1	0
1234	1	1	2	1	62	0	0	1	0	0	0	0	2023/12/15	3	2023/11/15	1	39	3	0	11	5	0	0	0	0	1	0	1	0	0	0	0	0	0	0	0	0	0	0	1	0	0	0	0	0	0	0	0	0
1235	0	1	2	3	184	0	0	1	0	0	0	0	2023/8/15	2	2021/10/15	1	39	3	0	11	9	0	0	0	1	0	0	0	0	0	0	0	0	0	0	0	0	0	0	0	0	0	0	0	0	0	0	0	1
1237	0	2	0	3	883	0	0	1	0	0	0	0	1900/1/15	3	2021/9/15	0	39	3	0	13	8	0	0	0	1	0	0	0	0	0	0	0	0	0	1	0	0	0	0	0	0	0	0	0	0	0	0	0	0
1238	0	0	0	0	1000000	0	0	1	0	0	0	0	1900/1/15	0	1900/1/15	0	39	3	0	13	8	0	0	0	1	0	0	0	0	0	0	0	0	0	1	0	0	0	0	0	0	0	0	0	0	0	0	0	0
1239	0	1	3	3	488	0	0	1	0	0	0	0	2022/10/15	2	2021/10/15	0	39	3	0	14	8	0	0	0	1	0	0	0	0	0	0	0	0	0	1	0	0	0	0	0	0	0	0	0	0	0	0	0	0
1240	0	2	0	1	123	0	0	1	0	0	0	0	1900/1/15	5	2023/10/15	0	39	3	0	9	7	0	0	0	1	0	0	0	0	0	0	0	0	0	0	0	0	0	0	0	0	0	0	0	0	1	0	0	0
1241	0	2	0	1	92	0	0	1	0	0	0	0	1900/1/15	5	2023/11/15	1	39	3	0	10	21	0	0	0	0	0	0	1	0	0	0	0	1	0	0	0	0	0	0	0	0	0	0	0	0	0	0	0	0
1242	0	0	0	0	1000000	0	0	1	0	0	0	0	1900/1/15	0	1900/1/15	1	39	3	0	13	21	0	0	0	0	1	0	1	0	0	0	0	1	0	0	0	0	0	0	0	0	0	0	0	0	0	0	0	0
1243	0	1	2	0	123	0	0	1	0	0	0	0	2023/10/15	0	1900/1/15	1	39	3	0	13	9	0	0	0	1	0	0	0	0	0	0	0	0	0	0	0	0	0	0	0	0	0	0	0	0	0	0	0	1
1244	1	1	3	3	457	0	0	1	0	0	0	0	2022/11/15	2	2022/8/15	1	39	3	0	14	5	0	0	0	1	0	0	0	0	0	0	0	0	0	0	0	0	0	0	1	0	0	0	0	0	0	0	0	0
1245	0	2	0	3	580	1	0	0	1	0	0	0	1900/1/15	2	2022/7/15	1	40	4	0	10	5	0	0	0	1	0	0	0	0	0	0	0	0	0	0	0	0	0	0	1	0	0	0	0	0	0	0	0	0
1246	0	0	0	0	1000000	1	0	0	1	0	0	0	1900/1/15	0	1900/1/15	1	40	4	0	13	12	0	0	0	1	0	0	0	0	0	0	0	0	0	0	0	0	0	0	0	0	0	0	0	0	0	0	0	0
1247	1	1	4	0	1310	1	0	0	1	0	0	0	2020/7/15	0	1900/1/15	1	40	4	0	13	7	0	0	0	1	0	0	0	0	0	0	0	0	0	0	0	0	0	0	0	0	0	0	0	0	1	0	0	0
1248	0	2	0	1	123	1	0	0	1	0	0	0	1900/1/15	6	2023/10/15	0	40	4	0	11	9	0	0	0	1	0	0	0	0	0	0	0	0	0	0	0	0	0	0	0	0	0	0	0	0	0	0	0	1
1249	0	2	3	2	427	1	0	0	1	0	0	0	2022/2/15	4	2022/12/15	1	40	4	0	12	8	0	0	0	1	0	0	0	0	0	0	0	0	0	1	0	0	0	0	0	0	0	0	0	0	0	0	0	0
1250	0	0	0	0	1000000	1	0	0	1	0	0	0	1900/1/15	0	1900/1/15	0	40	4	0	14	18	0	0	0	1	0	0	0	0	0	0	0	0	0	0	0	0	0	1	0	0	0	0	0	0	0	0	0	0
1251	0	2	0	2	457	1	0	0	1	0	0	0	1900/1/15	3	2022/11/15	0	40	4	0	14	19	0	0	0	0	1	0	0	0	0	0	0	0	0	0	1	0	0	0	0	0	0	0	0	0	0	0	0	0
1252	0	2	0	3	883	1	0	0	1	0	0	0	1900/1/15	1	2021/9/15	1	40	4	0	11	9	0	1	0	0	0	0	1	1	0	1	0	0	0	0	0	0	0	0	0	0	0	0	0	0	0	0	0	1
1253	0	2	0	3	549	1	0	0	1	0	0	0	1900/1/15	3	2022/8/15	1	40	4	0	11	6	0	0	0	1	0	0	0	0	0	0	0	0	0	0	0	0	0	0	0	0	0	0	0	0	0	0	0	0
1254	0	0	0	0	1000000	1	0	0	1	0	0	0	1900/1/15	0	1900/1/15	1	40	4	0	14	16	0	0	0	1	0	0	0	0	0	0	0	0	0	0	0	1	0	0	0	0	0	0	0	0	0	0	0	0
1255	0	1	2	3	245	1	0	0	1	0	0	0	2023/6/15	2	2021/9/15	0	40	4	0	13	5	0	0	0	1	0	0	0	0	0	0	0	0	0	0	0	0	0	0	1	0	0	0	0	0	0	0	0	0
1256	0	2	0	1	123	1	0	0	1	0	0	0	1900/1/15	4	2023/10/15	1	40	4	0	13	18	0	0	0	1	0	0	0	0	0	0	0	0	0	0	0	0	0	1	0	0	0	0	0	0	0	0	0	0
1257	0	2	0	1	62	1	0	0	1	0	0	0	1900/1/15	5	2023/12/15	1	40	4	0	13	8	0	0	0	0	1	0	1	0	0	0	0	0	0	1	0	0	0	0	0	0	0	0	0	0	0	0	0	0
1258	0	1	3	3	518	1	0	0	1	0	0	0	2022/9/15	2	2022/1/15	1	40	4	0	13	19	0	0	0	1	0	0	0	0	0	0	0	0	0	0	1	0	0	0	0	0	0	0	0	0	0	0	0	0
1259	0	2	0	3	883	1	0	0	1	0	0	0	1900/1/15	3	2021/9/15	0	40	4	0	11	16	0	0	0	1	0	0	0	0	0	0	0	0	0	0	0	1	0	0	0	0	0	0	0	0	0	0	0	0
1260	0	1	2	3	123	1	0	0	1	0	0	0	2023/10/15	2	2022/5/15	1	40	4	0	11	18	0	0	0	0	0	0	1	0	1	0	0	0	0	0	0	0	0	1	0	0	0	0	0	0	0	0	0	0
1261	0	0	0	0	1000000	1	0	0	1	0	0	0	1900/1/15	0	1900/1/15	1	40	4	0	12	21	0	0	0	1	0	0	0	0	0	0	0	1	0	0	0	0	0	0	0	0	0	0	0	0	0	0	0	0
1262	0	2	0	1	92	1	0	0	1	0	0	0	1900/1/15	5	2023/11/15	1	40	4	0	13	18	0	0	0	0	1	0	1	0	0	0	0	0	0	0	0	0	0	1	0	0	0	0	0	0	0	0	0	0
1263	0	1	3	2	365	1	0	0	1	0	0	0	2023/2/15	4	2022/10/15	1	41	4	0	12	10	0	0	0	1	0	0	0	0	0	0	0	0	0	0	0	0	0	0	0	0	0	0	0	0	0	0	1	0
1264	0	2	0	2	337	1	0	0	1	0	0	0	1900/1/15	4	2023/3/15	0	41	4	0	13	18	0	0	0	1	0	0	0	0	0	0	0	0	0	0	0	0	0	1	0	0	0	0	0	0	0	0	0	0
1265	0	2	4	3	1036	1	0	0	1	0	0	0	2020/8/15	3	2021/4/15	1	41	4	0	14	12	0	0	0	0	0	0	1	0	0	0	0	0	0	0	0	0	0	0	0	0	0	0	0	0	0	0	0	0
1266	0	2	0	3	792	1	0	0	1	0	0	0	1900/1/15	3	2021/12/15	1	41	4	0	12	8	0	0	0	1	0	0	0	0	0	0	0	0	0	1	0	0	0	0	0	0	0	0	0	0	0	0	0	0
1267	0	2	0	3	549	1	0	0	1	0	0	0	1900/1/15	3	2022/8/15	1	41	4	0	13	8	0	0	0	1	0	0	0	0	0	0	0	0	0	1	0	0	0	0	0	0	0	0	0	0	0	0	0	0
1268	0	0	0	0	1000000	1	0	0	1	0	0	0	1900/1/15	0	1900/1/15	1	41	4	0	9	16	0	0	0	1	0	0	0	0	0	0	0	0	0	0	0	1	0	0	0	0	0	0	0	0	0	0	0	0
1269	0	2	0	2	488	1	0	0	1	0	0	0	1900/1/15	4	2022/10/15	1	41	4	0	14	21	0	0	0	1	0	0	0	0	0	0	0	1	0	0	0	0	0	0	0	0	0	0	0	0	0	0	0	0
1270	0	1	2	2	245	1	0	0	1	0	0	0	2023/6/15	3	2023/5/15	0	41	4	0	13	7	0	0	0	1	0	0	0	0	0	0	0	0	0	0	0	0	0	0	0	0	0	0	0	0	1	0	0	0
1271	0	2	0	2	184	1	0	0	1	0	0	0	1900/1/15	4	2023/8/15	1	41	4	0	14	8	0	0	0	1	0	0	0	0	0	0	0	0	0	1	0	0	0	0	0	0	0	0	0	0	0	0	0	0
1272	0	0	0	0	1000000	1	0	0	1	0	0	0	1900/1/15	0	1900/1/15	1	41	4	0	12	21	0	0	0	0	0	0	1	0	0	0	0	1	0	0	0	0	0	0	0	0	0	0	0	0	0	0	0	0
1273	0	1	3	0	580	1	0	0	1	0	0	0	2022/7/15	0	1900/1/15	0	41	4	0	14	15	0	0	0	0	0	0	1	0	0	0	0	0	0	0	0	0	0	0	0	0	0	0	0	0	0	1	0	0
1274	0	0	0	0	1000000	1	0	0	1	0	0	0	1900/1/15	0	1900/1/15	1	41	4	0	14	15	0	1	0	0	1	0	1	0	0	0	0	0	0	0	0	0	0	0	0	0	0	0	0	0	0	1	0	0
1275	0	2	3	1	123	1	0	0	1	0	0	0	2022/12/15	5	2023/10/15	0	41	4	0	13	7	0	0	0	0	1	0	1	0	0	0	0	0	0	0	0	0	0	0	0	0	0	0	0	0	1	0	0	0
1276	0	2	0	1	92	1	0	0	1	0	0	0	1900/1/15	5	2023/11/15	1	41	4	0	14	8	0	0	0	1	0	0	0	0	0	0	0	0	0	1	0	0	0	0	0	0	0	0	0	0	0	0	0	0
1277	0	1	3	3	488	1	0	0	1	0	0	0	2022/10/15	3	2021/8/15	1	41	4	0	12	5	0	0	0	1	0	0	0	0	0	0	0	0	0	0	0	0	0	0	1	0	0	0	0	0	0	0	0	0
1278	1	2	0	3	1006	1	0	0	1	0	0	0	1900/1/15	3	2021/5/15	1	42	4	0	12	8	0	0	0	1	0	0	0	0	0	0	0	0	0	1	0	0	0	0	0	0	0	0	0	0	0	0	0	0
1279	0	2	0	3	702	1	0	0	1	0	0	0	1900/1/15	2	2022/3/15	1	42	4	0	12	8	0	0	0	0	1	0	0	0	0	0	0	0	0	1	0	0	0	0	0	0	0	0	0	0	0	0	0	0
1280	0	0	0	0	1000000	1	0	0	1	0	0	0	1900/1/15	0	1900/1/15	1	42	4	0	14	5	0	0	0	1	0	0	0	0	0	0	0	0	0	0	0	0	0	0	1	0	0	0	0	0	0	0	0	0
1281	0	0	0	0	1000000	1	0	0	1	0	0	0	1900/1/15	0	1900/1/15	0	42	4	0	14	21	0	0	0	1	0	0	0	0	0	0	0	1	0	0	0	0	0	0	0	0	0	0	0	0	0	0	0	0
1282	0	2	0	3	702	1	0	0	1	0	0	0	1900/1/15	3	2022/3/15	0	42	4	0	14	16	0	0	0	1	0	0	0	0	0	0	0	0	0	0	0	1	0	0	0	0	0	0	0	0	0	0	0	0
1284	0	2	0	1	92	1	0	0	1	0	0	0	1900/1/15	5	2023/11/15	0	42	4	0	11	8	0	0	0	0	0	0	1	0	0	0	0	0	0	1	0	0	0	0	0	0	0	0	0	0	0	0	0	0
1285	0	2	0	1	123	1	0	0	1	0	0	0	1900/1/15	5	2023/10/15	1	42	4	0	13	13	0	0	0	1	0	0	0	0	0	0	0	0	0	0	0	0	0	0	0	0	0	0	0	1	0	0	0	0
1286	0	2	3	2	306	1	0	0	1	0	0	0	2022/12/15	3	2023/4/15	0	42	4	0	9	19	0	0	0	0	0	0	0	1	0	0	0	0	0	0	1	0	0	0	0	0	0	0	0	0	0	0	0	0
1287	0	1	2	3	245	1	0	0	1	0	0	0	2023/6/15	1	2021/9/15	1	42	4	0	12	7	0	0	0	1	0	0	0	0	0	0	0	0	0	0	0	0	0	0	0	0	0	0	0	0	1	0	0	0
1288	0	2	0	2	365	1	0	0	1	0	0	0	1900/1/15	4	2023/2/15	0	42	4	0	13	5	0	1	0	0	1	0	1	1	0	0	0	0	0	0	0	0	0	0	1	0	0	0	0	0	0	0	0	0
1289	0	1	2	2	245	1	0	0	1	0	0	0	2023/6/15	2	2023/1/15	1	42	4	0	13	9	0	0	0	1	0	0	0	0	0	0	0	0	0	0	0	0	0	0	0	0	0	0	0	0	0	0	0	1
1290	0	0	0	0	1000000	1	0	0	1	0	0	0	1900/1/15	0	1900/1/15	0	42	4	0	14	4	0	0	0	1	0	0	0	0	0	0	0	0	0	0	0	0	0	0	0	0	1	0	0	0	0	0	0	0
1291	0	2	0	3	883	1	0	0	1	0	0	0	1900/1/15	2	2021/9/15	1	42	4	0	13	10	0	0	0	1	0	0	0	0	0	0	0	0	0	0	0	0	0	0	0	0	0	0	0	0	0	0	1	0
1292	0	0	0	0	1000000	1	0	0	1	0	0	0	1900/1/15	0	1900/1/15	1	42	4	0	13	13	0	0	0	1	0	0	0	0	0	0	0	0	0	0	0	0	0	0	0	0	0	0	0	1	0	0	0	0
1294	0	2	0	2	337	1	0	0	1	0	0	0	1900/1/15	3	2023/3/15	1	42	4	0	13	21	0	0	0	1	0	0	0	0	0	0	0	1	0	0	0	0	0	0	0	0	0	0	0	0	0	0	0	0
1295	0	2	0	2	306	1	0	0	1	0	0	0	1900/1/15	3	2023/4/15	1	42	4	0	14	18	0	0	0	1	0	0	0	0	0	0	0	0	0	0	0	0	0	1	0	0	0	0	0	0	0	0	0	0
1296	0	1	3	3	730	1	0	0	1	0	0	0	2022/2/15	3	2022/2/15	1	42	4	0	13	11	0	0	0	0	0	0	1	0	0	0	0	0	0	0	0	0	0	0	0	1	0	0	0	0	0	0	0	0
1297	0	2	0	2	427	1	0	0	1	0	0	0	1900/1/15	3	2022/12/15	1	42	4	0	14	8	0	0	0	1	0	0	0	0	0	0	0	0	0	1	0	0	0	0	0	0	0	0	0	0	0	0	0	0
1298	0	2	0	1	123	1	0	0	1	0	0	0	1900/1/15	5	2023/10/15	1	42	4	0	12	9	0	0	0	1	0	0	0	0	0	0	0	0	0	0	0	0	0	0	0	0	0	0	0	0	0	0	0	1
1299	0	2	0	3	671	1	0	0	1	0	0	0	1900/1/15	2	2022/4/15	1	42	4	0	13	18	0	0	0	1	0	0	0	0	0	0	0	0	0	0	0	0	0	1	0	0	0	0	0	0	0	0	0	0
1300	0	2	0	2	457	1	0	0	1	0	0	0	1900/1/15	4	2022/11/15	1	43	4	0	11	18	0	0	0	1	0	0	0	0	0	0	0	0	0	0	0	0	0	1	0	0	0	0	0	0	0	0	0	0
1301	0	2	0	3	549	1	0	0	1	0	0	0	1900/1/15	4	2022/8/15	1	43	4	0	14	21	0	0	0	0	0	0	1	0	0	0	0	1	0	0	0	0	0	0	0	0	0	0	0	0	0	0	0	0
1302	0	1	3	3	580	1	0	0	1	0	0	0	2022/7/15	1	2021/11/15	1	43	4	0	12	9	0	0	0	0	1	0	1	0	0	0	0	0	0	0	0	0	0	0	0	0	0	0	0	0	0	0	0	1
1303	0	2	0	2	245	1	0	0	1	0	0	0	1900/1/15	6	2023/6/15	0	43	4	0	14	8	0	1	0	0	0	0	1	0	1	0	0	0	0	1	0	0	0	0	0	0	0	0	0	0	0	0	0	0
1304	0	2	4	3	1036	1	0	0	1	0	0	0	2020/5/15	2	2021/4/15	1	43	4	0	13	11	0	0	0	1	0	0	0	0	0	0	0	0	0	0	0	0	0	0	0	1	0	0	0	0	0	0	0	0
1305	0	0	0	0	1000000	1	0	0	1	0	0	0	1900/1/15	0	1900/1/15	1	43	4	0	13	14	0	0	0	1	0	0	0	0	0	0	0	0	0	0	0	0	0	0	0	0	0	1	0	0	0	0	0	0
1306	0	2	0	2	457	1	0	0	1	0	0	0	1900/1/15	3	2022/11/15	1	43	4	0	11	9	0	0	0	1	0	0	0	0	0	0	0	0	0	0	0	0	0	0	0	0	0	0	0	0	0	0	0	1
1307	0	2	0	1	62	1	0	0	1	0	0	0	1900/1/15	5	2023/12/15	1	43	4	0	12	21	0	0	0	1	0	0	0	0	0	0	0	1	0	0	0	0	0	0	0	0	0	0	0	0	0	0	0	0
1308	0	2	4	3	1095	1	0	0	1	0	0	0	2020/3/15	2	2021/2/15	1	43	4	0	14	13	0	0	0	1	0	0	0	0	0	0	0	0	0	0	0	0	0	0	0	0	0	0	0	1	0	0	0	0
1309	0	2	0	2	488	1	0	0	1	0	0	0	1900/1/15	4	2022/10/15	0	43	4	0	13	18	0	0	0	1	0	0	0	0	0	0	0	0	0	0	0	0	0	1	0	0	0	0	0	0	0	0	0	0
1310	0	0	0	0	1000000	1	0	0	1	0	0	0	1900/1/15	0	1900/1/15	1	43	4	0	12	21	0	0	0	0	0	0	0	0	1	0	0	1	0	0	0	0	0	0	0	0	0	0	0	0	0	0	0	0
1311	0	1	4	3	1036	1	0	0	1	0	0	0	2021/4/15	2	2021/2/15	1	43	4	0	8	5	0	0	0	1	0	0	0	0	0	0	0	0	0	0	0	0	0	0	1	0	0	0	0	0	0	0	0	0
1312	0	1	2	3	184	1	0	0	1	0	0	0	2023/8/15	2	2022/3/15	1	43	4	0	12	12	1	0	0	0	0	0	0	0	0	0	0	0	0	0	0	0	0	0	0	0	0	0	0	0	0	0	0	0
1313	0	1	2	0	92	1	0	0	1	0	0	0	2023/11/15	0	1900/1/15	1	43	4	0	13	7	0	0	0	0	0	0	1	0	0	0	0	0	0	0	0	0	0	0	0	0	0	0	0	0	1	0	0	0
1314	0	2	0	1	123	1	0	0	1	0	0	0	1900/1/15	6	2023/10/15	1	43	4	0	11	5	0	0	0	0	0	0	0	1	0	0	0	0	0	0	0	0	0	0	1	0	0	0	0	0	0	0	0	0
1315	0	2	3	2	396	1	0	0	1	0	0	0	2022/12/15	3	2023/1/15	1	43	4	0	11	8	0	0	0	1	0	0	0	0	0	0	0	0	0	1	0	0	0	0	0	0	0	0	0	0	0	0	0	0
1316	0	2	0	2	276	1	0	0	1	0	0	0	1900/1/15	4	2023/5/15	1	43	4	0	13	8	0	0	0	1	0	0	0	0	0	0	0	0	0	1	0	0	0	0	0	0	0	0	0	0	0	0	0	0
1317	0	2	0	2	365	1	0	0	1	0	0	0	1900/1/15	4	2023/2/15	1	43	4	0	13	18	0	0	0	1	0	0	0	0	0	0	0	0	0	0	0	0	0	1	0	0	0	0	0	0	0	0	0	0
1318	0	1	3	3	427	1	0	0	1	0	0	0	2022/12/15	2	2021/10/15	1	44	4	0	10	1	0	0	0	1	0	0	0	0	0	0	0	0	0	0	0	0	1	0	0	0	0	0	0	0	0	0	0	0
1319	0	2	0	2	488	1	0	0	1	0	0	0	1900/1/15	3	2022/10/15	1	44	4	0	11	5	0	0	0	1	0	0	0	0	0	0	0	0	0	0	0	0	0	0	1	0	0	0	0	0	0	0	0	0
1320	0	2	0	2	153	1	0	0	1	0	0	0	1900/1/15	4	2023/9/15	0	44	4	0	13	5	0	0	0	1	0	0	0	0	0	0	0	0	0	0	0	0	0	0	1	0	0	0	0	0	0	0	0	0
1321	0	2	0	3	853	1	0	0	1	0	0	0	1900/1/15	2	2021/10/15	1	44	4	0	12	12	0	0	0	0	0	0	1	0	0	0	0	0	0	0	0	0	0	0	0	0	0	0	0	0	0	0	0	0
1322	0	2	0	3	641	1	0	0	1	0	0	0	1900/1/15	4	2022/5/15	1	44	4	0	14	20	0	0	0	1	0	0	0	0	0	0	0	0	0	0	0	0	0	0	0	0	0	0	1	0	0	0	0	0
1323	0	1	2	0	184	1	0	0	1	0	0	0	2023/8/15	0	1900/1/15	1	44	4	0	11	17	0	0	0	1	0	0	0	0	0	0	0	0	0	0	0	0	0	0	0	0	0	0	0	0	0	0	0	0
1324	0	2	0	3	822	1	0	0	1	0	0	0	1900/1/15	4	2021/11/15	0	44	4	0	11	18	0	0	0	1	0	0	0	0	0	0	0	0	0	0	0	0	0	1	0	0	0	0	0	0	0	0	0	0
1325	0	1	4	3	1006	1	0	0	1	0	0	0	2021/5/15	3	2021/3/15	1	44	4	0	14	5	0	0	0	1	0	0	0	0	0	0	0	0	0	0	0	0	0	0	1	0	0	0	0	0	0	0	0	0
1326	0	1	2	2	123	1	0	0	1	0	0	0	2023/10/15	5	2023/8/15	0	44	4	0	13	5	0	0	0	1	0	0	0	0	0	0	0	0	0	0	0	0	0	0	1	0	0	0	0	0	0	0	0	0
1327	0	2	0	1	123	1	0	0	1	0	0	0	1900/1/15	6	2023/10/15	1	44	4	0	13	10	0	0	0	0	0	0	1	0	0	0	0	0	0	0	0	0	0	0	0	0	0	0	0	0	0	0	1	0
1328	0	2	0	1	62	1	0	0	1	0	0	0	1900/1/15	5	2023/12/15	1	44	4	0	13	5	0	0	0	1	0	0	0	0	0	0	0	0	0	0	0	0	0	0	1	0	0	0	0	0	0	0	0	0
1329	0	2	3	2	276	1	0	0	1	0	0	0	2022/1/15	7	2023/5/15	1	44	4	0	14	13	0	0	0	1	0	0	0	0	0	0	0	0	0	0	0	0	0	0	0	0	0	0	0	1	0	0	0	0
1330	0	2	0	1	123	1	0	0	1	0	0	0	1900/1/15	4	2023/10/15	0	44	4	0	13	8	0	0	0	0	0	0	1	0	0	0	0	0	0	1	0	0	0	0	0	0	0	0	0	0	0	0	0	0
1331	0	2	0	1	92	1	0	0	1	0	0	0	1900/1/15	5	2023/11/15	0	44	4	0	14	20	0	0	0	1	0	0	0	0	0	0	0	0	0	0	0	0	0	0	0	0	0	0	1	0	0	0	0	0
1332	0	2	3	1	62	1	0	0	1	0	0	0	2022/7/15	4	2023/12/15	1	44	4	0	8	9	0	0	0	0	1	0	1	0	0	0	0	0	0	0	0	0	0	0	0	0	0	0	0	0	0	0	0	1
1333	0	2	0	2	215	1	0	0	1	0	0	0	1900/1/15	4	2023/7/15	0	45	4	0	11	5	0	0	0	0	1	0	0	0	0	0	0	0	0	0	0	0	0	0	1	0	0	0	0	0	0	0	0	0
1334	0	2	0	3	518	1	0	0	1	0	0	0	1900/1/15	2	2022/9/15	1	45	4	0	13	12	0	0	0	0	1	0	0	0	0	0	0	0	0	0	0	0	0	0	0	0	0	0	0	0	0	0	0	0
1335	0	1	4	0	853	1	0	0	1	0	0	0	2021/10/15	0	1900/1/15	0	45	4	0	13	18	0	0	0	0	1	0	0	0	0	0	1	0	0	0	0	0	0	1	0	0	0	0	0	0	0	0	0	0
1336	0	0	0	0	1000000	1	0	0	1	0	0	0	1900/1/15	0	1900/1/15	1	45	4	0	13	16	0	0	0	0	1	0	0	0	0	0	0	0	0	0	0	1	0	0	0	0	0	0	0	0	0	0	0	0
1337	0	2	3	2	427	1	0	0	1	0	0	0	2022/9/15	3	2022/12/15	1	45	4	0	13	20	0	0	0	1	0	0	0	0	0	0	0	0	0	0	0	0	0	0	0	0	0	0	1	0	0	0	0	0
1338	0	1	3	3	761	1	0	0	1	0	0	0	2022/1/15	2	2021/6/15	1	45	4	0	14	5	0	0	0	1	0	0	0	0	0	0	0	0	0	0	0	0	0	0	1	0	0	0	0	0	0	0	0	0
1339	0	0	0	0	1000000	1	0	0	1	0	0	0	1900/1/15	0	1900/1/15	1	45	4	0	13	21	0	0	0	1	0	0	0	0	0	0	0	1	0	0	0	0	0	0	0	0	0	0	0	0	0	0	0	0
1340	0	2	0	2	184	1	0	0	1	0	0	0	1900/1/15	3	2023/8/15	1	45	4	0	14	11	0	0	0	1	0	0	0	0	0	0	0	0	0	0	0	0	0	0	0	1	0	0	0	0	0	0	0	0
1341	0	0	0	0	1000000	1	0	0	1	0	0	0	1900/1/15	0	1900/1/15	0	45	4	0	11	7	0	0	0	1	0	0	0	0	0	0	0	0	0	0	0	0	0	0	0	0	0	0	0	0	1	0	0	0
1342	0	2	0	1	123	1	0	0	1	0	0	0	1900/1/15	5	2023/10/15	1	45	4	0	13	7	0	0	0	1	0	0	0	0	0	0	0	0	0	0	0	0	0	0	0	0	0	0	0	0	1	0	0	0
1343	0	2	0	2	306	1	0	0	1	0	0	0	1900/1/15	3	2023/4/15	1	45	4	0	14	15	0	0	0	1	0	0	0	0	0	0	0	0	0	0	0	0	0	0	0	0	0	0	0	0	0	1	0	0
1344	0	2	0	2	153	1	0	0	1	0	0	0	1900/1/15	5	2023/9/15	1	45	4	0	14	19	0	0	0	0	0	0	0	1	1	0	0	0	0	0	1	0	0	0	0	0	0	0	0	0	0	0	0	0
1345	0	2	0	1	123	1	0	0	1	0	0	0	1900/1/15	5	2023/10/15	1	45	4	0	8	18	0	0	0	1	0	0	0	0	0	0	0	0	0	0	0	0	0	1	0	0	0	0	0	0	0	0	0	0
1346	0	2	3	2	457	1	0	0	1	0	0	0	2022/5/15	3	2022/11/15	1	45	4	0	12	16	0	0	0	1	0	0	0	0	0	0	0	0	0	0	0	1	0	0	0	0	0	0	0	0	0	0	0	0
1347	0	2	0	1	123	1	0	0	1	0	0	0	1900/1/15	5	2023/10/15	1	45	4	0	14	17	0	0	0	1	0	0	0	0	0	0	0	0	0	0	0	0	0	0	0	0	0	0	0	0	0	0	0	0
1349	0	1	2	2	215	1	0	0	1	0	0	0	2023/7/15	4	2022/12/15	1	45	4	0	14	8	0	0	0	0	1	0	0	0	1	0	0	0	0	1	0	0	0	0	0	0	0	0	0	0	0	0	0	0
1350	0	0	0	0	1000000	1	0	0	1	0	0	0	1900/1/15	0	1900/1/15	1	45	4	0	12	6	0	0	0	1	0	0	0	0	0	0	0	0	0	0	0	0	0	0	0	0	0	0	0	0	0	0	0	0
1351	0	1	3	3	427	1	0	0	1	0	0	0	2022/12/15	2	2021/11/15	1	45	4	0	14	9	0	0	0	1	0	0	0	0	0	0	0	0	0	0	0	0	0	0	0	0	0	0	0	0	0	0	0	1
1352	1	2	4	3	945	1	0	0	1	0	0	0	2020/7/15	4	2021/7/15	0	45	4	0	10	1	0	0	0	0	0	0	0	1	0	0	0	0	0	0	0	0	1	0	0	0	0	0	0	0	0	0	0	0
1353	0	2	0	2	184	1	0	0	1	0	0	0	1900/1/15	4	2023/8/15	0	46	4	0	8	5	0	0	0	1	0	0	0	0	0	0	0	0	0	0	0	0	0	0	1	0	0	0	0	0	0	0	0	0
1354	0	2	0	3	641	1	0	0	1	0	0	0	1900/1/15	3	2022/5/15	1	46	4	0	13	14	0	0	0	1	0	0	0	0	0	0	0	0	0	0	0	0	0	0	0	0	0	1	0	0	0	0	0	0
1355	0	2	0	1	123	1	0	0	1	0	0	0	1900/1/15	6	2023/10/15	1	46	4	0	12	8	0	0	0	1	0	0	0	0	0	0	0	0	0	1	0	0	0	0	0	0	0	0	0	0	0	0	0	0
1356	0	1	4	3	853	1	0	0	1	0	0	0	2021/10/15	2	2021/6/15	0	46	4	0	13	7	0	0	0	0	0	0	1	0	0	0	0	0	0	0	0	0	0	0	0	0	0	0	0	0	1	0	0	0
1357	0	2	0	3	702	1	0	0	1	0	0	0	1900/1/15	3	2022/3/15	1	46	4	0	11	9	0	1	0	0	0	0	0	0	0	0	0	0	0	0	0	0	0	0	0	0	0	0	0	0	0	0	0	1
1358	0	2	0	1	31	1	0	0	1	0	0	0	1900/1/15	4	2024/1/15	1	46	4	0	12	8	0	0	0	0	1	0	1	0	0	0	0	0	0	1	0	0	0	0	0	0	0	0	0	0	0	0	0	0
1359	0	1	2	3	184	1	0	0	1	0	0	0	2023/8/15	3	2021/3/15	1	46	4	0	13	8	0	0	0	1	0	0	0	0	0	0	0	0	0	1	0	0	0	0	0	0	0	0	0	0	0	0	0	0
1360	0	2	0	1	123	1	0	0	1	0	0	0	1900/1/15	5	2023/10/15	0	46	4	0	8	14	0	0	0	0	1	0	0	0	0	0	0	0	0	0	0	0	0	0	0	0	0	1	0	0	0	0	0	0
1361	0	2	0	2	488	1	0	0	1	0	0	0	1900/1/15	2	2022/10/15	1	46	4	0	13	9	0	0	0	1	0	0	0	0	0	0	0	0	0	0	0	0	0	0	0	0	0	0	0	0	0	0	0	1
1362	0	2	0	2	337	1	0	0	1	0	0	0	1900/1/15	4	2023/3/15	0	46	4	0	14	7	0	0	0	1	0	0	0	0	0	0	0	0	0	0	0	0	0	0	0	0	0	0	0	0	1	0	0	0
1363	0	2	0	3	610	1	0	0	1	0	0	0	1900/1/15	3	2022/6/15	1	46	4	0	14	5	0	0	0	0	1	0	1	0	0	0	0	0	0	0	0	0	0	0	1	0	0	0	0	0	0	0	0	0
1364	1	2	4	3	671	1	0	0	1	0	0	0	2020/6/15	2	2022/4/15	1	46	4	0	12	16	0	0	0	0	0	1	0	0	0	0	0	0	0	0	0	1	0	0	0	0	0	0	0	0	0	0	0	0
1365	0	2	3	1	62	1	0	0	1	0	0	0	2022/9/15	5	2023/12/15	1	46	4	0	14	21	0	0	0	1	0	0	0	0	0	0	0	1	0	0	0	0	0	0	0	0	0	0	0	0	0	0	0	0
1366	0	2	0	3	671	1	0	0	1	0	0	0	1900/1/15	2	2022/4/15	1	46	4	0	12	16	0	0	0	0	1	0	1	0	0	0	0	0	0	0	0	1	0	0	0	0	0	0	0	0	0	0	0	0
1367	0	2	0	2	365	1	0	0	1	0	0	0	1900/1/15	3	2023/2/15	0	46	4	0	13	8	0	0	0	1	0	0	0	0	0	0	0	0	0	1	0	0	0	0	0	0	0	0	0	0	0	0	0	0
1369	0	2	0	3	1095	1	0	0	1	0	0	0	1900/1/15	3	2021/2/15	1	46	4	0	13	7	0	0	0	1	0	0	0	0	0	0	0	0	0	0	0	0	0	0	0	0	0	0	0	0	1	0	0	0
1370	0	0	0	0	1000000	1	0	0	1	0	0	0	1900/1/15	0	1900/1/15	1	46	4	0	13	4	0	0	0	1	0	0	0	0	0	0	0	0	0	0	0	0	0	0	0	0	1	0	0	0	0	0	0	0
1371	0	0	0	0	1000000	1	0	0	1	0	0	0	1900/1/15	0	1900/1/15	1	46	4	0	11	5	0	0	0	1	0	0	0	0	0	0	0	0	0	0	0	0	0	0	1	0	0	0	0	0	0	0	0	0
1372	0	1	3	3	580	1	0	0	1	0	0	0	2022/7/15	3	2021/11/15	1	47	4	0	12	5	0	0	0	1	0	0	0	0	0	0	0	0	0	0	0	0	0	0	1	0	0	0	0	0	0	0	0	0
1373	0	2	0	2	488	1	0	0	1	0	0	0	1900/1/15	3	2022/10/15	1	47	4	0	12	5	0	0	0	0	0	0	1	0	0	0	0	0	0	0	0	0	0	0	1	0	0	0	0	0	0	0	0	0
1374	0	2	0	3	518	1	0	0	1	0	0	0	1900/1/15	4	2022/9/15	1	47	4	0	11	5	0	0	0	1	0	0	0	0	0	0	0	0	0	0	0	0	0	0	1	0	0	0	0	0	0	0	0	0
1375	0	1	3	3	457	1	0	0	1	0	0	0	2022/11/15	3	2022/5/15	1	47	4	0	11	5	0	0	0	1	0	0	0	0	0	0	0	0	0	0	0	0	0	0	1	0	0	0	0	0	0	0	0	0
1376	0	2	0	3	822	1	0	0	1	0	0	0	1900/1/15	3	2021/11/15	1	47	4	0	12	18	0	0	0	1	0	0	0	0	0	0	0	0	0	0	0	0	0	1	0	0	0	0	0	0	0	0	0	0
1377	0	2	0	3	549	1	0	0	1	0	0	0	1900/1/15	4	2022/8/15	1	47	4	0	11	18	0	0	0	0	0	0	1	0	0	0	0	0	0	0	0	0	0	1	0	0	0	0	0	0	0	0	0	0
1378	0	1	3	0	396	1	0	0	1	0	0	0	2023/1/15	0	1900/1/15	1	47	4	0	11	4	0	0	0	1	0	0	0	0	0	0	0	0	0	0	0	0	0	0	0	0	1	0	0	0	0	0	0	0
1379	0	2	0	2	457	1	0	0	1	0	0	0	1900/1/15	4	2022/11/15	0	47	4	0	8	19	0	0	0	0	1	0	0	0	0	0	1	0	0	0	1	0	0	0	0	0	0	0	0	0	0	0	0	0
1380	0	2	4	3	914	1	0	0	1	0	0	0	2020/4/15	1	2021/8/15	1	47	4	0	13	16	0	0	0	1	0	0	0	0	0	0	0	0	0	0	0	1	0	0	0	0	0	0	0	0	0	0	0	0
1381	0	2	0	3	671	1	0	0	1	0	0	0	1900/1/15	3	2022/4/15	1	47	4	0	11	4	0	0	0	0	0	0	1	0	0	0	0	0	0	0	0	0	0	0	0	0	1	0	0	0	0	0	0	0
1382	0	0	0	0	1000000	1	0	0	1	0	0	0	1900/1/15	0	1900/1/15	1	47	4	0	11	5	0	0	0	1	0	0	0	0	0	0	0	0	0	0	0	0	0	0	1	0	0	0	0	0	0	0	0	0
1383	0	1	4	0	822	1	0	0	1	0	0	0	2021/11/15	0	1900/1/15	1	47	4	0	14	5	0	0	0	0	0	0	1	0	0	0	0	0	0	0	0	0	0	0	1	0	0	0	0	0	0	0	0	0
1384	0	2	4	3	945	1	0	0	1	0	0	0	2020/4/15	5	2021/7/15	1	47	4	0	13	4	0	0	0	0	0	0	0	0	0	0	1	0	0	0	0	0	0	0	0	0	1	0	0	0	0	0	0	0
1385	0	1	3	3	427	1	0	0	1	0	0	0	2022/12/15	3	2022/9/15	1	47	4	0	14	16	0	0	0	1	0	0	0	0	0	0	0	0	0	0	0	1	0	0	0	0	0	0	0	0	0	0	0	0
1386	0	0	0	0	1000000	1	0	0	1	0	0	0	1900/1/15	0	1900/1/15	1	47	4	0	13	7	0	0	0	1	0	0	0	0	0	0	0	0	0	0	0	0	0	0	0	0	0	0	0	0	1	0	0	0
1387	0	1	3	3	610	1	0	0	1	0	0	0	2022/6/15	2	2021/10/15	0	47	4	0	13	9	0	0	0	1	0	0	0	0	0	0	0	0	0	0	0	0	0	0	0	0	0	0	0	0	0	0	0	1
1388	0	2	0	2	457	1	0	0	1	0	0	0	1900/1/15	4	2022/11/15	1	47	4	0	12	5	0	0	0	0	0	0	0	0	0	0	1	0	0	0	0	0	0	0	1	0	0	0	0	0	0	0	0	0
1389	0	0	0	0	1000000	1	0	0	1	0	0	0	1900/1/15	0	1900/1/15	1	47	4	0	14	18	0	0	0	1	0	0	0	0	0	0	0	0	0	0	0	0	0	1	0	0	0	0	0	0	0	0	0	0
1390	0	0	0	0	1000000	1	0	0	1	0	0	0	1900/1/15	0	1900/1/15	1	47	4	0	12	5	0	0	0	1	0	0	0	0	0	0	0	0	0	0	0	0	0	0	1	0	0	0	0	0	0	0	0	0
1391	0	0	0	0	1000000	1	0	0	1	0	0	0	1900/1/15	0	1900/1/15	1	47	4	0	11	4	0	0	0	1	0	0	0	0	0	0	0	0	0	0	0	0	0	0	0	0	1	0	0	0	0	0	0	0
1392	0	2	0	3	883	1	0	0	1	0	0	0	1900/1/15	2	2021/9/15	1	47	4	0	13	21	0	0	0	0	1	0	1	0	0	0	0	1	0	0	0	0	0	0	0	0	0	0	0	0	0	0	0	0
1393	1	2	4	1	62	1	0	0	1	0	0	0	2021/8/15	6	2023/12/15	1	47	4	0	13	5	0	1	0	0	1	0	1	0	0	0	0	0	0	0	0	0	0	0	1	0	0	0	0	0	0	0	0	0
1394	0	1	3	3	518	1	0	0	1	0	0	0	2022/9/15	3	2022/5/15	1	47	4	0	9	5	0	0	0	0	1	0	1	0	0	0	0	0	0	0	0	0	0	0	1	0	0	0	0	0	0	0	0	0
1395	0	1	3	3	580	1	0	0	1	0	0	0	2022/7/15	3	2021/9/15	1	47	4	0	14	4	0	0	0	1	0	0	0	0	0	0	0	0	0	0	0	0	0	0	0	0	1	0	0	0	0	0	0	0
1396	0	2	0	3	1095	1	0	0	1	0	0	0	1900/1/15	2	2021/2/15	0	47	4	0	13	9	0	0	0	0	0	0	1	0	0	0	0	0	0	0	0	0	0	0	0	0	0	0	0	0	0	0	0	1
1397	0	2	0	2	488	1	0	0	1	0	0	0	1900/1/15	2	2022/10/15	1	48	4	0	14	21	1	0	0	0	1	0	0	0	0	0	0	1	0	0	0	0	0	0	0	0	0	0	0	0	0	0	0	0
1399	0	2	0	2	306	1	0	0	1	0	0	0	1900/1/15	3	2023/4/15	1	48	4	0	8	1	0	0	0	0	0	0	1	0	0	0	0	0	0	0	0	0	1	0	0	0	0	0	0	0	0	0	0	0
1400	1	1	2	2	123	1	0	0	1	0	0	0	2023/10/15	3	2023/8/15	1	48	4	0	11	5	0	0	0	1	0	0	0	0	0	0	0	0	0	0	0	0	0	0	1	0	0	0	0	0	0	0	0	0
1401	0	2	0	2	457	1	0	0	1	0	0	0	1900/1/15	4	2022/11/15	0	48	4	0	13	5	0	0	0	1	0	0	0	0	0	0	0	0	0	0	0	0	0	0	1	0	0	0	0	0	0	0	0	0
1402	0	0	0	0	1000000	1	0	0	1	0	0	0	1900/1/15	0	1900/1/15	1	48	4	0	12	21	0	0	0	1	0	0	0	0	0	0	0	1	0	0	0	0	0	0	0	0	0	0	0	0	0	0	0	0
1403	0	2	0	2	488	1	0	0	1	0	0	0	1900/1/15	3	2022/10/15	1	48	4	0	13	16	0	0	0	0	0	0	1	0	0	0	0	0	0	0	0	1	0	0	0	0	0	0	0	0	0	0	0	0
1404	0	2	0	2	427	1	0	0	1	0	0	0	1900/1/15	4	2022/12/15	1	48	4	0	14	18	0	0	0	1	0	0	0	0	0	0	0	0	0	0	0	0	0	1	0	0	0	0	0	0	0	0	0	0
1405	0	0	0	0	1000000	1	0	0	1	0	0	0	1900/1/15	0	1900/1/15	0	48	4	0	13	11	0	0	0	0	1	0	1	0	0	0	0	0	0	0	0	0	0	0	0	1	0	0	0	0	0	0	0	0
1406	0	1	2	2	184	1	0	0	1	0	0	0	2023/8/15	1	2023/8/15	1	48	4	0	14	5	0	0	0	0	1	0	1	0	0	0	0	0	0	0	0	0	0	0	1	0	0	0	0	0	0	0	0	0
1407	0	0	0	0	1000000	1	0	0	1	0	0	0	1900/1/15	0	1900/1/15	1	48	4	0	13	21	0	0	0	0	1	0	1	0	0	0	0	1	0	0	0	0	0	0	0	0	0	0	0	0	0	0	0	0
1409	0	1	3	2	396	1	0	0	1	0	0	0	2023/1/15	4	2023/1/15	1	48	4	0	13	8	0	0	0	0	0	0	1	0	0	0	0	0	0	1	0	0	0	0	0	0	0	0	0	0	0	0	0	0
1410	0	2	0	2	457	1	0	0	1	0	0	0	1900/1/15	5	2022/11/15	1	48	4	0	14	8	0	0	0	0	0	0	0	1	0	0	0	0	0	1	0	0	0	0	0	0	0	0	0	0	0	0	0	0
1411	0	2	0	3	853	1	0	0	1	0	0	0	1900/1/15	3	2021/10/15	1	48	4	0	14	10	0	0	0	1	0	0	0	0	0	0	0	0	0	0	0	0	0	0	0	0	0	0	0	0	0	0	1	0
1412	0	2	0	3	730	1	0	0	1	0	0	0	1900/1/15	2	2022/2/15	1	48	4	0	13	21	0	0	0	0	1	0	1	0	0	0	0	1	0	0	0	0	0	0	0	0	0	0	0	0	0	0	0	0
1413	0	2	0	3	549	1	0	0	1	0	0	0	1900/1/15	3	2022/8/15	1	48	4	0	14	9	0	0	0	1	0	0	0	0	0	0	0	0	0	0	0	0	0	0	0	0	0	0	0	0	0	0	0	1
1414	0	2	0	1	92	1	0	0	1	0	0	0	1900/1/15	4	2023/11/15	1	48	4	0	10	16	0	0	0	1	0	0	0	0	0	0	0	0	0	0	0	1	0	0	0	0	0	0	0	0	0	0	0	0
1415	0	1	3	0	730	1	0	0	1	0	0	0	2022/2/15	0	1900/1/15	1	48	4	0	14	17	0	0	0	1	0	0	0	0	0	0	0	0	0	0	0	0	0	0	0	0	0	0	0	0	0	0	0	0
1416	0	2	0	1	31	1	0	0	1	0	0	0	1900/1/15	6	2024/1/15	1	48	4	0	14	16	0	0	0	1	0	0	0	0	0	0	0	0	0	0	0	1	0	0	0	0	0	0	0	0	0	0	0	0
1417	0	0	0	0	1000000	1	0	0	1	0	0	0	1900/1/15	0	1900/1/15	1	48	4	0	14	7	0	1	0	0	1	0	0	0	1	0	0	0	0	0	0	0	0	0	0	0	0	0	0	0	1	0	0	0
1418	0	2	0	2	396	1	0	0	1	0	0	0	1900/1/15	4	2023/1/15	1	48	4	0	11	5	0	0	0	1	0	0	0	0	0	0	0	0	0	0	0	0	0	0	1	0	0	0	0	0	0	0	0	0
1419	0	1	2	3	184	1	0	0	1	0	0	0	2023/8/15	2	2021/6/15	1	48	4	0	14	11	0	0	0	1	0	0	0	0	0	0	0	0	0	0	0	0	0	0	0	1	0	0	0	0	0	0	0	0
1420	0	1	2	2	153	1	0	0	1	0	0	0	2023/9/15	4	2023/2/15	1	48	4	0	13	7	0	0	0	1	0	0	0	0	0	0	0	0	0	0	0	0	0	0	0	0	0	0	0	0	1	0	0	0
1421	0	2	0	3	883	1	0	0	1	0	0	0	1900/1/15	2	2021/9/15	0	48	4	0	11	5	0	0	0	1	0	0	0	0	0	0	0	0	0	0	0	0	0	0	1	0	0	0	0	0	0	0	0	0
1422	0	0	0	0	1000000	1	0	0	1	0	0	0	1900/1/15	0	1900/1/15	0	49	4	0	11	17	0	0	0	0	0	0	0	1	0	0	0	0	0	0	0	0	0	0	0	0	0	0	0	0	0	0	0	0
1423	0	2	0	3	945	1	0	0	1	0	0	0	1900/1/15	2	2021/7/15	1	49	4	0	13	7	0	0	0	1	0	0	0	0	0	0	0	0	0	0	0	0	0	0	0	0	0	0	0	0	1	0	0	0
1424	0	0	0	0	1000000	1	0	0	1	0	0	0	1900/1/15	0	1900/1/15	0	49	4	0	11	5	0	0	0	1	0	0	0	0	0	0	0	0	0	0	0	0	0	0	1	0	0	0	0	0	0	0	0	0
1425	0	2	0	3	883	1	0	0	1	0	0	0	1900/1/15	7	2021/9/15	0	49	4	0	14	7	0	0	0	1	0	0	0	0	0	0	0	0	0	0	0	0	0	0	0	0	0	0	0	0	1	0	0	0
1426	0	2	0	1	31	1	0	0	1	0	0	0	1900/1/15	7	2024/1/15	1	49	4	0	14	16	0	0	0	0	0	1	0	0	1	0	0	0	0	0	0	1	0	0	0	0	0	0	0	0	0	0	0	0
1427	0	2	0	3	671	1	0	0	1	0	0	0	1900/1/15	3	2022/4/15	1	49	4	0	8	21	0	0	0	1	0	0	0	0	0	0	0	1	0	0	0	0	0	0	0	0	0	0	0	0	0	0	0	0
1428	0	2	0	2	337	1	0	0	1	0	0	0	1900/1/15	4	2023/3/15	1	49	4	0	12	7	0	1	0	0	0	0	0	0	0	0	0	0	0	0	0	0	0	0	0	0	0	0	0	0	1	0	0	0
1429	0	2	0	3	1006	1	0	0	1	0	0	0	1900/1/15	3	2021/5/15	0	49	4	0	9	4	0	0	0	0	1	0	1	0	0	0	0	0	0	0	0	0	0	0	0	0	1	0	0	0	0	0	0	0
1430	0	2	0	1	123	1	0	0	1	0	0	0	1900/1/15	5	2023/10/15	1	49	4	0	13	9	0	0	0	0	1	0	1	0	0	0	0	0	0	0	0	0	0	0	0	0	0	0	0	0	0	0	0	1
1431	0	1	3	3	702	1	0	0	1	0	0	0	2022/3/15	2	2021/2/15	0	49	4	0	13	5	0	0	0	1	0	0	0	0	0	0	0	0	0	0	0	0	0	0	1	0	0	0	0	0	0	0	0	0
1432	0	2	4	3	853	1	0	0	1	0	0	0	2021/3/15	3	2021/10/15	1	49	4	0	12	8	0	0	0	1	0	0	0	0	0	0	0	0	0	1	0	0	0	0	0	0	0	0	0	0	0	0	0	0
1433	0	2	0	3	975	1	0	0	1	0	0	0	1900/1/15	2	2021/6/15	1	49	4	0	13	7	0	0	0	1	0	0	0	0	0	0	0	0	0	0	0	0	0	0	0	0	0	0	0	0	1	0	0	0
1434	0	0	0	0	1000000	1	0	0	1	0	0	0	1900/1/15	0	1900/1/15	1	49	4	0	11	9	0	0	0	1	0	0	0	0	0	0	0	0	0	0	0	0	0	0	0	0	0	0	0	0	0	0	0	1
1435	0	2	0	2	276	1	0	0	1	0	0	0	1900/1/15	4	2023/5/15	1	49	4	0	13	21	0	0	0	0	1	0	0	0	0	0	0	1	0	0	0	0	0	0	0	0	0	0	0	0	0	0	0	0
1436	0	2	0	2	153	1	0	0	1	0	0	0	1900/1/15	4	2023/9/15	1	49	4	0	8	5	0	0	0	0	1	0	1	0	0	0	0	0	0	0	0	0	0	0	1	0	0	0	0	0	0	0	0	0
1437	0	0	0	0	1000000	1	0	0	1	0	0	0	1900/1/15	0	1900/1/15	1	49	4	0	11	5	0	0	0	1	0	0	0	0	0	0	0	0	0	0	0	0	0	0	1	0	0	0	0	0	0	0	0	0
1438	0	2	0	2	488	1	0	0	1	0	0	0	1900/1/15	3	2022/10/15	1	49	4	0	12	5	0	0	0	1	0	0	0	0	0	0	0	0	0	0	0	0	0	0	1	0	0	0	0	0	0	0	0	0
1439	0	2	0	1	123	1	0	0	1	0	0	0	1900/1/15	5	2023/10/15	1	49	4	0	11	5	0	0	0	1	0	0	0	0	0	0	0	0	0	0	0	0	0	0	1	0	0	0	0	0	0	0	0	0
1440	0	2	0	3	518	1	0	0	1	0	0	0	1900/1/15	3	2022/9/15	1	49	4	0	11	18	0	0	0	0	1	0	1	0	0	0	0	0	0	0	0	0	0	1	0	0	0	0	0	0	0	0	0	0
1441	0	1	2	3	153	1	0	0	1	0	0	0	2023/9/15	4	2022/9/15	0	49	4	0	13	8	0	1	0	0	0	0	0	1	0	0	0	0	0	1	0	0	0	0	0	0	0	0	0	0	0	0	0	0
1442	0	2	0	2	245	1	0	0	1	0	0	0	1900/1/15	4	2023/6/15	1	49	4	0	8	15	0	0	0	0	0	0	1	0	0	0	0	0	0	0	0	0	0	0	0	0	0	0	0	0	0	1	0	0
1443	0	0	0	0	1000000	1	0	0	1	0	0	0	1900/1/15	0	1900/1/15	1	49	4	0	10	18	0	0	0	0	0	0	1	0	0	0	0	0	0	0	0	0	0	1	0	0	0	0	0	0	0	0	0	0
1444	0	2	0	3	549	1	0	0	1	0	0	0	1900/1/15	3	2022/8/15	1	49	4	0	11	4	0	0	0	1	0	0	0	0	0	0	0	0	0	0	0	0	0	0	0	0	1	0	0	0	0	0	0	0
1445	0	0	0	0	1000000	1	0	0	1	0	0	0	1900/1/15	0	1900/1/15	0	49	4	0	14	5	0	0	0	0	0	0	1	0	0	0	0	0	0	0	0	0	0	0	1	0	0	0	0	0	0	0	0	0
1446	0	2	0	3	1095	1	0	0	1	0	0	0	1900/1/15	3	2021/2/15	1	49	4	0	13	8	0	0	0	1	0	0	0	0	0	0	0	0	0	1	0	0	0	0	0	0	0	0	0	0	0	0	0	0
1447	0	0	0	0	1000000	1	0	0	1	0	0	0	1900/1/15	0	1900/1/15	0	49	4	0	13	21	0	0	0	1	0	0	0	0	0	0	0	1	0	0	0	0	0	0	0	0	0	0	0	0	0	0	0	0
1448	0	2	0	3	822	1	0	0	1	0	0	0	1900/1/15	2	2021/11/15	1	49	4	0	11	7	0	0	0	0	0	0	1	0	0	0	0	0	0	0	0	0	0	0	0	0	0	0	0	0	1	0	0	0
1449	0	0	0	0	1000000	1	0	0	1	0	0	0	1900/1/15	0	1900/1/15	1	49	4	0	13	6	0	0	0	0	1	0	1	0	0	0	0	0	0	0	0	0	0	0	0	0	0	0	0	0	0	0	0	0
1450	0	2	3	2	153	1	0	0	1	0	0	0	2022/2/15	4	2023/9/15	1	49	4	0	11	8	0	0	0	1	0	0	0	0	0	0	0	0	0	1	0	0	0	0	0	0	0	0	0	0	0	0	0	0
1451	0	2	0	2	427	1	0	0	1	0	0	0	1900/1/15	4	2022/12/15	1	49	4	0	11	4	0	0	0	1	0	0	0	0	0	0	0	0	0	0	0	0	0	0	0	0	1	0	0	0	0	0	0	0
1452	0	2	0	2	184	1	0	0	1	0	0	0	1900/1/15	5	2023/8/15	1	49	4	0	13	21	0	0	0	1	0	0	0	0	0	0	0	1	0	0	0	0	0	0	0	0	0	0	0	0	0	0	0	0
1453	0	2	0	2	427	1	0	0	1	0	0	0	1900/1/15	3	2022/12/15	1	49	4	0	14	7	0	0	0	1	0	0	0	0	0	0	0	0	0	0	0	0	0	0	0	0	0	0	0	0	1	0	0	0
1454	0	2	0	2	153	1	0	0	1	0	0	0	1900/1/15	1	2023/9/15	0	49	4	0	12	18	0	0	0	1	0	0	0	0	0	0	0	0	0	0	0	0	0	1	0	0	0	0	0	0	0	0	0	0
1455	0	2	0	2	184	1	0	0	1	0	0	0	1900/1/15	5	2023/8/15	1	49	4	0	8	5	0	0	0	1	0	0	0	0	0	0	0	0	0	0	0	0	0	0	1	0	0	0	0	0	0	0	0	0
1456	0	2	0	2	427	1	0	0	1	0	0	0	1900/1/15	2	2022/12/15	1	49	4	0	14	18	0	0	0	1	0	0	0	0	0	0	0	0	0	0	0	0	0	1	0	0	0	0	0	0	0	0	0	0
1457	0	0	0	0	1000000	1	0	0	1	0	0	0	1900/1/15	0	1900/1/15	1	49	4	0	13	8	0	0	0	1	0	0	0	0	0	0	0	0	0	1	0	0	0	0	0	0	0	0	0	0	0	0	0	0
1458	0	1	2	2	184	1	0	0	1	0	0	0	2023/8/15	3	2023/3/15	1	49	4	0	12	9	0	0	0	1	0	0	0	0	0	0	0	0	0	0	0	0	0	0	0	0	0	0	0	0	0	0	0	1
1459	0	1	4	0	1432	1	0	0	0	1	0	0	2020/3/15	0	1900/1/15	1	50	5	0	13	18	0	0	0	1	0	0	0	0	0	0	0	0	0	0	0	0	0	1	0	0	0	0	0	0	0	0	0	0
1460	0	2	4	2	457	1	0	0	0	1	0	0	2021/3/15	3	2022/11/15	1	50	5	0	13	9	0	0	0	1	0	0	0	0	0	0	0	0	0	0	0	0	0	0	0	0	0	0	0	0	0	0	0	1
1461	0	2	0	3	702	1	0	0	0	1	0	0	1900/1/15	3	2022/3/15	1	50	5	0	12	19	0	0	0	1	0	0	0	0	0	0	0	0	0	0	1	0	0	0	0	0	0	0	0	0	0	0	0	0
1462	0	2	0	2	427	1	0	0	0	1	0	0	1900/1/15	3	2022/12/15	1	50	5	0	13	18	0	0	0	0	1	0	0	0	0	0	0	0	0	0	0	0	0	1	0	0	0	0	0	0	0	0	0	0
1463	0	2	0	2	306	1	0	0	0	1	0	0	1900/1/15	4	2023/4/15	0	50	5	0	14	8	0	0	0	1	0	0	0	0	0	0	0	0	0	1	0	0	0	0	0	0	0	0	0	0	0	0	0	0
1464	0	1	2	3	184	1	0	0	0	1	0	0	2023/8/15	4	2022/2/15	1	50	5	0	13	12	1	0	0	0	1	0	1	0	0	0	0	0	0	0	0	0	0	0	0	0	0	0	0	0	0	0	0	0
1465	0	0	0	0	1000000	1	0	0	0	1	0	0	1900/1/15	0	1900/1/15	0	50	5	0	9	5	0	1	0	0	1	0	0	0	0	0	0	0	0	0	0	0	0	0	1	0	0	0	0	0	0	0	0	0
1466	0	0	0	0	1000000	1	0	0	0	1	0	0	1900/1/15	0	1900/1/15	0	50	5	0	11	12	0	0	0	1	0	0	0	0	0	0	0	0	0	0	0	0	0	0	0	0	0	0	0	0	0	0	0	0
1467	0	2	2	1	62	1	0	0	0	1	0	0	2023/9/15	3	2023/12/15	1	50	5	0	12	18	0	0	0	0	1	0	0	0	0	0	0	0	0	0	0	0	0	1	0	0	0	0	0	0	0	0	0	0
1468	0	1	2	2	62	1	0	0	0	1	0	0	2023/12/15	1	2023/2/15	1	50	5	0	10	4	0	0	0	1	0	0	0	0	0	0	0	0	0	0	0	0	0	0	0	0	1	0	0	0	0	0	0	0
1469	0	0	0	0	1000000	1	0	0	0	1	0	0	1900/1/15	0	1900/1/15	0	50	5	0	13	7	0	0	0	1	0	0	0	0	0	0	0	0	0	0	0	0	0	0	0	0	0	0	0	0	1	0	0	0
1470	0	2	0	3	702	1	0	0	0	1	0	0	1900/1/15	4	2022/3/15	1	50	5	0	14	21	0	0	0	1	0	0	0	0	0	0	0	1	0	0	0	0	0	0	0	0	0	0	0	0	0	0	0	0
1471	0	2	0	2	365	1	0	0	0	1	0	0	1900/1/15	5	2023/2/15	1	50	5	0	12	21	0	0	0	0	0	0	0	1	0	0	0	1	0	0	0	0	0	0	0	0	0	0	0	0	0	0	0	0
1472	0	2	0	3	549	1	0	0	0	1	0	0	1900/1/15	3	2022/8/15	1	50	5	0	13	5	0	0	0	0	1	0	1	0	0	0	0	0	0	0	0	0	0	0	1	0	0	0	0	0	0	0	0	0
1473	0	1	3	3	580	1	0	0	0	1	0	0	2022/7/15	2	2022/4/15	1	51	5	0	14	5	0	0	0	0	1	0	1	0	0	0	0	0	0	0	0	0	0	0	1	0	0	0	0	0	0	0	0	0
1474	0	2	4	3	518	1	0	0	0	1	0	0	2021/8/15	4	2022/9/15	1	51	5	0	14	11	1	0	0	0	0	0	0	1	0	0	0	0	0	0	0	0	0	0	0	1	0	0	0	0	0	0	0	0
1475	0	2	0	3	549	1	0	0	0	1	0	0	1900/1/15	3	2022/8/15	1	51	5	0	14	21	0	0	0	0	0	0	1	0	0	0	0	1	0	0	0	0	0	0	0	0	0	0	0	0	0	0	0	0
1476	0	2	0	3	641	1	0	0	0	1	0	0	1900/1/15	2	2022/5/15	0	51	5	0	14	7	0	0	0	0	0	0	1	0	0	0	0	0	0	0	0	0	0	0	0	0	0	0	0	0	1	0	0	0
1477	0	1	3	3	488	1	0	0	0	1	0	0	2022/10/15	3	2022/4/15	1	51	5	0	13	6	0	0	0	0	1	0	1	0	0	0	0	0	0	0	0	0	0	0	0	0	0	0	0	0	0	0	0	0
1478	0	2	0	3	1095	1	0	0	0	1	0	0	1900/1/15	3	2021/2/15	1	51	5	0	13	18	0	0	0	0	1	0	1	0	0	0	0	0	0	0	0	0	0	1	0	0	0	0	0	0	0	0	0	0
1479	0	2	0	3	610	1	0	0	0	1	0	0	1900/1/15	2	2022/6/15	1	51	5	0	14	5	0	0	0	1	0	0	0	0	0	0	0	0	0	0	0	0	0	0	1	0	0	0	0	0	0	0	0	0
1480	0	2	0	2	337	1	0	0	0	1	0	0	1900/1/15	4	2023/3/15	0	51	5	0	13	7	0	0	0	1	0	0	0	0	0	0	0	0	0	0	0	0	0	0	0	0	0	0	0	0	1	0	0	0
1481	0	2	3	1	62	1	0	0	0	1	0	0	2022/12/15	6	2023/12/15	1	51	5	0	14	7	1	0	0	0	0	0	0	0	0	0	0	0	0	0	0	0	0	0	0	0	0	0	0	0	1	0	0	0
1482	0	0	0	0	1000000	1	0	0	0	1	0	0	1900/1/15	0	1900/1/15	1	51	5	0	14	18	0	0	0	0	1	0	1	0	0	0	0	0	0	0	0	0	0	1	0	0	0	0	0	0	0	0	0	0
1483	0	1	3	3	427	1	0	0	0	1	0	0	2022/12/15	3	2022/3/15	1	51	5	0	11	18	0	0	0	0	0	0	1	0	0	0	0	0	0	0	0	0	0	1	0	0	0	0	0	0	0	0	0	0
1484	0	2	0	2	488	1	0	0	0	1	0	0	1900/1/15	4	2022/10/15	1	51	5	0	13	16	0	0	0	0	1	0	0	0	0	0	0	0	0	0	0	1	0	0	0	0	0	0	0	0	0	0	0	0
1485	0	2	0	2	457	1	0	0	0	1	0	0	1900/1/15	4	2022/11/15	1	51	5	0	13	18	0	0	0	0	0	0	1	0	0	0	0	0	0	0	0	0	0	1	0	0	0	0	0	0	0	0	0	0
1486	0	0	0	0	1000000	1	0	0	0	1	0	0	1900/1/15	0	1900/1/15	1	51	5	0	13	5	0	0	0	1	0	0	0	0	0	0	0	0	0	0	0	0	0	0	1	0	0	0	0	0	0	0	0	0
1487	0	2	2	2	153	1	0	0	0	1	0	0	2023/7/15	4	2023/9/15	1	51	5	0	13	15	0	0	0	1	0	0	0	0	0	0	0	0	0	0	0	0	0	0	0	0	0	0	0	0	0	1	0	0
1488	0	2	0	1	123	1	0	0	0	1	0	0	1900/1/15	4	2023/10/15	1	51	5	0	13	5	0	0	0	0	1	0	0	0	0	0	0	0	0	0	0	0	0	0	1	0	0	0	0	0	0	0	0	0
1489	0	2	4	3	518	1	0	0	0	1	0	0	2021/6/15	4	2022/9/15	1	51	5	0	14	14	0	0	0	1	0	0	0	0	0	0	0	0	0	0	0	0	0	0	0	0	0	1	0	0	0	0	0	0
1490	0	2	0	2	306	1	0	0	0	1	0	0	1900/1/15	5	2023/4/15	1	51	5	0	14	7	0	0	0	0	1	0	1	0	0	0	0	0	0	0	0	0	0	0	0	0	0	0	0	0	1	0	0	0
1491	0	2	0	2	276	1	0	0	0	1	0	0	1900/1/15	3	2023/5/15	1	51	5	0	14	21	0	0	0	1	0	0	0	0	0	0	0	1	0	0	0	0	0	0	0	0	0	0	0	0	0	0	0	0
1492	0	2	0	1	62	1	0	0	0	1	0	0	1900/1/15	5	2023/12/15	1	51	5	0	14	5	0	0	0	0	0	0	1	0	0	0	0	0	0	0	0	0	0	0	1	0	0	0	0	0	0	0	0	0
1493	0	2	0	1	123	1	0	0	0	1	0	0	1900/1/15	6	2023/10/15	0	51	5	0	14	16	0	0	0	1	0	0	0	0	0	0	0	0	0	0	0	1	0	0	0	0	0	0	0	0	0	0	0	0
1494	0	1	2	2	184	1	0	0	0	1	0	0	2023/8/15	4	2023/5/15	1	51	5	0	13	15	0	0	0	1	0	0	0	0	0	0	0	0	0	0	0	0	0	0	0	0	0	0	0	0	0	1	0	0
1495	0	0	0	0	1000000	1	0	0	0	1	0	0	1900/1/15	0	1900/1/15	0	52	5	0	12	7	0	0	0	1	0	0	0	0	0	0	0	0	0	0	0	0	0	0	0	0	0	0	0	0	1	0	0	0
1496	0	2	0	1	123	1	0	0	0	1	0	0	1900/1/15	5	2023/10/15	1	52	5	0	12	5	0	1	0	0	1	0	1	0	0	0	0	0	0	0	0	0	0	0	1	0	0	0	0	0	0	0	0	0
1497	0	2	0	3	549	1	0	0	0	1	0	0	1900/1/15	4	2022/8/15	1	52	5	0	13	9	0	0	0	0	1	0	1	0	0	0	0	0	0	0	0	0	0	0	0	0	0	0	0	0	0	0	0	1
1498	0	2	0	1	92	1	0	0	0	1	0	0	1900/1/15	4	2023/11/15	1	52	5	0	14	18	0	0	0	0	1	0	1	0	0	0	0	0	0	0	0	0	0	1	0	0	0	0	0	0	0	0	0	0
1499	0	0	0	0	1000000	1	0	0	0	1	0	0	1900/1/15	0	1900/1/15	1	52	5	0	14	13	0	0	0	1	0	0	0	0	0	0	0	0	0	0	0	0	0	0	0	0	0	0	0	1	0	0	0	0
1500	0	2	0	3	945	1	0	0	0	1	0	0	1900/1/15	3	2021/7/15	1	52	5	0	13	7	0	0	0	0	0	0	1	0	0	0	0	0	0	0	0	0	0	0	0	0	0	0	0	0	1	0	0	0
1501	1	2	0	3	580	1	0	0	0	1	0	0	1900/1/15	4	2022/7/15	1	52	5	0	13	19	0	0	0	1	0	0	0	0	0	0	0	0	0	0	1	0	0	0	0	0	0	0	0	0	0	0	0	0
1502	0	2	0	1	62	1	0	0	0	1	0	0	1900/1/15	5	2023/12/15	1	52	5	0	13	7	0	0	0	1	0	0	0	0	0	0	0	0	0	0	0	0	0	0	0	0	0	0	0	0	1	0	0	0
1503	0	2	0	1	62	1	0	0	0	1	0	0	1900/1/15	5	2023/12/15	0	52	5	0	13	21	0	0	0	1	0	0	0	0	0	0	0	1	0	0	0	0	0	0	0	0	0	0	0	0	0	0	0	0
1504	0	2	2	1	62	1	0	0	0	1	0	0	2023/6/15	5	2023/12/15	1	52	5	0	12	5	0	0	0	0	0	0	1	0	0	0	0	0	0	0	0	0	0	0	1	0	0	0	0	0	0	0	0	0
1505	0	2	0	1	62	1	0	0	0	1	0	0	1900/1/15	5	2023/12/15	1	52	5	0	11	4	0	0	0	0	0	0	1	0	0	0	0	0	0	0	0	0	0	0	0	0	1	0	0	0	0	0	0	0
1506	0	0	0	0	1000000	1	0	0	0	1	0	0	1900/1/15	0	1900/1/15	1	52	5	0	12	15	0	0	0	0	0	0	1	0	0	0	0	0	0	0	0	0	0	0	0	0	0	0	0	0	0	1	0	0
1507	0	0	0	0	1000000	1	0	0	0	1	0	0	1900/1/15	0	1900/1/15	0	52	5	0	13	4	0	0	0	1	0	0	0	0	0	0	0	0	0	0	0	0	0	0	0	0	1	0	0	0	0	0	0	0
1508	0	2	2	1	92	1	0	0	0	1	0	0	2023/9/15	6	2023/11/15	1	52	5	0	13	18	0	0	0	0	0	0	1	0	0	0	0	0	0	0	0	0	0	1	0	0	0	0	0	0	0	0	0	0
1509	0	2	0	3	702	1	0	0	0	1	0	0	1900/1/15	3	2022/3/15	0	52	5	0	14	7	0	1	0	0	0	0	1	1	0	0	0	0	0	0	0	0	0	0	0	0	0	0	0	0	1	0	0	0
1510	0	0	0	0	1000000	1	0	0	0	1	0	0	1900/1/15	0	1900/1/15	0	52	5	0	12	4	1	0	0	0	0	0	0	0	0	0	0	0	0	0	0	0	0	0	0	0	1	0	0	0	0	0	0	0
1511	0	2	0	3	914	1	0	0	0	1	0	0	1900/1/15	3	2021/8/15	1	52	5	0	13	5	0	0	0	0	0	0	1	0	0	0	0	0	0	0	0	0	0	0	1	0	0	0	0	0	0	0	0	0
1512	0	2	0	3	945	1	0	0	0	1	0	0	1900/1/15	2	2021/7/15	1	52	5	0	12	17	0	0	0	1	0	0	0	0	0	0	0	0	0	0	0	0	0	0	0	0	0	0	0	0	0	0	0	0
1513	0	2	0	3	702	1	0	0	0	1	0	0	1900/1/15	3	2022/3/15	1	53	5	0	9	5	0	0	0	1	0	0	0	0	0	0	0	0	0	0	0	0	0	0	1	0	0	0	0	0	0	0	0	0
1514	1	1	3	3	457	1	0	0	0	1	0	0	2022/11/15	3	2021/9/15	0	53	5	0	13	12	0	0	0	0	1	0	1	0	0	0	0	0	0	0	0	0	0	0	0	0	0	0	0	0	0	0	0	0
1515	0	0	0	0	1000000	1	0	0	0	1	0	0	1900/1/15	0	1900/1/15	1	53	5	0	14	18	0	0	0	1	0	0	0	0	0	0	0	0	0	0	0	0	0	1	0	0	0	0	0	0	0	0	0	0
1516	0	2	0	1	92	1	0	0	0	1	0	0	1900/1/15	5	2023/11/15	1	53	5	0	14	20	0	0	0	1	0	0	0	0	0	0	0	0	0	0	0	0	0	0	0	0	0	0	1	0	0	0	0	0
1517	0	2	0	3	641	1	0	0	0	1	0	0	1900/1/15	3	2022/5/15	0	53	5	0	13	9	0	0	0	1	0	0	0	0	0	0	0	0	0	0	0	0	0	0	0	0	0	0	0	0	0	0	0	1
1518	0	1	2	0	184	1	0	0	0	1	0	0	2023/8/15	0	1900/1/15	1	53	5	0	13	18	0	0	0	0	0	0	1	0	0	0	1	0	0	0	0	0	0	1	0	0	0	0	0	0	0	0	0	0
1519	0	1	3	3	427	1	0	0	0	1	0	0	2022/12/15	2	2022/7/15	1	53	5	0	11	20	0	0	0	1	0	0	0	0	0	0	0	0	0	0	0	0	0	0	0	0	0	0	1	0	0	0	0	0
1520	0	0	0	0	1000000	1	0	0	0	1	0	0	1900/1/15	0	1900/1/15	1	53	5	0	14	5	0	0	0	1	0	0	0	0	0	0	0	0	0	0	0	0	0	0	1	0	0	0	0	0	0	0	0	0
1521	0	2	0	1	123	1	0	0	0	1	0	0	1900/1/15	5	2023/10/15	0	53	5	0	11	11	0	0	0	0	0	0	1	0	0	0	0	0	0	0	0	0	0	0	0	1	0	0	0	0	0	0	0	0
1522	0	2	0	2	488	1	0	0	0	1	0	0	1900/1/15	2	2022/10/15	0	53	5	0	13	8	0	0	0	0	1	0	1	0	0	0	0	0	0	1	0	0	0	0	0	0	0	0	0	0	0	0	0	0
1523	0	2	0	2	215	1	0	0	0	1	0	0	1900/1/15	4	2023/7/15	1	53	5	0	13	21	0	0	0	0	0	0	0	0	1	0	0	1	0	0	0	0	0	0	0	0	0	0	0	0	0	0	0	0
1524	0	2	0	3	671	1	0	0	0	1	0	0	1900/1/15	3	2022/4/15	1	53	5	0	14	18	0	0	0	1	0	0	0	0	0	0	0	0	0	0	0	0	0	1	0	0	0	0	0	0	0	0	0	0
1525	0	0	0	0	1000000	1	0	0	0	1	0	0	1900/1/15	0	1900/1/15	0	53	5	0	14	21	0	0	0	1	0	0	0	0	0	0	0	1	0	0	0	0	0	0	0	0	0	0	0	0	0	0	0	0
1526	0	2	0	2	457	1	0	0	0	1	0	0	1900/1/15	4	2022/11/15	1	53	5	0	14	5	0	1	0	0	1	1	0	1	0	0	0	0	0	0	0	0	0	0	1	0	0	0	0	0	0	0	0	0
1527	0	1	3	3	641	1	0	0	0	1	0	0	2022/5/15	2	2021/10/15	1	53	5	0	13	5	0	0	0	1	0	0	0	0	0	0	0	0	0	0	0	0	0	0	1	0	0	0	0	0	0	0	0	0
1528	0	0	0	0	1000000	1	0	0	0	1	0	0	1900/1/15	0	1900/1/15	0	53	5	0	11	1	0	0	0	1	0	0	0	0	0	0	0	0	0	0	0	0	1	0	0	0	0	0	0	0	0	0	0	0
1529	0	2	0	3	518	1	0	0	0	1	0	0	1900/1/15	3	2022/9/15	0	53	5	0	13	5	0	0	0	0	0	0	1	0	0	0	0	0	0	0	0	0	0	0	1	0	0	0	0	0	0	0	0	0
1530	0	2	0	3	1095	1	0	0	0	1	0	0	1900/1/15	3	2021/2/15	1	53	5	0	13	5	0	0	0	1	0	0	0	0	0	0	0	0	0	0	0	0	0	0	1	0	0	0	0	0	0	0	0	0
1531	0	2	0	2	457	1	0	0	0	1	0	0	1900/1/15	4	2022/11/15	1	53	5	0	14	5	0	0	0	0	0	0	1	0	0	0	0	0	0	0	0	0	0	0	1	0	0	0	0	0	0	0	0	0
1532	0	2	0	1	62	1	0	0	0	1	0	0	1900/1/15	5	2023/12/15	1	53	5	0	11	5	1	0	0	0	0	0	0	0	0	0	0	0	0	0	0	0	0	0	1	0	0	0	0	0	0	0	0	0
1533	0	0	0	0	1000000	1	0	0	0	1	0	0	1900/1/15	0	1900/1/15	1	53	5	0	13	21	0	0	0	1	0	0	0	0	0	0	0	1	0	0	0	0	0	0	0	0	0	0	0	0	0	0	0	0
1534	0	1	3	3	427	1	0	0	0	1	0	0	2022/12/15	3	2021/8/15	1	53	5	0	11	5	0	0	0	0	1	0	1	0	0	0	0	0	0	0	0	0	0	0	1	0	0	0	0	0	0	0	0	0
1535	0	2	0	2	153	1	0	0	0	1	0	0	1900/1/15	7	2023/9/15	1	53	5	0	14	18	0	0	0	0	1	0	0	0	0	0	1	0	0	0	0	0	0	1	0	0	0	0	0	0	0	0	0	0
1536	0	1	2	2	184	1	0	0	0	1	0	0	2023/8/15	4	2022/10/15	1	53	5	0	11	5	0	0	0	1	0	0	0	0	0	0	0	0	0	0	0	0	0	0	1	0	0	0	0	0	0	0	0	0
1537	0	2	0	1	62	1	0	0	0	1	0	0	1900/1/15	3	2023/12/15	1	53	5	0	14	21	0	0	0	1	0	0	0	0	0	0	0	1	0	0	0	0	0	0	0	0	0	0	0	0	0	0	0	0
1538	0	1	2	3	215	1	0	0	0	1	0	0	2023/7/15	3	2022/9/15	1	54	5	0	11	12	0	0	0	1	0	0	0	0	0	0	0	0	0	0	0	0	0	0	0	0	0	0	0	0	0	0	0	0
1539	0	2	0	3	1067	1	0	0	0	1	0	0	1900/1/15	3	2021/3/15	0	54	5	0	13	9	0	0	0	1	0	0	0	0	0	0	0	0	0	0	0	0	0	0	0	0	0	0	0	0	0	0	0	1
1540	0	2	0	2	276	1	0	0	0	1	0	0	1900/1/15	5	2023/5/15	1	54	5	0	13	5	0	0	0	0	1	0	0	0	0	0	0	0	0	0	0	0	0	0	1	0	0	0	0	0	0	0	0	0
1541	0	0	0	0	1000000	1	0	0	0	1	0	0	1900/1/15	0	1900/1/15	0	54	5	0	13	18	0	0	0	1	0	0	0	0	0	0	0	0	0	0	0	0	0	1	0	0	0	0	0	0	0	0	0	0
1542	0	2	0	2	365	1	0	0	0	1	0	0	1900/1/15	4	2023/2/15	0	54	5	0	14	7	0	0	0	0	1	0	1	0	0	0	0	0	0	0	0	0	0	0	0	0	0	0	0	0	1	0	0	0
1543	0	2	0	3	822	1	0	0	0	1	0	0	1900/1/15	1	2021/11/15	0	54	5	0	14	12	0	0	0	0	1	0	1	0	0	0	0	0	0	0	0	0	0	0	0	0	0	0	0	0	0	0	0	0
1544	0	1	2	2	184	1	0	0	0	1	0	0	2023/8/15	2	2022/10/15	1	54	5	0	13	7	0	0	0	1	0	0	0	0	0	0	0	0	0	0	0	0	0	0	0	0	0	0	0	0	1	0	0	0
1545	0	2	0	2	457	1	0	0	0	1	0	0	1900/1/15	4	2022/11/15	1	54	5	0	14	20	0	0	0	1	0	0	0	0	0	0	0	0	0	0	0	0	0	0	0	0	0	0	1	0	0	0	0	0
1546	0	2	0	1	62	1	0	0	0	1	0	0	1900/1/15	4	2023/12/15	0	54	5	0	13	10	0	1	0	0	0	0	0	1	1	0	0	0	0	0	0	0	0	0	0	0	0	0	0	0	0	0	1	0
1547	0	2	0	2	488	1	0	0	0	1	0	0	1900/1/15	6	2022/10/15	1	54	5	0	12	21	0	0	0	0	0	1	0	0	0	0	0	1	0	0	0	0	0	0	0	0	0	0	0	0	0	0	0	0
1548	0	2	0	1	123	1	0	0	0	1	0	0	1900/1/15	5	2023/10/15	1	54	5	0	13	18	0	0	0	0	0	0	1	0	0	0	0	0	0	0	0	0	0	1	0	0	0	0	0	0	0	0	0	0
1549	0	0	0	0	1000000	1	0	0	0	1	0	0	1900/1/15	0	1900/1/15	1	54	5	0	11	8	0	0	0	0	1	0	0	0	0	0	0	0	0	1	0	0	0	0	0	0	0	0	0	0	0	0	0	0
1550	0	2	3	3	702	1	0	0	0	1	0	0	2022/2/15	2	2022/3/15	1	54	5	0	13	20	0	0	0	0	1	0	1	0	0	0	0	0	0	0	0	0	0	0	0	0	0	0	1	0	0	0	0	0
1551	0	2	3	2	153	1	0	0	0	1	0	0	2023/1/15	4	2023/9/15	1	54	5	0	13	4	0	0	0	1	0	0	0	0	0	0	0	0	0	0	0	0	0	0	0	0	1	0	0	0	0	0	0	0
1552	0	2	0	1	92	1	0	0	0	1	0	0	1900/1/15	5	2023/11/15	0	54	5	0	13	19	0	0	0	1	0	0	0	0	0	0	0	0	0	0	1	0	0	0	0	0	0	0	0	0	0	0	0	0
1553	0	2	0	1	123	1	0	0	0	1	0	0	1900/1/15	6	2023/10/15	1	54	5	0	12	5	1	0	0	0	0	0	0	0	0	0	0	0	0	0	0	0	0	0	1	0	0	0	0	0	0	0	0	0
1554	0	2	0	2	306	1	0	0	0	1	0	0	1900/1/15	4	2023/4/15	1	54	5	0	13	20	0	0	0	1	0	0	0	0	0	0	0	0	0	0	0	0	0	0	0	0	0	0	1	0	0	0	0	0
1555	0	2	3	2	396	1	0	0	0	1	0	0	2022/2/15	4	2023/1/15	0	54	5	0	13	20	0	0	0	1	0	0	0	0	0	0	0	0	0	0	0	0	0	0	0	0	0	0	1	0	0	0	0	0
1556	0	2	4	3	641	1	0	0	0	1	0	0	2020/1/15	2	2022/5/15	1	54	5	0	11	10	0	0	0	1	0	0	0	0	0	0	0	0	0	0	0	0	0	0	0	0	0	0	0	0	0	0	1	0
1557	0	2	0	2	488	1	0	0	0	1	0	0	1900/1/15	3	2022/10/15	1	54	5	0	14	7	0	0	0	1	0	0	0	0	0	0	0	0	0	0	0	0	0	0	0	0	0	0	0	0	1	0	0	0
1558	0	2	4	2	306	1	0	0	0	1	0	0	2021/3/15	3	2023/4/15	0	54	5	0	11	11	1	0	0	0	1	0	1	0	0	0	0	0	0	0	0	0	0	0	0	1	0	0	0	0	0	0	0	0
1559	0	1	2	2	245	1	0	0	0	1	0	0	2023/6/15	4	2023/3/15	1	54	5	0	10	10	0	0	0	1	0	0	0	0	0	0	0	0	0	0	0	0	0	0	0	0	0	0	0	0	0	0	1	0
1560	0	2	3	1	123	1	0	0	0	1	0	0	2022/3/15	6	2023/10/15	1	54	5	0	14	5	0	0	0	1	0	0	0	0	0	0	0	0	0	0	0	0	0	0	1	0	0	0	0	0	0	0	0	0
1561	0	2	0	2	337	1	0	0	0	1	0	0	1900/1/15	4	2023/3/15	1	54	5	0	10	12	0	0	0	0	1	0	0	0	0	0	0	0	0	0	0	0	0	0	0	0	0	0	0	0	0	0	0	0
1562	0	0	0	0	1000000	1	0	0	0	1	0	0	1900/1/15	0	1900/1/15	1	54	5	0	12	21	0	0	0	1	0	0	0	0	0	0	0	1	0	0	0	0	0	0	0	0	0	0	0	0	0	0	0	0
1563	0	2	0	2	488	1	0	0	0	1	0	0	1900/1/15	4	2022/10/15	1	54	5	0	12	5	0	0	0	0	1	0	0	0	0	0	0	0	0	0	0	0	0	0	1	0	0	0	0	0	0	0	0	0
1564	0	2	0	3	702	1	0	0	0	1	0	0	1900/1/15	3	2022/3/15	1	54	5	0	13	13	0	0	0	1	0	0	0	0	0	0	0	0	0	0	0	0	0	0	0	0	0	0	0	1	0	0	0	0
1565	0	2	0	2	153	1	0	0	0	1	0	0	1900/1/15	5	2023/9/15	0	55	5	0	13	5	0	0	0	0	0	0	1	0	0	0	0	0	0	0	0	0	0	0	1	0	0	0	0	0	0	0	0	0
1566	0	2	0	1	92	1	0	0	0	1	0	0	1900/1/15	5	2023/11/15	1	55	5	0	11	6	0	0	0	1	0	0	0	0	0	0	0	0	0	0	0	0	0	0	0	0	0	0	0	0	0	0	0	0
1567	0	1	3	0	580	1	0	0	0	1	0	0	2022/7/15	0	1900/1/15	1	55	5	0	14	6	0	0	0	1	0	0	0	0	0	0	0	0	0	0	0	0	0	0	0	0	0	0	0	0	0	0	0	0
1568	0	2	0	3	761	1	0	0	0	1	0	0	1900/1/15	1	2022/1/15	0	55	5	0	14	5	0	0	0	1	0	0	0	0	0	0	0	0	0	0	0	0	0	0	1	0	0	0	0	0	0	0	0	0
1569	0	1	3	2	396	1	0	0	0	1	0	0	2023/1/15	4	2022/11/15	1	55	5	0	11	9	0	0	0	0	0	0	1	0	0	0	0	0	0	0	0	0	0	0	0	0	0	0	0	0	0	0	0	1
1570	0	2	0	2	153	1	0	0	0	1	0	0	1900/1/15	5	2023/9/15	1	55	5	0	8	5	0	0	0	0	0	0	1	0	0	0	0	0	0	0	0	0	0	0	1	0	0	0	0	0	0	0	0	0
1571	0	0	0	0	1000000	1	0	0	0	1	0	0	1900/1/15	0	1900/1/15	1	55	5	0	13	4	0	0	0	1	0	0	0	0	0	0	0	0	0	0	0	0	0	0	0	0	1	0	0	0	0	0	0	0
1572	0	0	0	0	1000000	1	0	0	0	1	0	0	1900/1/15	0	1900/1/15	1	55	5	0	14	8	0	0	0	0	1	0	0	0	0	0	0	0	0	1	0	0	0	0	0	0	0	0	0	0	0	0	0	0
1573	0	1	3	3	580	1	0	0	0	1	0	0	2022/7/15	3	2022/6/15	0	55	5	0	13	13	0	0	0	1	0	0	0	0	0	0	0	0	0	0	0	0	0	0	0	0	0	0	0	1	0	0	0	0
1574	0	2	0	2	457	1	0	0	0	1	0	0	1900/1/15	5	2022/11/15	1	55	5	0	11	19	0	0	0	1	0	0	0	0	0	0	0	0	0	0	1	0	0	0	0	0	0	0	0	0	0	0	0	0
1575	0	2	0	2	488	1	0	0	0	1	0	0	1900/1/15	3	2022/10/15	1	55	5	0	14	4	0	0	0	0	1	0	1	0	0	0	0	0	0	0	0	0	0	0	0	0	1	0	0	0	0	0	0	0
1576	0	2	0	2	245	1	0	0	0	1	0	0	1900/1/15	5	2023/6/15	1	55	5	0	12	7	0	0	0	1	0	0	0	0	0	0	0	0	0	0	0	0	0	0	0	0	0	0	0	0	1	0	0	0
1577	0	2	0	2	457	1	0	0	0	1	0	0	1900/1/15	5	2022/11/15	1	55	5	0	11	19	0	0	0	1	0	0	0	0	0	0	0	0	0	0	1	0	0	0	0	0	0	0	0	0	0	0	0	0
1578	0	0	0	0	1000000	1	0	0	0	1	0	0	1900/1/15	0	1900/1/15	1	55	5	0	11	21	0	0	1	0	0	0	0	0	0	0	0	1	0	0	0	0	0	0	0	0	0	0	0	0	0	0	0	0
1579	0	0	0	0	1000000	1	0	0	0	1	0	0	1900/1/15	0	1900/1/15	1	55	5	0	8	1	0	0	0	1	0	0	0	0	0	0	0	0	0	0	0	0	1	0	0	0	0	0	0	0	0	0	0	0
1580	0	2	0	3	1067	1	0	0	0	1	0	0	1900/1/15	3	2021/3/15	0	55	5	0	13	18	0	0	0	0	0	0	0	1	0	0	0	0	0	0	0	0	0	1	0	0	0	0	0	0	0	0	0	0
1581	0	2	0	3	610	1	0	0	0	1	0	0	1900/1/15	3	2022/6/15	1	55	5	0	11	12	0	0	0	1	0	0	0	0	0	0	0	0	0	0	0	0	0	0	0	0	0	0	0	0	0	0	0	0
1582	0	2	0	2	396	1	0	0	0	1	0	0	1900/1/15	2	2023/1/15	0	55	5	0	13	11	0	0	0	1	0	0	0	0	0	0	0	0	0	0	0	0	0	0	0	1	0	0	0	0	0	0	0	0
1583	0	1	3	3	518	1	0	0	0	1	0	0	2022/9/15	4	2022/7/15	1	55	5	0	11	5	0	0	0	0	1	0	1	0	0	0	0	0	0	0	0	0	0	0	1	0	0	0	0	0	0	0	0	0
1584	0	2	0	1	123	1	0	0	0	1	0	0	1900/1/15	5	2023/10/15	1	56	5	0	8	5	0	0	0	0	1	0	1	0	1	0	0	0	0	0	0	0	0	0	1	0	0	0	0	0	0	0	0	0
1585	0	2	0	2	427	1	0	0	0	1	0	0	1900/1/15	4	2022/12/15	1	56	5	0	14	7	0	0	0	0	0	0	1	0	0	0	0	0	0	0	0	0	0	0	0	0	0	0	0	0	1	0	0	0
1586	0	2	0	3	518	1	0	0	0	1	0	0	1900/1/15	3	2022/9/15	0	56	5	0	13	7	0	0	0	0	1	0	1	0	0	0	0	0	0	0	0	0	0	0	0	0	0	0	0	0	1	0	0	0
1587	0	0	0	0	1000000	1	0	0	0	1	0	0	1900/1/15	0	1900/1/15	1	56	5	0	12	12	0	0	0	1	0	0	0	0	0	0	0	0	0	0	0	0	0	0	0	0	0	0	0	0	0	0	0	0
1588	0	0	0	0	1000000	1	0	0	0	1	0	0	1900/1/15	0	1900/1/15	1	56	5	0	12	18	0	0	0	0	1	1	0	0	0	0	0	0	0	0	0	0	0	1	0	0	0	0	0	0	0	0	0	0
1589	0	2	0	3	1006	1	0	0	0	1	0	0	1900/1/15	3	2021/5/15	1	56	5	0	13	5	0	0	0	1	0	0	0	0	0	0	0	0	0	0	0	0	0	0	1	0	0	0	0	0	0	0	0	0
1590	0	2	0	3	702	1	0	0	0	1	0	0	1900/1/15	3	2022/3/15	1	56	5	0	14	7	0	0	0	1	0	0	0	0	0	0	0	0	0	0	0	0	0	0	0	0	0	0	0	0	1	0	0	0
1591	0	2	0	2	427	1	0	0	0	1	0	0	1900/1/15	3	2022/12/15	1	56	5	0	14	7	0	0	0	1	0	0	0	0	0	0	0	0	0	0	0	0	0	0	0	0	0	0	0	0	1	0	0	0
1592	0	2	0	2	215	1	0	0	0	1	0	0	1900/1/15	3	2023/7/15	1	56	5	0	13	18	0	0	0	0	0	0	1	0	0	0	0	0	0	0	0	0	0	1	0	0	0	0	0	0	0	0	0	0
1593	0	2	0	1	123	1	0	0	0	1	0	0	1900/1/15	6	2023/10/15	0	56	5	0	13	8	0	0	0	0	0	1	1	0	0	0	0	0	0	1	0	0	0	0	0	0	0	0	0	0	0	0	0	0
1594	0	2	0	3	1095	1	0	0	0	1	0	0	1900/1/15	4	2021/2/15	1	56	5	0	11	9	0	0	0	1	0	0	0	0	0	0	0	0	0	0	0	0	0	0	0	0	0	0	0	0	0	0	0	1
1595	0	2	0	3	945	1	0	0	0	1	0	0	1900/1/15	3	2021/7/15	1	56	5	0	14	11	0	0	0	0	1	0	0	0	0	0	0	0	0	0	0	0	0	0	0	1	0	0	0	0	0	0	0	0
1596	0	2	0	1	123	1	0	0	0	1	0	0	1900/1/15	3	2023/10/15	1	56	5	0	14	21	0	0	0	0	1	0	0	0	0	0	0	1	0	0	0	0	0	0	0	0	0	0	0	0	0	0	0	0
1597	0	0	0	0	1000000	1	0	0	0	1	0	0	1900/1/15	0	1900/1/15	1	56	5	0	14	9	0	0	0	0	0	0	1	0	0	0	0	0	0	0	0	0	0	0	0	0	0	0	0	0	0	0	0	1
1598	0	1	2	2	153	1	0	0	0	1	0	0	2023/9/15	3	2022/12/15	1	56	5	0	13	12	0	0	0	0	1	0	0	0	0	0	0	0	0	0	0	0	0	0	0	0	0	0	0	0	0	0	0	0
1599	0	2	0	1	92	1	0	0	0	1	0	0	1900/1/15	5	2023/11/15	0	56	5	0	13	4	0	0	0	0	0	0	0	1	0	0	0	0	0	0	0	0	0	0	0	0	1	0	0	0	0	0	0	0
1600	0	2	3	2	457	1	0	0	0	1	0	0	2022/8/15	3	2022/11/15	1	56	5	0	11	15	0	0	0	1	0	0	0	0	0	0	0	0	0	0	0	0	0	0	0	0	0	0	0	0	0	1	0	0
1601	0	2	0	1	123	1	0	0	0	1	0	0	1900/1/15	3	2023/10/15	0	56	5	0	14	5	0	0	0	0	1	0	0	0	0	0	0	0	0	0	0	0	0	0	1	0	0	0	0	0	0	0	0	0
1602	0	0	0	0	1000000	1	0	0	0	1	0	0	1900/1/15	0	1900/1/15	0	56	5	0	13	8	0	0	0	0	1	0	1	0	0	0	0	0	0	1	0	0	0	0	0	0	0	0	0	0	0	0	0	0
1603	1	2	3	2	215	1	0	0	0	1	0	0	2022/3/15	4	2023/7/15	1	56	5	0	13	9	0	0	0	0	0	0	1	0	0	0	0	0	0	0	0	0	0	0	0	0	0	0	0	0	0	0	0	1
1604	0	2	0	3	853	1	0	0	0	1	0	0	1900/1/15	2	2021/10/15	1	57	5	0	13	9	0	0	0	0	1	0	0	0	0	0	0	0	0	0	0	0	0	0	0	0	0	0	0	0	0	0	0	1
1605	0	0	0	0	1000000	1	0	0	0	1	0	0	1900/1/15	0	1900/1/15	0	57	5	0	14	10	0	0	1	0	0	0	0	1	0	0	0	0	0	0	0	0	0	0	0	0	0	0	0	0	0	0	1	0
1606	0	0	0	0	1000000	1	0	0	0	1	0	0	1900/1/15	0	1900/1/15	0	57	5	0	14	21	0	0	0	0	0	0	0	1	0	0	0	1	0	0	0	0	0	0	0	0	0	0	0	0	0	0	0	0
1607	0	2	0	2	215	1	0	0	0	1	0	0	1900/1/15	3	2023/7/15	1	57	5	0	14	8	0	0	0	0	1	0	1	0	0	0	0	0	0	1	0	0	0	0	0	0	0	0	0	0	0	0	0	0
1608	0	2	3	1	123	1	0	0	0	1	0	0	2022/8/15	5	2023/10/15	1	57	5	0	13	5	0	0	0	1	0	0	0	0	0	0	0	0	0	0	0	0	0	0	1	0	0	0	0	0	0	0	0	0
1609	0	1	3	3	427	1	0	0	0	1	0	0	2022/12/15	5	2022/9/15	1	57	5	0	13	11	0	0	0	0	1	0	1	0	0	0	0	0	0	0	0	0	0	0	0	1	0	0	0	0	0	0	0	0
1610	0	2	3	1	62	1	0	0	0	1	0	0	2022/8/15	5	2023/12/15	1	57	5	0	13	6	0	0	0	1	0	0	0	0	0	0	0	0	0	0	0	0	0	0	0	0	0	0	0	0	0	0	0	0
1611	0	2	0	2	457	1	0	0	0	1	0	0	1900/1/15	4	2022/11/15	1	57	5	0	13	19	0	0	0	0	1	0	0	0	0	0	0	0	0	0	1	0	0	0	0	0	0	0	0	0	0	0	0	0
1612	0	2	0	3	580	1	0	0	0	1	0	0	1900/1/15	2	2022/7/15	1	57	5	0	12	7	0	0	0	0	1	0	0	0	0	0	0	0	0	0	0	0	0	0	0	0	0	0	0	0	1	0	0	0
1613	0	1	2	3	92	1	0	0	0	1	0	0	2023/11/15	4	2021/3/15	1	57	5	0	8	5	0	0	0	1	0	0	0	0	0	0	0	0	0	0	0	0	0	0	1	0	0	0	0	0	0	0	0	0
1614	0	2	0	2	488	1	0	0	0	1	0	0	1900/1/15	2	2022/10/15	1	57	5	0	13	18	0	0	0	1	0	0	0	0	0	0	0	0	0	0	0	0	0	1	0	0	0	0	0	0	0	0	0	0
1615	0	2	0	2	153	1	0	0	0	1	0	0	1900/1/15	5	2023/9/15	1	57	5	0	14	7	0	0	0	1	0	0	0	0	0	0	0	0	0	0	0	0	0	0	0	0	0	0	0	0	1	0	0	0
1616	0	0	0	0	1000000	1	0	0	0	1	0	0	1900/1/15	0	1900/1/15	1	57	5	0	13	18	0	0	0	1	0	0	0	0	0	0	0	0	0	0	0	0	0	1	0	0	0	0	0	0	0	0	0	0
1617	0	2	0	2	153	1	0	0	0	1	0	0	1900/1/15	7	2023/9/15	1	57	5	0	12	21	0	0	0	0	0	0	0	0	0	1	1	1	0	0	0	0	0	0	0	0	0	0	0	0	0	0	0	0
1618	0	2	0	2	488	1	0	0	0	1	0	0	1900/1/15	3	2022/10/15	0	57	5	0	13	5	0	0	0	1	0	0	0	0	0	0	0	0	0	0	0	0	0	0	1	0	0	0	0	0	0	0	0	0
1619	0	2	0	3	580	1	0	0	0	1	0	0	1900/1/15	3	2022/7/15	0	57	5	0	13	10	0	0	0	1	0	0	0	0	0	0	0	0	0	0	0	0	0	0	0	0	0	0	0	0	0	0	1	0
1620	0	2	3	2	488	1	0	0	0	1	0	0	2022/7/15	4	2022/10/15	1	57	5	0	13	5	0	0	0	0	0	0	1	0	0	0	0	0	0	0	0	0	0	0	1	0	0	0	0	0	0	0	0	0
1621	0	2	4	3	580	1	0	0	0	1	0	0	2021/1/15	3	2022/7/15	1	57	5	0	11	5	0	0	0	1	0	0	0	0	0	0	0	0	0	0	0	0	0	0	1	0	0	0	0	0	0	0	0	0
1622	0	2	0	3	761	1	0	0	0	1	0	0	1900/1/15	4	2022/1/15	1	57	5	0	13	5	0	0	0	1	0	0	0	0	0	0	0	0	0	0	0	0	0	0	1	0	0	0	0	0	0	0	0	0
1623	0	2	0	2	276	1	0	0	0	1	0	0	1900/1/15	4	2023/5/15	0	58	5	0	11	21	0	0	0	1	0	0	0	0	0	0	0	1	0	0	0	0	0	0	0	0	0	0	0	0	0	0	0	0
1624	0	2	0	1	92	1	0	0	0	1	0	0	1900/1/15	7	2023/11/15	1	58	5	0	13	18	0	0	0	0	1	0	1	0	0	0	0	0	0	0	0	0	0	1	0	0	0	0	0	0	0	0	0	0
1625	0	2	0	3	883	1	0	0	0	1	0	0	1900/1/15	3	2021/9/15	0	58	5	0	13	7	0	0	0	1	0	0	0	0	0	0	0	0	0	0	0	0	0	0	0	0	0	0	0	0	1	0	0	0
1626	0	2	0	2	488	1	0	0	0	1	0	0	1900/1/15	7	2022/10/15	1	58	5	0	11	7	0	0	0	1	0	0	0	0	0	0	0	0	0	0	0	0	0	0	0	0	0	0	0	0	1	0	0	0
1627	0	2	3	2	427	1	0	0	0	1	0	0	2022/5/15	4	2022/12/15	1	58	5	0	12	12	0	0	0	0	1	0	1	0	0	0	0	0	0	0	0	0	0	0	0	0	0	0	0	0	0	0	0	0
1628	0	2	0	3	518	1	0	0	0	1	0	0	1900/1/15	3	2022/9/15	1	58	5	0	13	19	0	0	0	1	0	0	0	0	0	0	0	0	0	0	1	0	0	0	0	0	0	0	0	0	0	0	0	0
1629	0	2	0	3	1006	1	0	0	0	1	0	0	1900/1/15	3	2021/5/15	1	58	5	0	11	21	0	0	0	1	0	0	0	0	0	0	0	1	0	0	0	0	0	0	0	0	0	0	0	0	0	0	0	0
1630	0	0	0	0	1000000	1	0	0	0	1	0	0	1900/1/15	0	1900/1/15	0	58	5	0	14	21	0	0	0	0	1	0	1	0	0	0	0	1	0	0	0	0	0	0	0	0	0	0	0	0	0	0	0	0
1631	0	2	0	3	580	1	0	0	0	1	0	0	1900/1/15	3	2022/7/15	1	58	5	0	11	18	1	0	0	0	1	0	1	0	0	0	0	0	0	0	0	0	0	1	0	0	0	0	0	0	0	0	0	0
1632	0	2	0	1	62	1	0	0	0	1	0	0	1900/1/15	5	2023/12/15	1	58	5	0	14	6	0	0	0	1	0	0	0	0	0	0	0	0	0	0	0	0	0	0	0	0	0	0	0	0	0	0	0	0
1633	0	2	0	2	337	1	0	0	0	1	0	0	1900/1/15	4	2023/3/15	1	58	5	0	13	18	0	0	0	0	1	0	0	0	0	0	0	0	0	0	0	0	0	1	0	0	0	0	0	0	0	0	0	0
1634	0	2	0	1	123	1	0	0	0	1	0	0	1900/1/15	5	2023/10/15	1	58	5	0	14	8	0	0	0	0	1	0	1	0	0	0	0	0	0	1	0	0	0	0	0	0	0	0	0	0	0	0	0	0
1635	0	2	0	3	1036	1	0	0	0	1	0	0	1900/1/15	2	2021/4/15	0	58	5	0	13	4	0	0	0	0	1	0	0	0	0	0	0	0	0	0	0	0	0	0	0	0	1	0	0	0	0	0	0	0
1636	0	1	3	3	518	1	0	0	0	1	0	0	2022/9/15	7	2022/7/15	0	58	5	0	12	6	0	0	0	1	0	0	0	0	0	0	0	0	0	0	0	0	0	0	0	0	0	0	0	0	0	0	0	0
1637	0	2	0	1	92	1	0	0	0	1	0	0	1900/1/15	5	2023/11/15	1	58	5	0	14	4	0	0	0	1	0	0	0	0	0	0	0	0	0	0	0	0	0	0	0	0	1	0	0	0	0	0	0	0
1638	0	2	0	3	580	1	0	0	0	1	0	0	1900/1/15	3	2022/7/15	1	58	5	0	13	18	0	0	0	0	1	0	1	0	0	0	0	0	0	0	0	0	0	1	0	0	0	0	0	0	0	0	0	0
1639	0	2	0	2	276	1	0	0	0	1	0	0	1900/1/15	4	2023/5/15	0	58	5	0	14	21	0	0	0	1	0	0	0	0	0	0	0	1	0	0	0	0	0	0	0	0	0	0	0	0	0	0	0	0
1640	0	1	2	3	153	1	0	0	0	1	0	0	2023/9/15	4	2022/7/15	1	58	5	0	14	5	0	0	0	1	0	0	0	0	0	0	0	0	0	0	0	0	0	0	1	0	0	0	0	0	0	0	0	0
1641	0	2	0	3	914	1	0	0	0	1	0	0	1900/1/15	2	2021/8/15	0	58	5	0	13	21	0	0	0	1	0	0	0	0	0	0	0	1	0	0	0	0	0	0	0	0	0	0	0	0	0	0	0	0
1642	0	2	0	1	123	1	0	0	0	1	0	0	1900/1/15	7	2023/10/15	1	58	5	0	14	10	0	0	0	0	1	0	1	0	0	0	0	0	0	0	0	0	0	0	0	0	0	0	0	0	0	0	1	0
1643	0	0	0	0	1000000	1	0	0	0	1	0	0	1900/1/15	0	1900/1/15	1	58	5	0	13	15	0	0	0	1	0	0	0	0	0	0	0	0	0	0	0	0	0	0	0	0	0	0	0	0	0	1	0	0
1644	0	2	0	1	123	1	0	0	0	1	0	0	1900/1/15	5	2023/10/15	1	58	5	0	14	4	0	0	0	1	0	0	0	0	0	0	0	0	0	0	0	0	0	0	0	0	1	0	0	0	0	0	0	0
1645	0	2	0	3	610	1	0	0	0	1	0	0	1900/1/15	3	2022/6/15	1	58	5	0	14	7	0	0	0	1	0	0	0	0	0	0	0	0	0	0	0	0	0	0	0	0	0	0	0	0	1	0	0	0
1646	0	2	0	2	153	1	0	0	0	1	0	0	1900/1/15	5	2023/9/15	0	58	5	0	13	7	0	0	0	1	0	0	0	0	0	0	0	0	0	0	0	0	0	0	0	0	0	0	0	0	1	0	0	0
1647	0	2	3	2	396	1	0	0	0	1	0	0	2022/6/15	4	2023/1/15	1	58	5	0	12	19	0	0	0	1	0	0	0	0	0	0	0	0	0	0	1	0	0	0	0	0	0	0	0	0	0	0	0	0
1648	0	2	0	3	730	1	0	0	0	1	0	0	1900/1/15	3	2022/2/15	1	58	5	0	13	7	0	0	0	0	1	0	0	0	0	0	0	0	0	0	0	0	0	0	0	0	0	0	0	0	1	0	0	0
1649	0	2	4	3	518	1	0	0	0	1	0	0	2020/4/15	3	2022/9/15	1	58	5	0	11	9	0	0	0	1	0	0	0	0	0	0	0	0	0	0	0	0	0	0	0	0	0	0	0	0	0	0	0	1
1650	0	2	0	3	702	1	0	0	0	1	0	0	1900/1/15	4	2022/3/15	1	59	5	0	11	10	0	0	0	1	0	0	0	0	0	0	0	0	0	0	0	0	0	0	0	0	0	0	0	0	0	0	1	0
1651	0	2	0	3	853	1	0	0	0	1	0	0	1900/1/15	2	2021/10/15	1	59	5	0	14	18	0	0	0	1	0	0	0	0	0	0	0	0	0	0	0	0	0	1	0	0	0	0	0	0	0	0	0	0
1652	0	2	3	1	92	1	0	0	0	1	0	0	2022/7/15	7	2023/11/15	1	59	5	0	13	10	0	0	0	0	0	0	0	0	0	0	1	0	0	0	0	0	0	0	0	0	0	0	0	0	0	0	1	0
1653	0	2	0	1	92	1	0	0	0	1	0	0	1900/1/15	5	2023/11/15	1	59	5	0	13	7	0	0	0	0	0	0	0	1	0	0	0	0	0	0	0	0	0	0	0	0	0	0	0	0	1	0	0	0
1654	0	2	0	2	337	1	0	0	0	1	0	0	1900/1/15	3	2023/3/15	1	59	5	0	11	7	0	0	0	0	1	0	1	0	0	0	0	0	0	0	0	0	0	0	0	0	0	0	0	0	1	0	0	0
1655	0	2	0	1	62	1	0	0	0	1	0	0	1900/1/15	5	2023/12/15	1	59	5	0	8	8	0	0	0	0	1	0	1	0	0	0	0	0	0	1	0	0	0	0	0	0	0	0	0	0	0	0	0	0
1656	0	2	0	2	427	1	0	0	0	1	0	0	1900/1/15	3	2022/12/15	1	59	5	0	11	15	0	0	0	1	0	0	0	0	0	0	0	0	0	0	0	0	0	0	0	0	0	0	0	0	0	1	0	0
1657	0	1	2	3	215	1	0	0	0	1	0	0	2023/7/15	1	2021/2/15	1	59	5	0	14	11	0	0	0	1	0	0	0	0	0	0	0	0	0	0	0	0	0	0	0	1	0	0	0	0	0	0	0	0
1658	0	0	0	0	1000000	1	0	0	0	1	0	0	1900/1/15	0	1900/1/15	0	59	5	0	13	8	0	0	0	1	0	0	0	0	0	0	0	0	0	1	0	0	0	0	0	0	0	0	0	0	0	0	0	0
1659	0	2	0	2	153	1	0	0	0	1	0	0	1900/1/15	5	2023/9/15	1	59	5	0	9	18	0	0	0	0	1	0	1	0	0	0	0	0	0	0	0	0	0	1	0	0	0	0	0	0	0	0	0	0
1660	0	2	3	2	276	1	0	0	0	1	0	0	2022/11/15	3	2023/5/15	1	59	5	0	13	10	0	0	0	1	0	0	0	0	0	0	0	0	0	0	0	0	0	0	0	0	0	0	0	0	0	0	1	0
1661	0	2	0	2	488	1	0	0	0	1	0	0	1900/1/15	2	2022/10/15	1	59	5	0	8	5	0	0	0	0	0	0	1	0	0	0	0	0	0	0	0	0	0	0	1	0	0	0	0	0	0	0	0	0
1662	0	2	0	2	457	1	0	0	0	1	0	0	1900/1/15	5	2022/11/15	1	59	5	0	14	9	0	0	0	0	0	0	0	1	0	0	0	0	0	0	0	0	0	0	0	0	0	0	0	0	0	0	0	1
1663	0	2	0	2	457	1	0	0	0	1	0	0	1900/1/15	4	2022/11/15	1	59	5	0	11	21	0	0	0	1	0	0	0	0	0	0	0	1	0	0	0	0	0	0	0	0	0	0	0	0	0	0	0	0
1664	0	2	3	1	123	1	0	0	0	1	0	0	2022/10/15	7	2023/10/15	1	59	5	0	12	16	0	0	0	0	0	0	1	0	0	0	0	0	0	0	0	1	0	0	0	0	0	0	0	0	0	0	0	0
1665	0	0	0	0	1000000	1	0	0	0	1	0	0	1900/1/15	0	1900/1/15	1	59	5	0	11	21	0	0	0	0	1	0	0	0	0	0	0	1	0	0	0	0	0	0	0	0	0	0	0	0	0	0	0	0
1666	0	2	0	3	730	1	0	0	0	1	0	0	1900/1/15	3	2022/2/15	0	59	5	0	14	5	0	0	0	1	0	0	0	0	0	0	0	0	0	0	0	0	0	0	1	0	0	0	0	0	0	0	0	0
1667	0	2	0	2	276	1	0	0	0	1	0	0	1900/1/15	5	2023/5/15	0	59	5	0	13	21	0	0	0	1	0	0	0	0	0	0	0	1	0	0	0	0	0	0	0	0	0	0	0	0	0	0	0	0
1668	0	2	0	1	92	1	0	0	0	1	0	0	1900/1/15	4	2023/11/15	0	59	5	0	12	21	0	0	0	0	1	0	0	0	0	0	0	1	0	0	0	0	0	0	0	0	0	0	0	0	0	0	0	0
1669	0	2	0	3	1095	1	0	0	0	1	0	0	1900/1/15	2	2021/2/15	1	59	5	0	14	5	0	0	0	1	0	0	0	0	0	0	0	0	0	0	0	0	0	0	1	0	0	0	0	0	0	0	0	0
1670	0	2	0	3	671	1	0	0	0	1	0	0	1900/1/15	4	2022/4/15	0	59	5	0	12	19	0	0	0	1	0	0	0	0	0	0	0	0	0	0	1	0	0	0	0	0	0	0	0	0	0	0	0	0
1671	0	2	0	3	853	1	0	0	0	1	0	0	1900/1/15	3	2021/10/15	1	59	5	0	14	7	0	0	0	0	1	0	1	0	0	0	0	0	0	0	0	0	0	0	0	0	0	0	0	0	1	0	0	0
1672	0	2	4	1	92	1	0	0	0	1	0	0	2020/12/15	4	2023/11/15	0	59	5	0	13	5	0	0	0	1	0	0	0	0	0	0	0	0	0	0	0	0	0	0	1	0	0	0	0	0	0	0	0	0
1673	0	2	0	3	853	0	1	0	0	0	1	0	1900/1/15	2	2021/10/15	0	60	6	0	8	13	0	0	0	1	0	0	0	0	0	0	0	0	0	0	0	0	0	0	0	0	0	0	0	1	0	0	0	0
1674	0	1	3	2	457	0	1	0	0	0	1	0	2022/11/15	4	2022/11/15	1	60	6	0	14	18	0	0	0	0	1	0	1	0	0	0	0	0	0	0	0	0	0	1	0	0	0	0	0	0	0	0	0	0
1675	0	0	0	0	1000000	0	1	0	0	0	1	0	1900/1/15	0	1900/1/15	1	60	6	0	13	21	0	0	0	0	1	0	1	1	0	0	0	1	0	0	0	0	0	0	0	0	0	0	0	0	0	0	0	0
1676	0	1	4	0	883	0	1	0	0	0	1	0	2021/9/15	0	1900/1/15	1	60	6	0	14	21	0	0	0	0	0	0	0	0	0	1	0	1	0	0	0	0	0	0	0	0	0	0	0	0	0	0	0	0
1677	0	0	0	0	1000000	0	1	0	0	0	1	0	1900/1/15	0	1900/1/15	1	60	6	0	14	8	0	0	0	1	0	0	0	0	0	0	0	0	0	1	0	0	0	0	0	0	0	0	0	0	0	0	0	0
1678	0	2	0	2	215	0	1	0	0	0	1	0	1900/1/15	5	2023/7/15	1	60	6	0	13	5	0	0	0	1	0	0	0	0	0	0	0	0	0	0	0	0	0	0	1	0	0	0	0	0	0	0	0	0
1679	0	2	0	1	31	0	1	0	0	0	1	0	1900/1/15	5	2024/1/15	1	60	6	0	12	19	0	0	0	0	1	0	1	0	0	0	0	0	0	0	1	0	0	0	0	0	0	0	0	0	0	0	0	0
1680	0	2	0	3	730	0	1	0	0	0	1	0	1900/1/15	3	2022/2/15	1	60	6	0	14	5	0	0	0	1	0	0	0	0	0	0	0	0	0	0	0	0	0	0	1	0	0	0	0	0	0	0	0	0
1681	0	2	0	2	488	0	1	0	0	0	1	0	1900/1/15	4	2022/10/15	0	60	6	0	11	9	0	0	0	0	1	0	1	0	0	0	0	0	0	0	0	0	0	0	0	0	0	0	0	0	0	0	0	1
1682	0	2	0	1	62	0	1	0	0	0	1	0	1900/1/15	7	2023/12/15	1	60	6	0	14	5	1	0	0	0	0	0	1	0	0	0	0	0	0	0	0	0	0	0	1	0	0	0	0	0	0	0	0	0
1683	0	2	0	1	92	0	1	0	0	0	1	0	1900/1/15	7	2023/11/15	1	60	6	0	12	5	0	0	0	0	0	0	0	1	0	0	0	0	0	0	0	0	0	0	1	0	0	0	0	0	0	0	0	0
1684	0	2	0	3	914	0	1	0	0	0	1	0	1900/1/15	2	2021/8/15	0	60	6	0	13	11	0	1	0	0	1	0	1	0	0	0	0	0	0	0	0	0	0	0	0	1	0	0	0	0	0	0	0	0
1685	0	2	3	1	31	0	1	0	0	0	1	0	2022/8/15	5	2024/1/15	1	60	6	0	13	21	0	0	0	1	0	0	0	0	0	0	0	1	0	0	0	0	0	0	0	0	0	0	0	0	0	0	0	0
1686	0	2	0	2	488	0	1	0	0	0	1	0	1900/1/15	4	2022/10/15	1	60	6	0	14	19	0	0	0	1	0	0	0	0	0	0	0	0	0	0	1	0	0	0	0	0	0	0	0	0	0	0	0	0
1687	0	0	0	0	1000000	0	1	0	0	0	1	0	1900/1/15	0	1900/1/15	1	60	6	0	12	21	0	0	0	1	0	0	0	0	0	0	0	1	0	0	0	0	0	0	0	0	0	0	0	0	0	0	0	0
1688	0	2	0	1	92	0	1	0	0	0	1	0	1900/1/15	5	2023/11/15	1	60	6	0	12	9	0	0	0	0	1	0	0	0	0	0	0	0	0	0	0	0	0	0	0	0	0	0	0	0	0	0	0	1
1689	0	2	0	1	123	0	1	0	0	0	1	0	1900/1/15	4	2023/10/15	1	60	6	0	14	7	0	0	0	1	0	0	0	0	0	0	0	0	0	0	0	0	0	0	0	0	0	0	0	0	1	0	0	0
1690	0	0	0	0	1000000	0	1	0	0	0	1	0	1900/1/15	0	1900/1/15	1	60	6	0	11	8	0	0	0	0	0	0	1	0	0	0	0	0	0	1	0	0	0	0	0	0	0	0	0	0	0	0	0	0
1691	0	2	0	1	31	0	1	0	0	0	1	0	1900/1/15	6	2024/1/15	1	60	6	0	8	5	0	0	0	1	0	0	0	0	0	0	0	0	0	0	0	0	0	0	1	0	0	0	0	0	0	0	0	0
1692	0	2	0	3	518	0	1	0	0	0	1	0	1900/1/15	7	2022/9/15	0	60	6	0	13	21	0	0	0	0	0	0	1	1	0	0	0	1	0	0	0	0	0	0	0	0	0	0	0	0	0	0	0	0
1693	0	2	0	1	123	0	1	0	0	0	1	0	1900/1/15	4	2023/10/15	0	60	6	0	13	16	0	0	0	1	0	0	0	0	0	0	0	0	0	0	0	1	0	0	0	0	0	0	0	0	0	0	0	0
1694	1	1	2	2	123	0	1	0	0	0	1	0	2023/10/15	5	2023/4/15	0	60	6	0	14	5	0	0	0	0	0	0	0	1	1	0	0	0	0	0	0	0	0	0	1	0	0	0	0	0	0	0	0	0
1695	0	2	0	3	883	0	1	0	0	0	1	0	1900/1/15	2	2021/9/15	0	60	6	0	14	21	0	0	0	1	0	0	0	0	0	0	0	1	0	0	0	0	0	0	0	0	0	0	0	0	0	0	0	0
1696	0	2	0	2	457	0	1	0	0	0	1	0	1900/1/15	3	2022/11/15	0	60	6	0	13	9	0	0	0	1	0	0	0	0	0	0	0	0	0	0	0	0	0	0	0	0	0	0	0	0	0	0	0	1
1697	0	2	0	1	62	0	1	0	0	0	1	0	1900/1/15	5	2023/12/15	0	60	6	0	13	21	0	0	0	0	0	0	0	1	0	0	0	1	0	0	0	0	0	0	0	0	0	0	0	0	0	0	0	0
1698	0	2	0	3	1067	0	1	0	0	0	1	0	1900/1/15	6	2021/3/15	0	60	6	0	12	12	0	1	0	0	0	0	0	1	1	0	0	0	0	0	0	0	0	0	0	0	0	0	0	0	0	0	0	0
1699	0	2	0	2	153	0	1	0	0	0	1	0	1900/1/15	5	2023/9/15	1	60	6	0	14	7	0	0	0	0	1	1	1	0	0	0	0	0	0	0	0	0	0	0	0	0	0	0	0	0	1	0	0	0
1700	0	1	2	2	245	0	1	0	0	0	1	0	2023/6/15	2	2022/10/15	1	60	6	0	13	5	0	0	0	1	0	0	0	0	0	0	0	0	0	0	0	0	0	0	1	0	0	0	0	0	0	0	0	0
1701	0	2	4	2	427	0	1	0	0	0	1	0	2020/12/15	3	2022/12/15	1	60	6	0	13	15	0	0	0	1	0	0	0	0	0	0	0	0	0	0	0	0	0	0	0	0	0	0	0	0	0	1	0	0
1702	0	2	3	2	276	0	1	0	0	0	1	0	2023/1/15	4	2023/5/15	1	61	6	0	11	7	0	0	0	1	0	0	0	0	0	0	0	0	0	0	0	0	0	0	0	0	0	0	0	0	1	0	0	0
1703	0	2	4	1	62	0	1	0	0	0	1	0	2021/8/15	5	2023/12/15	0	61	6	0	12	7	0	0	0	1	0	0	0	0	0	0	0	0	0	0	0	0	0	0	0	0	0	0	0	0	1	0	0	0
1704	0	2	4	3	883	0	1	0	0	0	1	0	2021/4/15	3	2021/9/15	1	61	6	0	11	9	0	0	0	0	1	0	0	0	0	0	0	0	0	0	0	0	0	0	0	0	0	0	0	0	0	0	0	1
1705	0	2	0	3	914	0	1	0	0	0	1	0	1900/1/15	3	2021/8/15	0	61	6	0	13	21	0	0	0	1	0	0	0	0	0	0	0	1	0	0	0	0	0	0	0	0	0	0	0	0	0	0	0	0
1706	0	0	0	0	1000000	0	1	0	0	0	1	0	1900/1/15	0	1900/1/15	1	61	6	0	12	8	0	0	0	0	0	0	1	0	0	0	0	0	0	1	0	0	0	0	0	0	0	0	0	0	0	0	0	0
1707	0	0	0	0	1000000	0	1	0	0	0	1	0	1900/1/15	0	1900/1/15	0	61	6	0	13	21	0	0	0	1	0	0	0	0	0	0	0	1	0	0	0	0	0	0	0	0	0	0	0	0	0	0	0	0
1708	0	2	2	1	62	0	1	0	0	0	1	0	2023/7/15	5	2023/12/15	1	61	6	0	13	4	0	0	0	0	0	0	1	0	0	0	0	0	0	0	0	0	0	0	0	0	1	0	0	0	0	0	0	0
1709	0	2	0	3	1095	0	1	0	0	0	1	0	1900/1/15	2	2021/2/15	1	61	6	0	14	18	0	0	0	0	0	0	1	0	0	0	0	0	0	0	0	0	0	1	0	0	0	0	0	0	0	0	0	0
1710	0	2	0	2	365	0	1	0	0	0	1	0	1900/1/15	4	2023/2/15	1	61	6	0	13	9	0	0	0	0	0	0	1	0	0	0	0	0	0	0	0	0	0	0	0	0	0	0	0	0	0	0	0	1
1711	0	2	0	2	457	0	1	0	0	0	1	0	1900/1/15	5	2022/11/15	1	61	6	0	13	12	0	0	0	0	0	0	0	0	1	0	0	0	0	0	0	0	0	0	0	0	0	0	0	0	0	0	0	0
1712	0	2	0	2	365	0	1	0	0	0	1	0	1900/1/15	4	2023/2/15	1	61	6	0	13	14	0	0	0	1	0	0	0	0	0	0	0	0	0	0	0	0	0	0	0	0	0	1	0	0	0	0	0	0
1714	0	2	0	3	1095	0	1	0	0	0	1	0	1900/1/15	3	2021/2/15	0	61	6	0	13	21	0	0	0	1	0	0	0	0	0	0	0	1	0	0	0	0	0	0	0	0	0	0	0	0	0	0	0	0
1715	0	2	0	2	153	0	1	0	0	0	1	0	1900/1/15	6	2023/9/15	1	61	6	0	14	18	0	0	0	0	0	0	1	0	0	0	0	0	0	0	0	0	0	1	0	0	0	0	0	0	0	0	0	0
1716	0	1	2	3	62	0	1	0	0	0	1	0	2023/12/15	4	2022/7/15	1	61	6	0	11	18	0	0	0	0	1	0	1	0	0	0	0	0	0	0	0	0	0	1	0	0	0	0	0	0	0	0	0	0
1717	0	2	0	2	488	0	1	0	0	0	1	0	1900/1/15	4	2022/10/15	0	61	6	0	11	14	0	0	0	0	0	0	1	0	0	0	0	0	0	0	0	0	0	0	0	0	0	1	0	0	0	0	0	0
1718	0	2	0	2	427	0	1	0	0	0	1	0	1900/1/15	4	2022/12/15	1	61	6	0	13	21	0	0	0	0	0	0	0	0	0	0	1	1	0	0	0	0	0	0	0	0	0	0	0	0	0	0	0	0
1719	0	2	0	1	62	0	1	0	0	0	1	0	1900/1/15	6	2023/12/15	0	61	6	0	12	16	0	0	0	0	0	0	1	0	0	0	0	0	0	0	0	1	0	0	0	0	0	0	0	0	0	0	0	0
1720	0	0	0	0	1000000	0	1	0	0	0	1	0	1900/1/15	0	1900/1/15	0	61	6	0	11	21	0	0	0	0	0	0	0	1	0	0	0	1	0	0	0	0	0	0	0	0	0	0	0	0	0	0	0	0
1721	0	2	0	1	62	0	1	0	0	0	1	0	1900/1/15	4	2023/12/15	0	61	6	0	13	5	0	0	0	1	0	0	0	0	0	0	0	0	0	0	0	0	0	0	1	0	0	0	0	0	0	0	0	0
1722	0	0	0	0	1000000	0	1	0	0	0	1	0	1900/1/15	0	1900/1/15	1	61	6	0	12	5	0	0	0	1	0	0	0	0	0	0	0	0	0	0	0	0	0	0	1	0	0	0	0	0	0	0	0	0
1723	0	2	0	3	1067	0	1	0	0	0	1	0	1900/1/15	3	2021/3/15	0	61	6	0	14	5	0	0	0	0	1	0	0	0	0	0	0	0	0	0	0	0	0	0	1	0	0	0	0	0	0	0	0	0
1724	0	2	0	1	123	0	1	0	0	0	1	0	1900/1/15	5	2023/10/15	0	61	6	0	12	18	0	0	0	0	1	0	1	0	0	0	0	0	0	0	0	0	0	1	0	0	0	0	0	0	0	0	0	0
1725	0	0	0	0	1000000	0	1	0	0	0	1	0	1900/1/15	0	1900/1/15	1	61	6	0	11	4	0	0	0	1	0	0	0	0	0	0	0	0	0	0	0	0	0	0	0	0	1	0	0	0	0	0	0	0
1726	0	2	0	2	337	0	1	0	0	0	1	0	1900/1/15	5	2023/3/15	1	61	6	0	13	13	0	0	0	1	0	0	0	0	0	0	0	0	0	0	0	0	0	0	0	0	0	0	0	1	0	0	0	0
1727	0	2	4	3	1006	0	1	0	0	0	1	0	2020/5/15	5	2021/5/15	1	61	6	0	13	21	0	0	0	0	1	0	0	0	0	0	0	1	0	0	0	0	0	0	0	0	0	0	0	0	0	0	0	0
1728	0	2	0	2	488	0	1	0	0	0	1	0	1900/1/15	3	2022/10/15	1	61	6	0	13	9	0	0	0	1	0	0	0	0	0	0	0	0	0	0	0	0	0	0	0	0	0	0	0	0	0	0	0	1
1729	0	1	2	0	153	0	1	0	0	0	1	0	2023/9/15	0	1900/1/15	0	61	6	0	13	21	0	0	0	0	0	0	1	1	0	0	0	1	0	0	0	0	0	0	0	0	0	0	0	0	0	0	0	0
1730	0	2	3	1	92	0	1	0	0	0	1	0	2022/3/15	4	2023/11/15	1	61	6	0	14	7	0	0	0	1	0	0	0	0	0	0	0	0	0	0	0	0	0	0	0	0	0	0	0	0	1	0	0	0
1731	0	2	0	3	792	0	1	0	0	0	1	0	1900/1/15	6	2021/12/15	1	62	6	0	14	7	0	0	0	1	0	0	0	0	0	0	0	0	0	0	0	0	0	0	0	0	0	0	0	0	1	0	0	0
1732	0	2	0	2	306	0	1	0	0	0	1	0	1900/1/15	4	2023/4/15	1	62	6	0	12	14	0	0	0	0	1	0	1	0	0	0	0	0	0	0	0	0	0	0	0	0	0	1	0	0	0	0	0	0
1733	0	2	0	2	365	0	1	0	0	0	1	0	1900/1/15	4	2023/2/15	1	62	6	0	11	4	0	0	0	0	0	0	1	0	0	0	0	0	0	0	0	0	0	0	0	0	1	0	0	0	0	0	0	0
1734	0	2	0	2	365	0	1	0	0	0	1	0	1900/1/15	3	2023/2/15	1	62	6	0	13	11	0	0	0	0	1	0	0	0	0	0	0	0	0	0	0	0	0	0	0	1	0	0	0	0	0	0	0	0
1735	0	2	0	2	427	0	1	0	0	0	1	0	1900/1/15	5	2022/12/15	1	62	6	0	13	18	0	0	0	1	0	0	0	0	0	0	0	0	0	0	0	0	0	1	0	0	0	0	0	0	0	0	0	0
1736	0	2	0	1	62	0	1	0	0	0	1	0	1900/1/15	6	2023/12/15	0	62	6	0	13	5	0	1	0	0	1	0	1	0	0	0	0	0	0	0	0	0	0	0	1	0	0	0	0	0	0	0	0	0
1737	0	2	0	2	365	0	1	0	0	0	1	0	1900/1/15	4	2023/2/15	1	62	6	0	13	5	0	0	0	1	0	0	0	0	0	0	0	0	0	0	0	0	0	0	1	0	0	0	0	0	0	0	0	0
1738	0	1	3	3	396	0	1	0	0	0	1	0	2023/1/15	3	2022/2/15	1	62	6	0	9	5	0	0	0	0	0	0	1	0	0	0	0	0	0	0	0	0	0	0	1	0	0	0	0	0	0	0	0	0
1739	0	2	0	2	153	0	1	0	0	0	1	0	1900/1/15	6	2023/9/15	1	62	6	0	14	15	0	0	0	0	1	0	1	0	0	0	0	0	0	0	0	0	0	0	0	0	0	0	0	0	0	1	0	0
1740	0	2	0	3	1095	0	1	0	0	0	1	0	1900/1/15	5	2021/2/15	1	62	6	0	9	12	0	0	0	1	0	0	0	0	0	0	0	0	0	0	0	0	0	0	0	0	0	0	0	0	0	0	0	0
1741	0	2	0	2	365	0	1	0	0	0	1	0	1900/1/15	5	2023/2/15	1	62	6	0	13	4	0	0	0	1	0	0	0	0	0	0	0	0	0	0	0	0	0	0	0	0	1	0	0	0	0	0	0	0
1742	0	2	0	2	427	0	1	0	0	0	1	0	1900/1/15	3	2022/12/15	1	62	6	0	13	15	0	0	0	1	0	0	0	0	0	0	0	0	0	0	0	0	0	0	0	0	0	0	0	0	0	1	0	0
1743	0	2	0	2	337	0	1	0	0	0	1	0	1900/1/15	5	2023/3/15	1	62	6	0	12	16	0	0	0	1	0	0	0	0	0	0	0	0	0	0	0	1	0	0	0	0	0	0	0	0	0	0	0	0
1744	0	0	0	0	1000000	0	1	0	0	0	1	0	1900/1/15	0	1900/1/15	0	62	6	0	13	7	0	0	0	1	0	0	0	0	0	0	0	0	0	0	0	0	0	0	0	0	0	0	0	0	1	0	0	0
1745	0	1	2	2	62	0	1	0	0	0	1	0	2023/12/15	4	2023/9/15	0	62	6	0	11	21	0	0	0	0	1	0	0	0	0	0	0	1	0	0	0	0	0	0	0	0	0	0	0	0	0	0	0	0
1746	0	2	2	1	123	0	1	0	0	0	1	0	2023/9/15	5	2023/10/15	1	62	6	0	12	4	0	0	0	0	0	0	1	0	0	0	0	0	0	0	0	0	0	0	0	0	1	0	0	0	0	0	0	0
1748	0	2	0	2	153	0	1	0	0	0	1	0	1900/1/15	5	2023/9/15	1	62	6	0	13	18	0	0	0	1	0	0	0	0	0	0	0	0	0	0	0	0	0	1	0	0	0	0	0	0	0	0	0	0
1749	0	2	0	2	488	0	1	0	0	0	1	0	1900/1/15	3	2022/10/15	1	62	6	0	12	18	0	0	0	0	1	0	1	0	0	0	0	0	0	0	0	0	0	1	0	0	0	0	0	0	0	0	0	0
1750	0	2	0	3	1036	0	1	0	0	0	1	0	1900/1/15	1	2021/4/15	0	62	6	0	13	21	0	0	0	0	1	0	1	0	0	0	0	1	0	0	0	0	0	0	0	0	0	0	0	0	0	0	0	0
1751	0	2	3	3	549	0	1	0	0	0	1	0	2022/1/15	4	2022/8/15	1	62	6	0	12	6	0	0	0	0	0	0	1	0	0	0	0	0	0	0	0	0	0	0	0	0	0	0	0	0	0	0	0	0
1752	0	2	0	2	396	0	1	0	0	0	1	0	1900/1/15	3	2023/1/15	1	62	6	0	14	11	0	0	0	0	0	0	1	0	0	0	0	0	0	0	0	0	0	0	0	1	0	0	0	0	0	0	0	0
1753	0	2	0	1	62	0	1	0	0	0	1	0	1900/1/15	7	2023/12/15	1	62	6	0	11	21	0	0	0	0	0	0	0	1	0	0	0	1	0	0	0	0	0	0	0	0	0	0	0	0	0	0	0	0
1754	0	2	0	2	427	0	1	0	0	0	1	0	1900/1/15	6	2022/12/15	1	62	6	0	12	18	0	0	0	1	0	0	0	0	0	0	0	0	0	0	0	0	0	1	0	0	0	0	0	0	0	0	0	0
1755	0	2	2	1	31	0	1	0	0	0	1	0	2023/5/15	6	2024/1/15	1	62	6	0	13	5	0	0	0	1	0	0	0	0	0	0	0	0	0	0	0	0	0	0	1	0	0	0	0	0	0	0	0	0
1756	0	1	3	3	457	0	1	0	0	0	1	0	2022/11/15	4	2022/8/15	1	62	6	0	11	21	0	0	0	1	0	0	0	0	0	0	0	1	0	0	0	0	0	0	0	0	0	0	0	0	0	0	0	0
1757	0	2	3	2	153	0	1	0	0	0	1	0	2023/1/15	5	2023/9/15	1	62	6	0	11	7	0	0	0	0	1	0	0	1	0	0	0	0	0	0	0	0	0	0	0	0	0	0	0	0	1	0	0	0
1758	0	1	2	2	184	0	1	0	0	0	1	0	2023/8/15	4	2022/10/15	1	63	6	0	9	4	0	1	0	0	0	0	0	1	0	0	0	0	0	0	0	0	0	0	0	0	1	0	0	0	0	0	0	0
1759	0	2	0	2	276	0	1	0	0	0	1	0	1900/1/15	5	2023/5/15	1	63	6	0	12	5	0	0	0	0	1	0	0	0	0	0	0	0	0	0	0	0	0	0	1	0	0	0	0	0	0	0	0	0
1760	0	2	0	2	488	0	1	0	0	0	1	0	1900/1/15	4	2022/10/15	1	63	6	0	12	18	0	0	0	1	0	0	0	0	0	0	0	0	0	0	0	0	0	1	0	0	0	0	0	0	0	0	0	0
1761	0	2	0	2	457	0	1	0	0	0	1	0	1900/1/15	4	2022/11/15	1	63	6	0	13	4	0	0	0	0	1	0	1	0	0	0	0	0	0	0	0	0	0	0	0	0	1	0	0	0	0	0	0	0
1762	0	2	0	2	396	0	1	0	0	0	1	0	1900/1/15	6	2023/1/15	1	63	6	0	14	9	0	0	0	0	0	0	1	0	0	0	0	0	0	0	0	0	0	0	0	0	0	0	0	0	0	0	0	1
1763	0	2	0	3	730	0	1	0	0	0	1	0	1900/1/15	4	2022/2/15	1	63	6	0	14	9	0	0	0	0	0	1	0	0	0	0	0	0	0	0	0	0	0	0	0	0	0	0	0	0	0	0	0	1
1764	0	2	0	2	488	0	1	0	0	0	1	0	1900/1/15	4	2022/10/15	1	63	6	0	13	5	0	0	0	1	0	0	0	0	0	0	0	0	0	0	0	0	0	0	1	0	0	0	0	0	0	0	0	0
1765	0	1	3	0	337	0	1	0	0	0	1	0	2023/3/15	0	1900/1/15	1	63	6	0	11	9	0	0	0	0	0	0	1	0	0	0	0	0	0	0	0	0	0	0	0	0	0	0	0	0	0	0	0	1
1766	0	2	0	3	702	0	1	0	0	0	1	0	1900/1/15	3	2022/3/15	1	63	6	0	12	21	0	0	0	0	0	0	1	0	0	0	0	1	0	0	0	0	0	0	0	0	0	0	0	0	0	0	0	0
1767	0	2	0	3	518	0	1	0	0	0	1	0	1900/1/15	6	2022/9/15	1	63	6	0	14	7	0	0	0	0	0	0	0	1	0	0	0	0	0	0	0	0	0	0	0	0	0	0	0	0	1	0	0	0
1768	0	2	0	3	792	0	1	0	0	0	1	0	1900/1/15	7	2021/12/15	1	63	6	0	14	5	0	0	0	1	0	0	0	0	0	0	0	0	0	0	0	0	0	0	1	0	0	0	0	0	0	0	0	0
1769	0	1	3	3	761	0	1	0	0	0	1	0	2022/1/15	4	2021/8/15	0	63	6	0	8	5	0	0	0	0	1	1	0	1	0	0	0	0	0	0	0	0	0	0	1	0	0	0	0	0	0	0	0	0
1770	0	1	3	3	365	0	1	0	0	0	1	0	2023/2/15	4	2022/9/15	1	63	6	0	14	5	0	0	0	0	0	0	1	0	0	0	0	0	0	0	0	0	0	0	1	0	0	0	0	0	0	0	0	0
1771	0	2	0	3	549	0	1	0	0	0	1	0	1900/1/15	6	2022/8/15	1	63	6	0	12	18	0	0	0	1	0	0	0	0	0	0	0	0	0	0	0	0	0	1	0	0	0	0	0	0	0	0	0	0
1772	0	2	0	1	123	0	1	0	0	0	1	0	1900/1/15	6	2023/10/15	1	63	6	0	11	12	0	0	0	0	1	1	1	0	0	0	0	0	0	0	0	0	0	0	0	0	0	0	0	0	0	0	0	0
1773	0	2	0	1	123	0	1	0	0	0	1	0	1900/1/15	5	2023/10/15	0	63	6	0	12	8	0	0	0	0	1	0	0	0	0	0	0	0	0	1	0	0	0	0	0	0	0	0	0	0	0	0	0	0
1774	0	2	0	2	365	0	1	0	0	0	1	0	1900/1/15	5	2023/2/15	1	63	6	0	9	1	0	0	0	0	0	0	1	0	0	0	0	0	0	0	0	0	1	0	0	0	0	0	0	0	0	0	0	0
1775	0	2	3	2	337	0	1	0	0	0	1	0	2022/2/15	4	2023/3/15	1	63	6	0	14	5	0	0	0	1	0	0	0	0	0	0	0	0	0	0	0	0	0	0	1	0	0	0	0	0	0	0	0	0
1777	0	2	0	1	92	0	1	0	0	0	1	0	1900/1/15	7	2023/11/15	1	64	6	0	8	5	0	0	0	1	0	0	0	0	0	0	0	0	0	0	0	0	0	0	1	0	0	0	0	0	0	0	0	0
1778	0	2	0	2	427	0	1	0	0	0	1	0	1900/1/15	5	2022/12/15	1	64	6	0	12	19	0	0	0	0	0	0	1	0	0	0	0	0	0	0	1	0	0	0	0	0	0	0	0	0	0	0	0	0
1779	0	2	0	2	276	0	1	0	0	0	1	0	1900/1/15	4	2023/5/15	0	64	6	0	13	10	0	0	0	0	0	0	1	0	0	0	0	0	0	0	0	0	0	0	0	0	0	0	0	0	0	0	1	0
1780	0	2	0	2	184	0	1	0	0	0	1	0	1900/1/15	6	2023/8/15	1	64	6	0	13	5	0	0	0	0	1	0	1	1	0	0	0	0	0	0	0	0	0	0	1	0	0	0	0	0	0	0	0	0
1781	0	1	3	3	427	0	1	0	0	0	1	0	2022/12/15	3	2022/6/15	1	64	6	0	11	18	0	0	0	0	1	0	0	0	1	0	0	0	0	0	0	0	0	1	0	0	0	0	0	0	0	0	0	0
1782	0	0	0	0	1000000	0	1	0	0	0	1	0	1900/1/15	0	1900/1/15	0	64	6	0	14	21	0	0	0	0	0	0	0	1	0	0	0	1	0	0	0	0	0	0	0	0	0	0	0	0	0	0	0	0
1783	0	2	0	3	883	0	1	0	0	0	1	0	1900/1/15	3	2021/9/15	1	64	6	0	14	5	0	0	0	0	0	0	0	1	0	0	0	0	0	0	0	0	0	0	1	0	0	0	0	0	0	0	0	0
1784	0	2	0	2	365	0	1	0	0	0	1	0	1900/1/15	5	2023/2/15	1	64	6	0	11	15	0	1	0	0	0	0	0	0	0	0	0	0	0	0	0	0	0	0	0	0	0	0	0	0	0	1	0	0
1785	0	1	2	2	153	0	1	0	0	0	1	0	2023/9/15	5	2023/2/15	1	64	6	0	12	17	0	0	0	1	0	0	0	0	0	0	0	0	0	0	0	0	0	0	0	0	0	0	0	0	0	0	0	0
1786	0	2	0	1	123	0	1	0	0	0	1	0	1900/1/15	6	2023/10/15	1	64	6	0	11	5	0	0	0	1	0	0	0	0	0	0	0	0	0	0	0	0	0	0	1	0	0	0	0	0	0	0	0	0
1787	0	2	0	2	215	0	1	0	0	0	1	0	1900/1/15	4	2023/7/15	1	64	6	0	13	21	0	0	0	0	1	0	1	0	0	0	0	1	0	0	0	0	0	0	0	0	0	0	0	0	0	0	0	0
1788	0	2	0	1	62	0	1	0	0	0	1	0	1900/1/15	3	2023/12/15	0	64	6	0	14	18	0	0	0	1	0	0	0	0	0	0	0	0	0	0	0	0	0	1	0	0	0	0	0	0	0	0	0	0
1790	0	2	0	1	123	0	1	0	0	0	1	0	1900/1/15	6	2023/10/15	1	64	6	0	12	18	0	0	0	0	1	0	0	0	0	0	0	0	0	0	0	0	0	1	0	0	0	0	0	0	0	0	0	0
1791	0	1	3	3	457	0	1	0	0	0	1	0	2022/11/15	5	2022/3/15	1	64	6	0	11	18	0	0	0	0	0	0	1	0	0	0	0	0	0	0	0	0	0	1	0	0	0	0	0	0	0	0	0	0
1792	0	2	0	2	276	0	1	0	0	0	1	0	1900/1/15	4	2023/5/15	1	64	6	0	10	5	0	0	0	1	0	0	0	0	0	0	0	0	0	0	0	0	0	0	1	0	0	0	0	0	0	0	0	0
1793	0	2	0	3	730	0	1	0	0	0	1	0	1900/1/15	5	2022/2/15	1	64	6	0	14	19	0	0	0	0	0	1	1	1	0	0	0	0	0	0	1	0	0	0	0	0	0	0	0	0	0	0	0	0
1794	0	2	4	1	62	0	1	0	0	0	1	0	2021/9/15	5	2023/12/15	1	64	6	0	13	9	0	0	0	0	0	0	0	1	0	0	0	0	0	0	0	0	0	0	0	0	0	0	0	0	0	0	0	1
1795	0	2	0	1	123	0	1	0	0	0	1	0	1900/1/15	6	2023/10/15	1	64	6	0	12	15	0	0	0	0	1	0	0	0	0	0	0	0	0	0	0	0	0	0	0	0	0	0	0	0	0	1	0	0
1796	0	1	2	2	184	0	1	0	0	0	1	0	2023/8/15	1	2023/4/15	1	64	6	0	13	18	0	0	0	1	0	0	0	0	0	0	0	0	0	0	0	0	0	1	0	0	0	0	0	0	0	0	0	0
1797	0	2	0	2	153	0	1	0	0	0	1	0	1900/1/15	6	2023/9/15	0	64	6	0	11	21	0	0	0	1	0	0	0	0	0	0	0	1	0	0	0	0	0	0	0	0	0	0	0	0	0	0	0	0
1798	0	2	0	1	123	0	1	0	0	0	1	0	1900/1/15	6	2023/10/15	0	64	6	0	13	6	0	0	0	0	1	0	0	0	0	0	0	0	0	0	0	0	0	0	0	0	0	0	0	0	0	0	0	0
1799	0	0	0	0	1000000	0	1	0	0	0	1	0	1900/1/15	0	1900/1/15	0	64	6	0	13	7	0	0	0	1	0	0	0	0	0	0	0	0	0	0	0	0	0	0	0	0	0	0	0	0	1	0	0	0
1800	0	2	0	2	396	0	1	0	0	0	1	0	1900/1/15	5	2023/1/15	1	64	6	0	12	21	0	0	0	1	0	0	0	0	0	0	0	1	0	0	0	0	0	0	0	0	0	0	0	0	0	0	0	0
1801	0	2	0	3	914	0	1	0	0	0	1	0	1900/1/15	3	2021/8/15	1	64	6	0	11	19	0	0	0	1	0	0	0	0	0	0	0	0	0	0	1	0	0	0	0	0	0	0	0	0	0	0	0	0
1802	0	0	0	0	1000000	0	1	0	0	0	1	0	1900/1/15	0	1900/1/15	0	65	6	0	11	18	0	0	0	0	1	0	1	0	0	0	0	0	0	0	0	0	0	1	0	0	0	0	0	0	0	0	0	0
1803	0	2	0	1	123	0	1	0	0	0	1	0	1900/1/15	7	2023/10/15	1	65	6	0	13	20	0	0	0	0	1	0	1	0	0	0	0	0	0	0	0	0	0	0	0	0	0	0	1	0	0	0	0	0
1804	0	2	0	1	92	0	1	0	0	0	1	0	1900/1/15	7	2023/11/15	0	65	6	0	14	5	0	0	0	1	0	0	0	0	0	0	0	0	0	0	0	0	0	0	1	0	0	0	0	0	0	0	0	0
1805	0	2	0	3	702	0	1	0	0	0	1	0	1900/1/15	3	2022/3/15	1	65	6	0	13	18	0	0	0	0	0	0	1	0	0	0	0	0	0	0	0	0	0	1	0	0	0	0	0	0	0	0	0	0
1806	0	2	0	3	549	0	1	0	0	0	1	0	1900/1/15	5	2022/8/15	1	65	6	0	8	18	0	0	0	1	0	0	0	0	0	0	0	0	0	0	0	0	0	1	0	0	0	0	0	0	0	0	0	0
1807	0	2	0	1	62	0	1	0	0	0	1	0	1900/1/15	5	2023/12/15	1	65	6	0	13	5	0	0	0	0	1	0	0	0	0	0	0	0	0	0	0	0	0	0	1	0	0	0	0	0	0	0	0	0
1808	0	2	0	1	92	0	1	0	0	0	1	0	1900/1/15	4	2023/11/15	1	65	6	0	9	21	0	0	0	1	0	0	0	0	0	0	0	1	0	0	0	0	0	0	0	0	0	0	0	0	0	0	0	0
1809	0	2	3	1	92	0	1	0	0	0	1	0	2022/8/15	7	2023/11/15	1	65	6	0	13	21	0	0	0	0	0	0	1	0	0	0	0	1	0	0	0	0	0	0	0	0	0	0	0	0	0	0	0	0
1810	0	1	3	2	427	0	1	0	0	0	1	0	2022/12/15	6	2022/10/15	1	65	6	0	13	15	0	0	0	0	0	0	0	1	0	0	0	0	0	0	0	0	0	0	0	0	0	0	0	0	0	1	0	0
1811	0	2	0	2	215	0	1	0	0	0	1	0	1900/1/15	5	2023/7/15	1	65	6	0	11	14	0	0	0	0	1	0	1	0	0	0	0	0	0	0	0	0	0	0	0	0	0	1	0	0	0	0	0	0
1812	0	2	0	1	92	0	1	0	0	0	1	0	1900/1/15	6	2023/11/15	1	65	6	0	14	17	0	0	0	1	0	0	0	0	0	0	0	0	0	0	0	0	0	0	0	0	0	0	0	0	0	0	0	0
1813	0	2	0	3	580	0	1	0	0	0	1	0	1900/1/15	4	2022/7/15	1	65	6	0	12	21	0	0	0	0	1	0	1	0	0	0	0	1	0	0	0	0	0	0	0	0	0	0	0	0	0	0	0	0
1814	0	2	0	3	702	0	1	0	0	0	1	0	1900/1/15	4	2022/3/15	1	65	6	0	13	18	0	0	0	0	0	0	0	1	0	0	0	0	0	0	0	0	0	1	0	0	0	0	0	0	0	0	0	0
1815	0	0	0	0	1000000	0	1	0	0	0	1	0	1900/1/15	0	1900/1/15	0	65	6	0	11	21	0	0	0	0	0	0	1	0	0	0	0	1	0	0	0	0	0	0	0	0	0	0	0	0	0	0	0	0
1816	0	2	0	1	123	0	1	0	0	0	1	0	1900/1/15	6	2023/10/15	1	65	6	0	9	21	0	0	0	0	0	0	0	1	0	0	0	1	0	0	0	0	0	0	0	0	0	0	0	0	0	0	0	0
1817	0	2	0	2	337	0	1	0	0	0	1	0	1900/1/15	5	2023/3/15	1	65	6	0	12	21	0	0	0	0	1	1	0	0	0	0	0	1	0	0	0	0	0	0	0	0	0	0	0	0	0	0	0	0
1818	0	2	0	1	62	0	1	0	0	0	1	0	1900/1/15	7	2023/12/15	1	65	6	0	12	6	0	0	0	0	0	0	1	1	0	0	0	0	0	0	0	0	0	0	0	0	0	0	0	0	0	0	0	0
1819	0	2	0	1	123	0	1	0	0	0	1	0	1900/1/15	5	2023/10/15	0	65	6	0	11	21	0	0	0	0	1	0	1	0	0	0	0	1	0	0	0	0	0	0	0	0	0	0	0	0	0	0	0	0
1820	0	2	0	1	92	0	1	0	0	0	1	0	1900/1/15	6	2023/11/15	0	65	6	0	11	21	0	0	0	1	0	0	0	0	0	0	0	1	0	0	0	0	0	0	0	0	0	0	0	0	0	0	0	0
1821	0	2	0	1	123	0	1	0	0	0	1	0	1900/1/15	6	2023/10/15	1	65	6	0	9	21	0	0	0	0	0	0	0	1	0	0	0	1	0	0	0	0	0	0	0	0	0	0	0	0	0	0	0	0
1822	0	2	0	2	276	0	1	0	0	0	1	0	1900/1/15	4	2023/5/15	1	65	6	0	11	21	0	0	0	0	0	1	0	0	0	0	0	1	0	0	0	0	0	0	0	0	0	0	0	0	0	0	0	0
1823	0	2	0	1	31	0	1	0	0	0	1	0	1900/1/15	5	2024/1/15	1	65	6	0	11	21	0	0	0	0	1	0	0	1	0	0	0	1	0	0	0	0	0	0	0	0	0	0	0	0	0	0	0	0
1824	0	2	0	1	123	0	1	0	0	0	1	0	1900/1/15	6	2023/10/15	1	65	6	0	11	18	0	0	0	0	1	0	1	0	0	0	0	0	0	0	0	0	0	1	0	0	0	0	0	0	0	0	0	0
1825	0	2	0	3	975	0	1	0	0	0	1	0	1900/1/15	3	2021/6/15	1	65	6	0	13	21	0	0	0	0	0	0	1	0	0	0	0	1	0	0	0	0	0	0	0	0	0	0	0	0	0	0	0	0
1826	0	2	0	3	702	0	1	0	0	0	1	0	1900/1/15	3	2022/3/15	1	66	6	0	14	15	0	0	0	1	0	0	0	0	0	0	0	0	0	0	0	0	0	0	0	0	0	0	0	0	0	1	0	0
1827	0	2	0	1	123	0	1	0	0	0	1	0	1900/1/15	4	2023/10/15	1	66	6	0	9	9	0	0	0	0	1	0	0	0	0	0	0	0	0	0	0	0	0	0	0	0	0	0	0	0	0	0	0	1
1828	0	2	4	2	337	0	1	0	0	0	1	0	2021/1/15	4	2023/3/15	1	66	6	0	13	9	0	1	0	0	1	0	1	1	1	0	0	0	0	0	0	0	0	0	0	0	0	0	0	0	0	0	0	1
1829	0	2	0	1	123	0	1	0	0	0	1	0	1900/1/15	7	2023/10/15	0	66	6	0	12	21	0	0	0	1	0	0	0	0	0	0	0	1	0	0	0	0	0	0	0	0	0	0	0	0	0	0	0	0
1830	0	2	0	1	123	0	1	0	0	0	1	0	1900/1/15	6	2023/10/15	0	66	6	0	13	18	0	0	0	1	0	0	0	0	0	0	0	0	0	0	0	0	0	1	0	0	0	0	0	0	0	0	0	0
1831	0	2	0	1	62	0	1	0	0	0	1	0	1900/1/15	7	2023/12/15	1	66	6	0	14	5	0	0	0	0	1	0	1	0	0	0	0	0	0	0	0	0	0	0	1	0	0	0	0	0	0	0	0	0
1832	0	2	0	1	123	0	1	0	0	0	1	0	1900/1/15	7	2023/10/15	1	66	6	0	13	13	0	0	0	0	0	0	1	0	0	0	0	0	0	0	0	0	0	0	0	0	0	0	0	1	0	0	0	0
1833	0	2	3	1	123	0	1	0	0	0	1	0	2022/3/15	6	2023/10/15	1	66	6	0	13	11	0	0	0	0	1	0	1	0	0	0	0	0	0	0	0	0	0	0	0	1	0	0	0	0	0	0	0	0
1834	0	2	0	2	488	0	1	0	0	0	1	0	1900/1/15	3	2022/10/15	1	66	6	0	14	21	0	0	0	1	0	0	0	0	0	0	0	1	0	0	0	0	0	0	0	0	0	0	0	0	0	0	0	0
1835	0	2	4	1	123	0	1	0	0	0	1	0	2021/9/15	7	2023/10/15	1	66	6	0	12	4	0	0	0	1	0	0	0	0	0	0	0	0	0	0	0	0	0	0	0	0	1	0	0	0	0	0	0	0
1836	0	2	0	1	92	0	1	0	0	0	1	0	1900/1/15	7	2023/11/15	1	66	6	0	14	9	0	0	0	0	1	0	1	0	0	0	0	0	0	0	0	0	0	0	0	0	0	0	0	0	0	0	0	1
1837	0	2	0	2	488	0	1	0	0	0	1	0	1900/1/15	4	2022/10/15	1	66	6	0	13	21	0	0	0	0	1	0	0	1	0	0	0	1	0	0	0	0	0	0	0	0	0	0	0	0	0	0	0	0
1838	0	2	0	1	62	0	1	0	0	0	1	0	1900/1/15	6	2023/12/15	1	66	6	0	13	21	0	0	0	1	0	0	0	0	0	0	0	1	0	0	0	0	0	0	0	0	0	0	0	0	0	0	0	0
1839	0	1	2	0	215	0	1	0	0	0	1	0	2023/7/15	0	1900/1/15	1	66	6	0	9	9	0	0	0	1	0	0	0	0	0	0	0	0	0	0	0	0	0	0	0	0	0	0	0	0	0	0	0	1
1840	0	2	2	1	123	0	1	0	0	0	1	0	2023/8/15	5	2023/10/15	1	66	6	0	13	15	0	0	0	1	0	0	0	0	0	0	0	0	0	0	0	0	0	0	0	0	0	0	0	0	0	1	0	0
1841	0	2	0	1	92	0	1	0	0	0	1	0	1900/1/15	7	2023/11/15	1	66	6	0	13	11	0	1	0	0	0	0	1	0	0	0	0	0	0	0	0	0	0	0	0	1	0	0	0	0	0	0	0	0
1842	0	2	0	1	62	0	1	0	0	0	1	0	1900/1/15	7	2023/12/15	1	66	6	0	14	21	0	0	0	0	0	0	1	0	0	0	0	1	0	0	0	0	0	0	0	0	0	0	0	0	0	0	0	0
1843	0	2	0	1	31	0	1	0	0	0	1	0	1900/1/15	6	2024/1/15	0	66	6	0	11	21	0	0	0	1	0	0	0	0	0	0	0	1	0	0	0	0	0	0	0	0	0	0	0	0	0	0	0	0
1844	0	2	0	1	123	0	1	0	0	0	1	0	1900/1/15	7	2023/10/15	1	66	6	0	14	21	0	0	0	0	1	0	1	0	0	0	0	1	0	0	0	0	0	0	0	0	0	0	0	0	0	0	0	0
1845	0	2	0	2	153	0	1	0	0	0	1	0	1900/1/15	6	2023/9/15	1	66	6	0	13	16	0	0	0	1	0	0	0	0	0	0	0	0	0	0	0	1	0	0	0	0	0	0	0	0	0	0	0	0
1846	0	2	0	1	62	0	1	0	0	0	1	0	1900/1/15	7	2023/12/15	1	66	6	0	8	4	0	0	0	0	1	0	1	0	0	0	0	0	0	0	0	0	0	0	0	0	1	0	0	0	0	0	0	0
1847	0	2	0	2	396	0	1	0	0	0	1	0	1900/1/15	4	2023/1/15	1	66	6	0	13	4	0	0	0	0	1	0	0	0	0	0	0	0	0	0	0	0	0	0	0	0	1	0	0	0	0	0	0	0
1848	0	1	3	3	488	0	1	0	0	0	1	0	2022/10/15	2	2022/4/15	0	67	6	0	13	18	0	0	0	1	0	0	0	0	0	0	0	0	0	0	0	0	0	1	0	0	0	0	0	0	0	0	0	0
1849	0	2	0	2	365	0	1	0	0	0	1	0	1900/1/15	5	2023/2/15	1	67	6	0	13	18	0	0	0	0	0	0	0	0	0	1	0	0	0	0	0	0	0	1	0	0	0	0	0	0	0	0	0	0
1850	0	2	0	3	822	0	1	0	0	0	1	0	1900/1/15	7	2021/11/15	1	67	6	0	13	9	0	0	0	1	0	0	0	0	0	0	0	0	0	0	0	0	0	0	0	0	0	0	0	0	0	0	0	1
1851	0	2	0	1	92	0	1	0	0	0	1	0	1900/1/15	7	2023/11/15	1	67	6	0	12	18	0	0	0	0	0	0	1	1	0	0	0	0	0	0	0	0	0	1	0	0	0	0	0	0	0	0	0	0
1852	0	2	0	3	610	0	1	0	0	0	1	0	1900/1/15	5	2022/6/15	1	67	6	0	13	19	0	0	0	1	0	0	0	0	0	0	0	0	0	0	1	0	0	0	0	0	0	0	0	0	0	0	0	0
1853	0	2	0	2	153	0	1	0	0	0	1	0	1900/1/15	5	2023/9/15	1	67	6	0	11	21	0	0	0	0	0	0	1	0	0	0	0	1	0	0	0	0	0	0	0	0	0	0	0	0	0	0	0	0
1854	0	2	0	2	396	0	1	0	0	0	1	0	1900/1/15	5	2023/1/15	1	67	6	0	8	4	0	0	0	1	0	0	0	0	0	0	0	0	0	0	0	0	0	0	0	0	1	0	0	0	0	0	0	0
1855	0	2	0	2	215	0	1	0	0	0	1	0	1900/1/15	6	2023/7/15	1	67	6	0	13	12	0	0	0	1	0	0	0	0	0	0	0	0	0	0	0	0	0	0	0	0	0	0	0	0	0	0	0	0
1856	0	2	0	1	123	0	1	0	0	0	1	0	1900/1/15	6	2023/10/15	1	67	6	0	14	21	0	0	0	1	0	0	0	0	0	0	0	1	0	0	0	0	0	0	0	0	0	0	0	0	0	0	0	0
1857	0	1	2	0	184	0	1	0	0	0	1	0	2023/8/15	0	1900/1/15	1	67	6	0	14	5	0	0	0	0	1	0	1	0	0	0	0	0	0	0	0	0	0	0	1	0	0	0	0	0	0	0	0	0
1858	0	2	0	1	92	0	1	0	0	0	1	0	1900/1/15	7	2023/11/15	1	67	6	0	14	21	0	0	0	0	0	0	1	0	0	0	0	1	0	0	0	0	0	0	0	0	0	0	0	0	0	0	0	0
1859	0	2	4	1	92	0	1	0	0	0	1	0	2021/11/15	5	2023/11/15	1	67	6	0	14	5	0	0	0	0	0	1	0	0	0	0	0	0	0	0	0	0	0	0	1	0	0	0	0	0	0	0	0	0
1860	0	2	0	1	123	0	1	0	0	0	1	0	1900/1/15	7	2023/10/15	1	67	6	0	13	21	0	0	0	0	1	0	0	0	0	0	0	1	0	0	0	0	0	0	0	0	0	0	0	0	0	0	0	0
1861	0	2	0	2	215	0	1	0	0	0	1	0	1900/1/15	5	2023/7/15	1	68	6	0	14	4	0	0	0	1	0	0	0	0	0	0	0	0	0	0	0	0	0	0	0	0	1	0	0	0	0	0	0	0
1862	0	2	4	3	761	0	1	0	0	0	1	0	2020/7/15	5	2022/1/15	1	68	6	0	13	18	0	0	0	0	0	0	0	1	0	0	0	0	0	0	0	0	0	1	0	0	0	0	0	0	0	0	0	0
1863	0	2	0	3	883	0	1	0	0	0	1	0	1900/1/15	2	2021/9/15	1	68	6	0	14	16	0	0	0	1	0	0	0	0	0	0	0	0	0	0	0	1	0	0	0	0	0	0	0	0	0	0	0	0
1864	0	2	0	1	92	0	1	0	0	0	1	0	1900/1/15	7	2023/11/15	1	68	6	0	13	21	0	0	0	1	0	0	0	0	0	0	0	1	0	0	0	0	0	0	0	0	0	0	0	0	0	0	0	0
1865	0	0	0	0	1000000	0	1	0	0	0	1	0	1900/1/15	0	1900/1/15	1	68	6	0	11	21	0	0	0	0	0	1	0	0	0	0	0	1	0	0	0	0	0	0	0	0	0	0	0	0	0	0	0	0
1866	0	1	3	3	396	0	1	0	0	0	1	0	2023/1/15	3	2021/6/15	1	68	6	0	14	10	0	0	1	0	0	0	0	0	0	0	0	0	0	0	0	0	0	0	0	0	0	0	0	0	0	0	1	0
1867	0	0	0	0	1000000	0	1	0	0	0	1	0	1900/1/15	0	1900/1/15	1	68	6	0	13	21	0	0	0	0	0	1	0	0	0	1	1	1	0	0	0	0	0	0	0	0	0	0	0	0	0	0	0	0
1868	0	2	0	1	123	0	1	0	0	0	1	0	1900/1/15	5	2023/10/15	1	68	6	0	13	17	0	0	0	0	0	0	0	1	0	0	0	0	0	0	0	0	0	0	0	0	0	0	0	0	0	0	0	0
1869	0	2	0	1	92	0	1	0	0	0	1	0	1900/1/15	6	2023/11/15	1	68	6	0	11	21	0	0	0	0	0	0	1	0	0	0	0	1	0	0	0	0	0	0	0	0	0	0	0	0	0	0	0	0
1870	0	2	0	2	488	0	1	0	0	0	1	0	1900/1/15	5	2022/10/15	1	68	6	0	14	21	0	0	0	1	0	0	0	0	0	0	0	1	0	0	0	0	0	0	0	0	0	0	0	0	0	0	0	0
1871	0	2	0	2	337	0	1	0	0	0	1	0	1900/1/15	5	2023/3/15	1	68	6	0	11	21	0	0	0	1	0	0	0	0	0	0	0	1	0	0	0	0	0	0	0	0	0	0	0	0	0	0	0	0
1872	0	2	0	2	245	0	1	0	0	0	1	0	1900/1/15	6	2023/6/15	1	68	6	0	13	21	0	0	0	0	1	0	1	0	0	0	0	1	0	0	0	0	0	0	0	0	0	0	0	0	0	0	0	0
1873	0	2	0	2	337	0	1	0	0	0	1	0	1900/1/15	7	2023/3/15	1	69	6	0	13	11	0	0	0	1	0	0	0	0	0	0	0	0	0	0	0	0	0	0	0	1	0	0	0	0	0	0	0	0
1874	0	2	0	3	518	0	1	0	0	0	1	0	1900/1/15	3	2022/9/15	1	69	6	0	14	21	0	0	0	0	1	0	1	0	0	0	0	1	0	0	0	0	0	0	0	0	0	0	0	0	0	0	0	0
1875	0	2	3	1	92	0	1	0	0	0	1	0	2022/2/15	7	2023/11/15	1	69	6	0	14	18	0	0	1	0	0	0	0	0	0	0	0	0	0	0	0	0	0	1	0	0	0	0	0	0	0	0	0	0
1876	0	2	0	2	153	0	1	0	0	0	1	0	1900/1/15	7	2023/9/15	1	69	6	0	13	21	1	0	0	0	0	0	1	0	0	0	0	1	0	0	0	0	0	0	0	0	0	0	0	0	0	0	0	0
1877	0	2	0	1	62	0	1	0	0	0	1	0	1900/1/15	7	2023/12/15	1	69	6	0	14	21	0	0	0	1	0	0	0	0	0	0	0	1	0	0	0	0	0	0	0	0	0	0	0	0	0	0	0	0
1878	0	2	0	1	62	0	1	0	0	0	1	0	1900/1/15	5	2023/12/15	1	69	6	0	13	12	0	0	0	0	0	0	1	0	0	0	0	0	0	0	0	0	0	0	0	0	0	0	0	0	0	0	0	0
1879	0	2	0	2	215	0	1	0	0	0	1	0	1900/1/15	7	2023/7/15	1	69	6	0	14	21	1	0	0	0	1	0	0	0	0	0	0	1	0	0	0	0	0	0	0	0	0	0	0	0	0	0	0	0
1880	0	2	0	1	92	0	1	0	0	0	1	0	1900/1/15	7	2023/11/15	1	69	6	0	11	21	0	0	0	0	1	0	0	0	0	0	0	1	0	0	0	0	0	0	0	0	0	0	0	0	0	0	0	0
1881	0	2	0	1	123	0	1	0	0	0	1	0	1900/1/15	7	2023/10/15	1	69	6	0	12	21	0	0	0	0	1	0	1	0	0	0	0	1	0	0	0	0	0	0	0	0	0	0	0	0	0	0	0	0
1882	0	2	0	2	153	0	1	0	0	0	1	0	1900/1/15	7	2023/9/15	1	69	6	0	8	21	0	0	0	0	0	0	1	0	0	0	0	1	0	0	0	0	0	0	0	0	0	0	0	0	0	0	0	0
1883	0	2	0	3	853	0	1	0	0	0	1	0	1900/1/15	5	2021/10/15	1	69	6	0	8	21	0	0	0	0	0	1	1	0	0	0	0	1	0	0	0	0	0	0	0	0	0	0	0	0	0	0	0	0
1884	0	2	0	3	641	0	1	0	0	0	1	0	1900/1/15	3	2022/5/15	1	69	6	0	13	21	1	0	0	0	0	0	0	1	0	1	0	1	0	0	0	0	0	0	0	0	0	0	0	0	0	0	0	0
1885	0	2	0	2	153	0	1	0	0	0	1	0	1900/1/15	6	2023/9/15	1	69	6	0	14	7	0	0	0	0	0	0	1	0	0	0	0	0	0	0	0	0	0	0	0	0	0	0	0	0	1	0	0	0
1886	0	2	3	2	153	0	1	0	0	0	1	0	2022/12/15	7	2023/9/15	1	69	6	0	12	14	0	0	0	0	0	0	1	0	0	0	0	0	0	0	0	0	0	0	0	0	0	1	0	0	0	0	0	0
1887	0	2	0	2	153	0	1	0	0	0	0	1	1900/1/15	5	2023/9/15	1	70	7	0	11	21	0	0	0	1	0	0	0	0	0	0	0	1	0	0	0	0	0	0	0	0	0	0	0	0	0	0	0	0
1888	0	2	0	2	306	0	1	0	0	0	0	1	1900/1/15	5	2023/4/15	1	70	7	0	13	10	0	0	0	0	1	0	1	0	0	1	0	0	0	0	0	0	0	0	0	0	0	0	0	0	0	0	1	0
1889	0	2	0	3	792	0	1	0	0	0	0	1	1900/1/15	4	2021/12/15	0	70	7	0	12	21	0	0	0	1	0	0	0	0	0	0	0	1	0	0	0	0	0	0	0	0	0	0	0	0	0	0	0	0
1890	0	2	0	1	92	0	1	0	0	0	0	1	1900/1/15	7	2023/11/15	0	70	7	0	13	21	0	0	0	1	0	0	0	0	0	0	0	1	0	0	0	0	0	0	0	0	0	0	0	0	0	0	0	0
1891	0	2	0	1	92	0	1	0	0	0	0	1	1900/1/15	7	2023/11/15	1	70	7	0	11	15	0	0	0	0	0	0	0	1	0	0	0	0	0	0	0	0	0	0	0	0	0	0	0	0	0	1	0	0
1892	0	2	0	1	123	0	1	0	0	0	0	1	1900/1/15	6	2023/10/15	1	70	7	0	12	18	0	0	0	1	0	0	0	0	0	0	0	0	0	0	0	0	0	1	0	0	0	0	0	0	0	0	0	0
1893	0	2	0	2	427	0	1	0	0	0	0	1	1900/1/15	5	2022/12/15	1	70	7	0	13	21	0	0	0	0	0	0	1	0	0	0	0	1	0	0	0	0	0	0	0	0	0	0	0	0	0	0	0	0
1894	0	2	0	1	123	0	1	0	0	0	0	1	1900/1/15	6	2023/10/15	1	70	7	0	14	19	0	0	0	0	1	0	0	0	0	0	0	0	0	0	1	0	0	0	0	0	0	0	0	0	0	0	0	0
1895	0	2	0	2	215	0	1	0	0	0	0	1	1900/1/15	7	2023/7/15	1	70	7	0	13	11	0	0	0	0	0	0	0	1	0	0	0	0	0	0	0	0	0	0	0	1	0	0	0	0	0	0	0	0
1896	0	2	2	1	92	0	1	0	0	0	0	1	2023/9/15	7	2023/11/15	1	70	7	0	14	16	1	0	0	0	0	0	1	0	0	0	0	0	0	0	0	1	0	0	0	0	0	0	0	0	0	0	0	0
1897	0	2	3	2	153	0	1	0	0	0	0	1	2022/2/15	5	2023/9/15	1	70	7	0	12	18	0	0	0	0	0	0	1	0	0	0	0	0	0	0	0	0	0	1	0	0	0	0	0	0	0	0	0	0
1898	0	2	0	2	488	0	1	0	0	0	0	1	1900/1/15	5	2022/10/15	1	70	7	0	8	21	0	0	0	0	0	0	1	0	0	0	0	1	0	0	0	0	0	0	0	0	0	0	0	0	0	0	0	0
1899	0	2	0	1	92	0	1	0	0	0	0	1	1900/1/15	7	2023/11/15	0	70	7	0	10	1	0	0	0	1	0	0	0	0	0	0	0	0	0	0	0	0	1	0	0	0	0	0	0	0	0	0	0	0
1900	0	1	3	3	427	0	1	0	0	0	0	1	2022/12/15	4	2022/7/15	1	70	7	0	13	21	0	0	0	1	0	0	0	0	0	0	0	1	0	0	0	0	0	0	0	0	0	0	0	0	0	0	0	0
1901	0	2	0	2	276	0	1	0	0	0	0	1	1900/1/15	6	2023/5/15	1	70	7	0	14	21	0	0	0	1	0	0	0	0	0	0	0	1	0	0	0	0	0	0	0	0	0	0	0	0	0	0	0	0
1902	0	2	0	1	92	0	1	0	0	0	0	1	1900/1/15	6	2023/11/15	0	70	7	0	14	21	0	0	0	0	1	0	0	0	0	0	0	1	0	0	0	0	0	0	0	0	0	0	0	0	0	0	0	0
1903	0	0	0	0	1000000	0	1	0	0	0	0	1	1900/1/15	0	1900/1/15	1	70	7	0	12	21	0	0	0	0	1	0	0	1	0	0	0	1	0	0	0	0	0	0	0	0	0	0	0	0	0	0	0	0
1904	0	2	0	2	457	0	1	0	0	0	0	1	1900/1/15	3	2022/11/15	1	70	7	0	11	21	0	0	0	0	0	0	1	1	0	0	0	1	0	0	0	0	0	0	0	0	0	0	0	0	0	0	0	0
1905	0	2	3	1	123	0	1	0	0	0	0	1	2022/8/15	7	2023/10/15	1	70	7	0	13	18	0	0	0	0	0	0	0	1	0	0	0	0	0	0	0	0	0	1	0	0	0	0	0	0	0	0	0	0
1906	0	2	0	1	123	0	1	0	0	0	0	1	1900/1/15	6	2023/10/15	1	70	7	0	11	15	0	0	0	1	0	0	0	0	0	0	0	0	0	0	0	0	0	0	0	0	0	0	0	0	0	1	0	0
1907	0	2	0	1	123	0	1	0	0	0	0	1	1900/1/15	5	2023/10/15	1	70	7	0	12	21	0	0	0	1	0	0	0	0	0	0	0	1	0	0	0	0	0	0	0	0	0	0	0	0	0	0	0	0
1908	0	2	0	2	276	0	1	0	0	0	0	1	1900/1/15	7	2023/5/15	1	70	7	0	10	6	0	0	0	1	0	0	0	0	0	0	0	0	0	0	0	0	0	0	0	0	0	0	0	0	0	0	0	0
1909	0	2	3	2	153	0	1	0	0	0	0	1	2022/2/15	6	2023/9/15	1	70	7	0	12	18	0	0	0	0	0	0	1	0	0	0	0	0	0	0	0	0	0	1	0	0	0	0	0	0	0	0	0	0
1910	0	2	0	3	549	0	1	0	0	0	0	1	1900/1/15	4	2022/8/15	1	70	7	0	14	21	0	0	1	0	0	0	0	0	0	0	0	1	0	0	0	0	0	0	0	0	0	0	0	0	0	0	0	0
1911	0	0	0	0	1000000	0	1	0	0	0	0	1	1900/1/15	0	1900/1/15	0	70	7	0	13	21	0	0	0	0	1	0	0	0	1	1	0	1	0	0	0	0	0	0	0	0	0	0	0	0	0	0	0	0
1912	0	2	0	1	62	0	1	0	0	0	0	1	1900/1/15	5	2023/12/15	1	70	7	0	11	21	0	0	0	1	0	0	0	0	0	0	0	1	0	0	0	0	0	0	0	0	0	0	0	0	0	0	0	0
1913	0	2	0	1	92	0	1	0	0	0	0	1	1900/1/15	6	2023/11/15	1	70	7	0	13	14	0	0	0	0	0	1	0	0	0	0	0	0	0	0	0	0	0	0	0	0	0	1	0	0	0	0	0	0
1914	0	2	0	1	92	0	1	0	0	0	0	1	1900/1/15	7	2023/11/15	1	70	7	0	14	21	0	0	0	1	0	0	0	0	0	0	0	1	0	0	0	0	0	0	0	0	0	0	0	0	0	0	0	0
1915	0	2	2	1	92	0	1	0	0	0	0	1	2023/5/15	7	2023/11/15	1	70	7	0	13	21	0	0	0	0	0	0	0	1	0	0	0	1	0	0	0	0	0	0	0	0	0	0	0	0	0	0	0	0
1916	0	2	0	2	488	0	1	0	0	0	0	1	1900/1/15	4	2022/10/15	1	70	7	0	13	18	0	0	0	1	0	0	0	0	0	0	0	0	0	0	0	0	0	1	0	0	0	0	0	0	0	0	0	0
1917	0	2	0	1	123	0	1	0	0	0	0	1	1900/1/15	7	2023/10/15	1	70	7	0	13	21	0	0	0	0	0	1	1	0	0	0	0	1	0	0	0	0	0	0	0	0	0	0	0	0	0	0	0	0
1918	0	2	0	1	92	0	1	0	0	0	0	1	1900/1/15	7	2023/11/15	1	70	7	0	11	20	0	0	0	0	0	0	0	1	0	0	0	0	0	0	0	0	0	0	0	0	0	0	1	0	0	0	0	0
1919	0	2	0	1	123	0	1	0	0	0	0	1	1900/1/15	5	2023/10/15	1	70	7	0	13	20	0	1	0	0	0	0	1	0	0	0	0	0	0	0	0	0	0	0	0	0	0	0	1	0	0	0	0	0
1920	0	2	0	1	62	0	1	0	0	0	0	1	1900/1/15	7	2023/12/15	1	70	7	0	14	18	0	0	0	0	0	1	1	0	0	0	0	0	0	0	0	0	0	1	0	0	0	0	0	0	0	0	0	0
1921	0	2	0	2	427	0	1	0	0	0	0	1	1900/1/15	5	2022/12/15	1	70	7	0	13	21	0	0	0	1	0	0	0	0	0	0	0	1	0	0	0	0	0	0	0	0	0	0	0	0	0	0	0	0
1922	0	2	0	3	914	0	1	0	0	0	0	1	1900/1/15	7	2021/8/15	1	70	7	0	13	18	0	0	1	0	0	0	0	0	0	0	0	0	0	0	0	0	0	1	0	0	0	0	0	0	0	0	0	0
1923	0	2	0	1	123	0	1	0	0	0	0	1	1900/1/15	7	2023/10/15	0	70	7	0	13	21	0	0	1	0	0	0	0	0	0	0	0	1	0	0	0	0	0	0	0	0	0	0	0	0	0	0	0	0
1924	0	2	0	1	123	0	1	0	0	0	0	1	1900/1/15	7	2023/10/15	1	70	7	0	13	21	0	0	0	0	1	0	1	0	0	0	0	1	0	0	0	0	0	0	0	0	0	0	0	0	0	0	0	0
1925	0	2	0	1	123	0	1	0	0	0	0	1	1900/1/15	7	2023/10/15	0	70	7	0	8	21	0	0	0	1	0	0	0	0	0	0	0	1	0	0	0	0	0	0	0	0	0	0	0	0	0	0	0	0
1927	0	0	0	0	1000000	0	1	0	0	0	0	1	1900/1/15	0	1900/1/15	1	70	7	0	14	20	0	0	0	1	0	0	0	0	0	0	0	0	0	0	0	0	0	0	0	0	0	0	1	0	0	0	0	0
1928	0	2	0	2	337	0	1	0	0	0	0	1	1900/1/15	5	2023/3/15	1	70	7	0	10	5	0	0	0	0	1	0	1	0	0	0	0	0	0	0	0	0	0	0	1	0	0	0	0	0	0	0	0	0
1929	0	2	0	1	31	0	1	0	0	0	0	1	1900/1/15	7	2024/1/15	1	71	7	0	14	21	0	0	0	0	1	0	0	0	0	0	0	1	0	0	0	0	0	0	0	0	0	0	0	0	0	0	0	0
1930	0	1	2	3	153	0	1	0	0	0	0	1	2023/9/15	5	2022/8/15	1	71	7	0	14	18	0	0	0	0	1	0	0	0	0	0	0	0	0	0	0	0	0	1	0	0	0	0	0	0	0	0	0	0
1931	0	2	0	1	92	0	1	0	0	0	0	1	1900/1/15	6	2023/11/15	0	71	7	0	13	11	0	0	0	0	0	1	0	1	0	0	0	0	0	0	0	0	0	0	0	1	0	0	0	0	0	0	0	0
1932	0	2	0	2	184	0	1	0	0	0	0	1	1900/1/15	7	2023/8/15	1	71	7	0	14	12	0	0	0	1	0	0	0	0	0	0	0	0	0	0	0	0	0	0	0	0	0	0	0	0	0	0	0	0
1933	0	2	0	3	580	0	1	0	0	0	0	1	1900/1/15	7	2022/7/15	1	71	7	0	13	21	0	0	0	0	0	0	1	0	0	0	0	1	0	0	0	0	0	0	0	0	0	0	0	0	0	0	0	0
1934	0	2	0	2	153	0	1	0	0	0	0	1	1900/1/15	7	2023/9/15	1	71	7	0	14	21	0	0	0	1	0	0	0	0	0	0	0	1	0	0	0	0	0	0	0	0	0	0	0	0	0	0	0	0
1935	0	2	0	1	123	0	1	0	0	0	0	1	1900/1/15	7	2023/10/15	1	71	7	0	11	21	0	0	0	1	0	0	0	0	0	0	0	1	0	0	0	0	0	0	0	0	0	0	0	0	0	0	0	0
1936	0	2	3	1	123	0	1	0	0	0	0	1	2023/2/15	7	2023/10/15	1	71	7	0	14	21	0	0	0	0	0	0	0	1	0	0	0	1	0	0	0	0	0	0	0	0	0	0	0	0	0	0	0	0
1937	0	2	0	1	123	0	1	0	0	0	0	1	1900/1/15	7	2023/10/15	0	71	7	0	11	21	0	0	0	1	0	0	0	0	0	0	0	1	0	0	0	0	0	0	0	0	0	0	0	0	0	0	0	0
1938	0	0	0	0	1000000	0	1	0	0	0	0	1	1900/1/15	0	1900/1/15	0	71	7	0	13	21	0	0	1	0	0	0	1	0	0	0	0	1	0	0	0	0	0	0	0	0	0	0	0	0	0	0	0	0
1939	0	2	0	3	580	0	1	0	0	0	0	1	1900/1/15	4	2022/7/15	1	71	7	0	11	18	0	0	0	0	0	0	1	0	0	0	0	0	0	0	0	0	0	1	0	0	0	0	0	0	0	0	0	0
1940	0	2	0	2	427	0	1	0	0	0	0	1	1900/1/15	3	2022/12/15	1	71	7	0	12	21	0	0	0	0	0	0	1	0	0	0	0	1	0	0	0	0	0	0	0	0	0	0	0	0	0	0	0	0
1941	0	1	2	2	123	0	1	0	0	0	0	1	2023/10/15	6	2023/7/15	1	71	7	0	12	12	0	0	0	0	1	0	0	0	0	0	0	0	0	0	0	0	0	0	0	0	0	0	0	0	0	0	0	0
1942	1	2	0	2	153	0	1	0	0	0	0	1	1900/1/15	7	2023/9/15	1	71	7	0	14	21	0	0	0	1	0	0	0	0	0	0	0	1	0	0	0	0	0	0	0	0	0	0	0	0	0	0	0	0
1943	0	2	0	3	853	0	1	0	0	0	0	1	1900/1/15	7	2021/10/15	1	71	7	0	11	21	0	0	0	0	0	0	1	0	0	0	0	1	0	0	0	0	0	0	0	0	0	0	0	0	0	0	0	0
1944	0	2	4	3	1095	0	1	0	0	0	0	1	2020/2/15	2	2021/2/15	1	71	7	0	14	21	0	0	0	1	0	0	0	0	0	0	0	1	0	0	0	0	0	0	0	0	0	0	0	0	0	0	0	0
1945	0	2	0	2	153	0	1	0	0	0	0	1	1900/1/15	7	2023/9/15	1	71	7	0	11	21	0	0	0	1	0	0	0	0	0	0	0	1	0	0	0	0	0	0	0	0	0	0	0	0	0	0	0	0
1946	0	0	0	0	1000000	0	1	0	0	0	0	1	1900/1/15	0	1900/1/15	0	71	7	0	14	9	0	0	0	1	0	0	0	0	0	0	0	0	0	0	0	0	0	0	0	0	0	0	0	0	0	0	0	1
1947	0	2	0	3	518	0	1	0	0	0	0	1	1900/1/15	3	2022/9/15	1	71	7	0	14	18	0	0	0	0	0	1	0	0	0	0	0	0	0	0	0	0	0	1	0	0	0	0	0	0	0	0	0	0
1948	0	2	4	1	62	0	1	0	0	0	0	1	2021/7/15	1	2023/12/15	1	71	7	0	12	21	0	0	0	0	0	0	1	0	0	0	0	1	0	0	0	0	0	0	0	0	0	0	0	0	0	0	0	0
1949	0	2	0	2	276	0	1	0	0	0	0	1	1900/1/15	5	2023/5/15	1	71	7	0	8	21	0	0	0	0	0	0	1	0	0	0	0	1	0	0	0	0	0	0	0	0	0	0	0	0	0	0	0	0
1950	0	2	0	1	62	0	1	0	0	0	0	1	1900/1/15	7	2023/12/15	1	71	7	0	11	21	0	0	1	0	0	0	0	0	0	0	0	1	0	0	0	0	0	0	0	0	0	0	0	0	0	0	0	0
1951	0	0	0	0	1000000	0	1	0	0	0	0	1	1900/1/15	0	1900/1/15	0	71	7	0	14	9	0	0	0	1	0	0	0	0	0	0	0	0	0	0	0	0	0	0	0	0	0	0	0	0	0	0	0	1
1952	0	1	2	2	153	0	1	0	0	0	0	1	2023/9/15	6	2023/3/15	1	71	7	0	13	15	0	0	0	1	0	0	0	0	0	0	0	0	0	0	0	0	0	0	0	0	0	0	0	0	0	1	0	0
1953	1	2	3	1	31	0	1	0	0	0	0	1	2022/12/15	6	2024/1/15	1	71	7	0	13	21	0	0	0	0	1	0	1	0	0	0	0	1	0	0	0	0	0	0	0	0	0	0	0	0	0	0	0	0
1954	0	2	0	1	123	0	1	0	0	0	0	1	1900/1/15	7	2023/10/15	1	71	7	0	12	8	0	1	0	0	0	0	1	1	0	0	0	0	0	1	0	0	0	0	0	0	0	0	0	0	0	0	0	0
1955	0	2	0	1	92	0	1	0	0	0	0	1	1900/1/15	7	2023/11/15	1	71	7	0	14	21	0	0	0	0	0	0	1	0	0	0	0	1	0	0	0	0	0	0	0	0	0	0	0	0	0	0	0	0
1956	0	2	0	1	123	0	1	0	0	0	0	1	1900/1/15	7	2023/10/15	1	71	7	0	8	21	0	1	0	0	1	0	1	0	0	0	0	1	0	0	0	0	0	0	0	0	0	0	0	0	0	0	0	0
1957	0	2	0	3	853	0	1	0	0	0	0	1	1900/1/15	7	2021/10/15	1	71	7	0	13	21	0	0	0	0	0	1	0	0	0	0	0	1	0	0	0	0	0	0	0	0	0	0	0	0	0	0	0	0
1958	0	1	2	0	184	0	1	0	0	0	0	1	2023/8/15	0	1900/1/15	0	71	7	0	11	21	0	0	0	0	0	0	1	0	0	0	0	1	0	0	0	0	0	0	0	0	0	0	0	0	0	0	0	0
1959	0	2	0	3	792	0	1	0	0	0	0	1	1900/1/15	3	2021/12/15	0	71	7	0	13	21	0	1	0	0	1	0	0	0	1	0	0	1	0	0	0	0	0	0	0	0	0	0	0	0	0	0	0	0
1960	0	2	0	1	92	0	1	0	0	0	0	1	1900/1/15	5	2023/11/15	1	71	7	0	13	21	0	0	0	0	1	0	0	0	0	0	0	1	0	0	0	0	0	0	0	0	0	0	0	0	0	0	0	0
1961	0	2	0	3	1095	0	1	0	0	0	0	1	1900/1/15	7	2021/2/15	1	71	7	0	9	21	0	0	0	1	0	0	0	0	0	0	0	1	0	0	0	0	0	0	0	0	0	0	0	0	0	0	0	0
1962	0	2	0	2	396	0	1	0	0	0	0	1	1900/1/15	4	2023/1/15	1	71	7	0	12	11	0	0	0	1	0	0	0	0	0	0	0	0	0	0	0	0	0	0	0	1	0	0	0	0	0	0	0	0
1963	0	2	0	1	123	0	1	0	0	0	0	1	1900/1/15	7	2023/10/15	1	71	7	0	14	15	0	0	0	1	0	0	0	0	0	0	0	0	0	0	0	0	0	0	0	0	0	0	0	0	0	1	0	0
1964	0	2	0	2	184	0	1	0	0	0	0	1	1900/1/15	6	2023/8/15	0	71	7	0	12	21	0	0	0	0	1	0	0	1	0	1	0	1	0	0	0	0	0	0	0	0	0	0	0	0	0	0	0	0
1965	0	2	0	3	610	0	1	0	0	0	0	1	1900/1/15	7	2022/6/15	1	71	7	0	13	21	0	0	0	1	0	0	0	0	0	0	0	1	0	0	0	0	0	0	0	0	0	0	0	0	0	0	0	0
1966	0	2	3	2	396	0	1	0	0	0	0	1	2022/7/15	5	2023/1/15	0	71	7	0	11	9	0	0	0	0	1	0	0	0	0	0	0	0	0	0	0	0	0	0	0	0	0	0	0	0	0	0	0	1
1967	1	2	2	1	92	0	1	0	0	0	0	1	2023/7/15	7	2023/11/15	1	72	7	0	13	18	0	0	0	1	0	0	0	0	0	0	0	0	0	0	0	0	0	1	0	0	0	0	0	0	0	0	0	0
1968	0	2	0	2	306	0	1	0	0	0	0	1	1900/1/15	4	2023/4/15	0	72	7	0	12	21	0	0	0	0	1	0	1	1	0	0	0	1	0	0	0	0	0	0	0	0	0	0	0	0	0	0	0	0
1969	0	2	0	2	427	0	1	0	0	0	0	1	1900/1/15	5	2022/12/15	0	72	7	0	11	21	0	0	0	0	1	0	1	0	0	0	0	1	0	0	0	0	0	0	0	0	0	0	0	0	0	0	0	0
1970	0	0	0	0	1000000	0	1	0	0	0	0	1	1900/1/15	0	1900/1/15	1	72	7	0	13	9	0	0	0	0	0	0	1	0	0	0	0	0	0	0	0	0	0	0	0	0	0	0	0	0	0	0	0	1
1971	1	2	4	1	123	0	1	0	0	0	0	1	2021/5/15	7	2023/10/15	1	72	7	0	14	21	0	0	0	0	0	1	0	0	0	0	0	1	0	0	0	0	0	0	0	0	0	0	0	0	0	0	0	0
1972	0	2	3	2	215	0	1	0	0	0	0	1	2023/2/15	6	2023/7/15	1	72	7	0	11	21	0	0	0	1	0	0	0	0	0	0	0	1	0	0	0	0	0	0	0	0	0	0	0	0	0	0	0	0
1973	0	2	0	1	123	0	1	0	0	0	0	1	1900/1/15	6	2023/10/15	0	72	7	0	13	21	0	0	0	1	0	0	0	0	0	0	0	1	0	0	0	0	0	0	0	0	0	0	0	0	0	0	0	0
1974	0	2	0	2	153	0	1	0	0	0	0	1	1900/1/15	7	2023/9/15	1	72	7	0	13	21	0	0	0	1	0	0	0	0	0	0	0	1	0	0	0	0	0	0	0	0	0	0	0	0	0	0	0	0
1975	0	2	0	2	153	0	1	0	0	0	0	1	1900/1/15	6	2023/9/15	0	72	7	0	13	14	0	1	0	0	1	0	1	0	1	0	0	0	0	0	0	0	0	0	0	0	0	1	0	0	0	0	0	0
1976	0	2	0	1	123	0	1	0	0	0	0	1	1900/1/15	7	2023/10/15	1	72	7	0	14	18	1	0	0	0	0	0	0	0	0	0	0	0	0	0	0	0	0	1	0	0	0	0	0	0	0	0	0	0
1977	0	2	0	1	92	0	1	0	0	0	0	1	1900/1/15	6	2023/11/15	0	72	7	0	13	21	0	0	0	0	0	0	0	1	0	0	0	1	0	0	0	0	0	0	0	0	0	0	0	0	0	0	0	0
1978	0	2	0	2	153	0	1	0	0	0	0	1	1900/1/15	7	2023/9/15	0	72	7	0	13	21	0	0	0	1	0	0	0	0	0	0	0	1	0	0	0	0	0	0	0	0	0	0	0	0	0	0	0	0
1979	1	2	0	1	123	0	1	0	0	0	0	1	1900/1/15	7	2023/10/15	1	72	7	0	11	21	0	0	0	0	0	0	1	0	0	0	0	1	0	0	0	0	0	0	0	0	0	0	0	0	0	0	0	0
1980	0	2	0	1	123	0	1	0	0	0	0	1	1900/1/15	6	2023/10/15	1	72	7	0	14	21	0	0	0	0	0	0	1	0	0	0	0	1	0	0	0	0	0	0	0	0	0	0	0	0	0	0	0	0
1981	0	0	0	0	1000000	0	1	0	0	0	0	1	1900/1/15	0	1900/1/15	1	72	7	0	13	21	0	0	0	0	1	0	0	0	0	0	0	1	0	0	0	0	0	0	0	0	0	0	0	0	0	0	0	0
1982	0	2	0	1	123	0	1	0	0	0	0	1	1900/1/15	5	2023/10/15	1	72	7	0	8	21	0	0	0	1	0	0	0	0	0	0	0	1	0	0	0	0	0	0	0	0	0	0	0	0	0	0	0	0
1983	0	1	3	3	518	0	1	0	0	0	0	1	2022/9/15	2	2022/4/15	1	72	7	0	11	21	0	0	1	0	0	0	1	0	0	0	0	1	0	0	0	0	0	0	0	0	0	0	0	0	0	0	0	0
1984	0	2	4	3	945	0	1	0	0	0	0	1	2020/1/15	5	2021/7/15	1	72	7	0	13	21	0	0	0	1	0	0	0	0	0	0	0	1	0	0	0	0	0	0	0	0	0	0	0	0	0	0	0	0
1985	0	2	0	1	92	0	1	0	0	0	0	1	1900/1/15	6	2023/11/15	0	72	7	0	12	21	0	0	0	0	0	0	1	0	0	0	0	1	0	0	0	0	0	0	0	0	0	0	0	0	0	0	0	0
1986	0	2	0	1	123	0	1	0	0	0	0	1	1900/1/15	7	2023/10/15	0	72	7	0	13	21	0	0	0	0	0	0	1	0	0	0	0	1	0	0	0	0	0	0	0	0	0	0	0	0	0	0	0	0
1987	0	2	0	1	62	0	1	0	0	0	0	1	1900/1/15	6	2023/12/15	1	72	7	0	13	21	0	0	0	0	0	0	1	0	0	0	0	1	0	0	0	0	0	0	0	0	0	0	0	0	0	0	0	0
1988	0	2	0	2	245	0	1	0	0	0	0	1	1900/1/15	5	2023/6/15	1	72	7	0	12	18	0	0	0	0	0	0	1	0	0	0	0	0	0	0	0	0	0	1	0	0	0	0	0	0	0	0	0	0
1989	0	2	0	2	215	0	1	0	0	0	0	1	1900/1/15	5	2023/7/15	1	72	7	0	13	21	0	1	0	0	0	0	1	0	0	0	0	1	0	0	0	0	0	0	0	0	0	0	0	0	0	0	0	0
1990	0	2	0	1	123	0	1	0	0	0	0	1	1900/1/15	7	2023/10/15	1	72	7	0	13	21	0	0	0	0	0	1	1	0	0	0	0	1	0	0	0	0	0	0	0	0	0	0	0	0	0	0	0	0
1991	0	2	0	2	276	0	1	0	0	0	0	1	1900/1/15	5	2023/5/15	1	72	7	0	14	18	0	0	0	0	0	0	1	0	0	0	0	0	0	0	0	0	0	1	0	0	0	0	0	0	0	0	0	0
1992	0	2	0	2	184	0	1	0	0	0	0	1	1900/1/15	7	2023/8/15	1	72	7	0	12	21	0	0	0	1	0	0	0	0	0	0	0	1	0	0	0	0	0	0	0	0	0	0	0	0	0	0	0	0
1993	0	2	0	2	153	0	1	0	0	0	0	1	1900/1/15	7	2023/9/15	1	73	7	0	14	21	0	0	0	0	0	0	1	0	0	0	0	1	0	0	0	0	0	0	0	0	0	0	0	0	0	0	0	0
1994	0	2	0	1	92	0	1	0	0	0	0	1	1900/1/15	7	2023/11/15	1	73	7	0	11	21	0	0	0	0	0	0	1	0	0	0	0	1	0	0	0	0	0	0	0	0	0	0	0	0	0	0	0	0
1995	0	2	0	1	123	0	1	0	0	0	0	1	1900/1/15	7	2023/10/15	1	73	7	0	11	21	0	0	0	0	0	0	1	0	0	0	0	1	0	0	0	0	0	0	0	0	0	0	0	0	0	0	0	0
1996	0	2	0	3	518	0	1	0	0	0	0	1	1900/1/15	4	2022/9/15	1	73	7	0	12	21	0	0	0	0	1	0	0	0	0	0	0	1	0	0	0	0	0	0	0	0	0	0	0	0	0	0	0	0
1997	0	2	0	2	457	0	1	0	0	0	0	1	1900/1/15	5	2022/11/15	1	73	7	0	13	21	0	0	0	1	0	0	0	0	0	0	0	1	0	0	0	0	0	0	0	0	0	0	0	0	0	0	0	0
1998	0	2	3	2	184	0	1	0	0	0	0	1	2022/8/15	1	2023/8/15	0	73	7	0	14	21	0	0	0	1	0	0	0	0	0	0	0	1	0	0	0	0	0	0	0	0	0	0	0	0	0	0	0	0
1999	0	2	0	1	123	0	1	0	0	0	0	1	1900/1/15	7	2023/10/15	1	73	7	0	12	18	0	0	0	0	0	1	0	0	0	0	0	0	0	0	0	0	0	1	0	0	0	0	0	0	0	0	0	0
2000	0	2	3	2	245	0	1	0	0	0	0	1	2022/7/15	6	2023/6/15	1	73	7	0	8	21	0	1	0	0	0	1	1	0	0	0	0	1	0	0	0	0	0	0	0	0	0	0	0	0	0	0	0	0
2001	0	2	0	1	62	0	1	0	0	0	0	1	1900/1/15	7	2023/12/15	1	73	7	0	13	5	0	0	0	1	0	0	0	0	0	0	0	0	0	0	0	0	0	0	1	0	0	0	0	0	0	0	0	0
2002	0	2	0	1	123	0	1	0	0	0	0	1	1900/1/15	7	2023/10/15	1	73	7	0	13	21	0	0	0	0	0	1	0	0	0	0	0	1	0	0	0	0	0	0	0	0	0	0	0	0	0	0	0	0
2003	0	2	0	1	123	0	1	0	0	0	0	1	1900/1/15	7	2023/10/15	1	73	7	0	14	21	0	1	0	0	0	0	0	1	0	0	0	1	0	0	0	0	0	0	0	0	0	0	0	0	0	0	0	0
2004	0	2	0	1	62	0	1	0	0	0	0	1	1900/1/15	7	2023/12/15	1	73	7	0	8	21	0	0	0	0	1	0	0	0	0	0	0	1	0	0	0	0	0	0	0	0	0	0	0	0	0	0	0	0
2005	0	2	0	1	123	0	1	0	0	0	0	1	1900/1/15	7	2023/10/15	1	73	7	0	14	21	0	0	1	0	0	0	0	0	0	0	0	1	0	0	0	0	0	0	0	0	0	0	0	0	0	0	0	0
2006	0	2	0	1	123	0	1	0	0	0	0	1	1900/1/15	5	2023/10/15	1	73	7	0	10	21	1	0	0	0	1	0	0	0	0	0	0	1	0	0	0	0	0	0	0	0	0	0	0	0	0	0	0	0
2007	0	2	3	1	92	0	1	0	0	0	0	1	2022/7/15	7	2023/11/15	1	73	7	0	14	16	0	0	0	0	0	0	1	0	0	0	0	0	0	0	0	1	0	0	0	0	0	0	0	0	0	0	0	0
2008	0	2	0	1	123	0	1	0	0	0	0	1	1900/1/15	7	2023/10/15	1	73	7	0	13	21	0	0	0	0	0	1	0	0	0	0	0	1	0	0	0	0	0	0	0	0	0	0	0	0	0	0	0	0
2009	0	2	0	1	92	0	1	0	0	0	0	1	1900/1/15	6	2023/11/15	1	73	7	0	13	9	0	0	0	1	0	0	0	0	0	0	0	0	0	0	0	0	0	0	0	0	0	0	0	0	0	0	0	1
2010	0	0	0	0	1000000	0	1	0	0	0	0	1	1900/1/15	0	1900/1/15	1	73	7	0	11	21	0	0	0	0	1	0	0	0	0	0	0	1	0	0	0	0	0	0	0	0	0	0	0	0	0	0	0	0
2011	0	2	0	2	276	0	1	0	0	0	0	1	1900/1/15	6	2023/5/15	1	73	7	0	13	21	0	0	0	0	0	0	1	0	0	0	0	1	0	0	0	0	0	0	0	0	0	0	0	0	0	0	0	0
2012	0	2	0	2	153	0	1	0	0	0	0	1	1900/1/15	6	2023/9/15	1	73	7	0	11	21	0	0	1	0	0	0	0	0	0	0	0	1	0	0	0	0	0	0	0	0	0	0	0	0	0	0	0	0
2013	0	2	0	2	337	0	1	0	0	0	0	1	1900/1/15	4	2023/3/15	1	73	7	0	12	21	0	0	0	1	0	0	0	0	0	0	0	1	0	0	0	0	0	0	0	0	0	0	0	0	0	0	0	0
2014	0	2	0	1	92	0	1	0	0	0	0	1	1900/1/15	6	2023/11/15	1	74	7	0	14	18	0	0	0	0	1	1	1	1	0	0	0	0	0	0	0	0	0	1	0	0	0	0	0	0	0	0	0	0
2015	0	0	0	0	1000000	0	1	0	0	0	0	1	1900/1/15	0	1900/1/15	1	74	7	0	8	9	0	0	0	1	0	0	0	0	0	0	0	0	0	0	0	0	0	0	0	0	0	0	0	0	0	0	0	1
2016	0	2	0	3	518	0	1	0	0	0	0	1	1900/1/15	4	2022/9/15	1	74	7	0	13	21	0	0	0	0	0	0	1	0	0	0	0	1	0	0	0	0	0	0	0	0	0	0	0	0	0	0	0	0
2017	0	2	0	1	62	0	1	0	0	0	0	1	1900/1/15	7	2023/12/15	1	74	7	0	11	21	0	0	0	0	1	0	1	1	0	0	0	1	0	0	0	0	0	0	0	0	0	0	0	0	0	0	0	0
2018	0	2	0	1	123	0	1	0	0	0	0	1	1900/1/15	7	2023/10/15	1	74	7	0	8	21	0	0	1	0	0	0	1	0	0	0	0	1	0	0	0	0	0	0	0	0	0	0	0	0	0	0	0	0
2019	0	2	0	2	306	0	1	0	0	0	0	1	1900/1/15	7	2023/4/15	1	74	7	0	8	21	0	0	0	1	0	0	0	0	0	0	0	1	0	0	0	0	0	0	0	0	0	0	0	0	0	0	0	0
2020	0	2	0	1	92	0	1	0	0	0	0	1	1900/1/15	6	2023/11/15	1	74	7	0	13	18	0	0	0	0	0	0	1	0	0	0	0	0	0	0	0	0	0	1	0	0	0	0	0	0	0	0	0	0
2021	0	2	0	1	123	0	1	0	0	0	0	1	1900/1/15	7	2023/10/15	1	74	7	0	12	15	0	0	0	0	0	0	0	1	0	0	0	0	0	0	0	0	0	0	0	0	0	0	0	0	0	1	0	0
2022	0	2	0	2	276	0	1	0	0	0	0	1	1900/1/15	6	2023/5/15	1	74	7	0	13	21	0	0	1	0	0	1	0	0	0	0	0	1	0	0	0	0	0	0	0	0	0	0	0	0	0	0	0	0
2023	0	2	0	2	276	0	1	0	0	0	0	1	1900/1/15	6	2023/5/15	1	74	7	0	13	21	0	0	1	0	0	1	0	0	0	0	0	1	0	0	0	0	0	0	0	0	0	0	0	0	0	0	0	0
2024	0	2	4	2	306	0	1	0	0	0	0	1	2020/12/15	1	2023/4/15	1	74	7	0	13	11	0	0	0	0	0	1	1	0	0	0	0	0	0	0	0	0	0	0	0	1	0	0	0	0	0	0	0	0
2025	0	1	4	0	1310	0	1	0	0	0	0	1	2020/7/15	0	1900/1/15	1	75	7	0	8	21	0	0	0	0	0	0	0	1	0	0	0	1	0	0	0	0	0	0	0	0	0	0	0	0	0	0	0	0
2026	0	2	0	1	31	0	1	0	0	0	0	1	1900/1/15	6	2024/1/15	1	75	7	0	8	21	0	0	0	0	0	1	1	0	0	0	0	1	0	0	0	0	0	0	0	0	0	0	0	0	0	0	0	0
2027	0	2	0	1	92	0	1	0	0	0	0	1	1900/1/15	7	2023/11/15	1	75	7	0	14	21	0	0	0	0	0	0	0	1	0	0	0	1	0	0	0	0	0	0	0	0	0	0	0	0	0	0	0	0
2028	0	2	0	2	184	0	1	0	0	0	0	1	1900/1/15	5	2023/8/15	1	75	7	0	12	21	1	0	0	0	0	0	0	0	0	0	0	1	0	0	0	0	0	0	0	0	0	0	0	0	0	0	0	0
2029	0	2	0	1	123	0	1	0	0	0	0	1	1900/1/15	6	2023/10/15	1	75	7	0	12	21	0	0	0	1	0	0	0	0	0	0	0	1	0	0	0	0	0	0	0	0	0	0	0	0	0	0	0	0
2030	0	1	2	2	92	0	1	0	0	0	0	1	2023/11/15	4	2022/10/15	1	75	7	0	13	20	0	0	0	0	0	0	1	0	0	0	0	0	0	0	0	0	0	0	0	0	0	0	1	0	0	0	0	0
2031	0	2	0	1	123	0	1	0	0	0	0	1	1900/1/15	7	2023/10/15	0	75	7	0	14	16	0	0	0	1	0	0	0	0	0	0	0	0	0	0	0	1	0	0	0	0	0	0	0	0	0	0	0	0
2032	0	1	3	3	427	0	1	0	0	0	0	1	2022/12/15	3	2022/7/15	1	75	7	0	11	21	0	0	0	0	0	0	1	0	0	0	0	1	0	0	0	0	0	0	0	0	0	0	0	0	0	0	0	0
2033	0	2	0	2	488	0	1	0	0	0	0	1	1900/1/15	6	2022/10/15	1	75	7	0	12	21	0	0	1	0	0	0	1	1	0	0	0	1	0	0	0	0	0	0	0	0	0	0	0	0	0	0	0	0
2034	0	2	0	2	488	0	1	0	0	0	0	1	1900/1/15	7	2022/10/15	1	75	7	0	13	21	0	0	0	1	0	0	0	0	0	0	0	1	0	0	0	0	0	0	0	0	0	0	0	0	0	0	0	0
2035	0	2	0	2	153	0	1	0	0	0	0	1	1900/1/15	7	2023/9/15	1	75	7	0	14	21	0	0	0	1	0	0	0	0	0	0	0	1	0	0	0	0	0	0	0	0	0	0	0	0	0	0	0	0
2036	0	2	0	1	92	0	1	0	0	0	0	1	1900/1/15	5	2023/11/15	1	75	7	0	11	21	0	0	0	0	0	1	0	0	0	1	0	1	0	0	0	0	0	0	0	0	0	0	0	0	0	0	0	0
2037	0	2	0	1	31	0	1	0	0	0	0	1	1900/1/15	6	2024/1/15	1	75	7	0	8	21	0	0	0	0	0	0	1	0	0	0	0	1	0	0	0	0	0	0	0	0	0	0	0	0	0	0	0	0
2038	0	2	0	1	123	0	1	0	0	0	0	1	1900/1/15	7	2023/10/15	1	75	7	0	12	21	0	0	0	1	0	0	0	0	0	0	0	1	0	0	0	0	0	0	0	0	0	0	0	0	0	0	0	0
2039	0	2	0	2	337	0	1	0	0	0	0	1	1900/1/15	5	2023/3/15	1	75	7	0	11	16	0	0	0	1	0	0	0	0	0	0	0	0	0	0	0	1	0	0	0	0	0	0	0	0	0	0	0	0
2040	0	2	3	1	92	0	1	0	0	0	0	1	2022/1/15	6	2023/11/15	1	75	7	0	12	12	0	0	0	0	0	0	1	1	0	0	0	0	0	0	0	0	0	0	0	0	0	0	0	0	0	0	0	0
2041	0	2	0	1	123	0	1	0	0	0	0	1	1900/1/15	7	2023/10/15	1	75	7	0	13	9	0	0	0	0	1	0	1	0	0	0	0	0	0	0	0	0	0	0	0	0	0	0	0	0	0	0	0	1
2042	0	2	0	2	365	0	1	0	0	0	0	1	1900/1/15	5	2023/2/15	1	75	7	0	14	21	0	0	0	0	0	0	1	0	0	0	0	1	0	0	0	0	0	0	0	0	0	0	0	0	0	0	0	0
2043	0	2	0	1	123	0	1	0	0	0	0	1	1900/1/15	4	2023/10/15	1	75	7	0	12	18	0	0	0	1	0	0	0	0	0	0	0	0	0	0	0	0	0	1	0	0	0	0	0	0	0	0	0	0
2044	0	2	0	3	580	0	1	0	0	0	0	1	1900/1/15	4	2022/7/15	1	76	7	0	11	21	0	0	0	0	0	0	1	1	0	0	0	1	0	0	0	0	0	0	0	0	0	0	0	0	0	0	0	0
2045	0	1	2	2	184	0	1	0	0	0	0	1	2023/8/15	5	2023/3/15	1	76	7	0	14	21	0	0	0	1	0	0	0	0	0	0	0	1	0	0	0	0	0	0	0	0	0	0	0	0	0	0	0	0
2046	0	2	0	1	62	0	1	0	0	0	0	1	1900/1/15	7	2023/12/15	1	76	7	0	14	21	0	0	0	1	0	0	0	0	0	0	0	1	0	0	0	0	0	0	0	0	0	0	0	0	0	0	0	0
[truncated: 5,167 more rows]
[truncated: 6 more columns]
