# Supplementary material for: Reconstructing the incidence rate and immune fraction of the population via a single snapshot survey: A case study of COVID-19 in Japan
Source: PLoS Comput Biol. 2026 Mar 6;22(3):e1013990. doi: 10.1371/journal.pcbi.1013990 (PMC12991366; doi:10.1371/journal.pcbi.1013990)
Supplement: S2 Data — (CSV) [file pcbi.1013990.s015.csv]

age_group	pop_m	pop_f
20	6091956	5871314
30	6993886	6802275
40	9052436	8888934
50	8142306	8165027
60	7502963	7869495
70	7342146	8600577
