# Supplementary material for: Reconstructing the incidence rate and immune fraction of the population via a single snapshot survey: A case study of COVID-19 in Japan
Source: PLoS Comput Biol. 2026 Mar 6;22(3):e1013990. doi: 10.1371/journal.pcbi.1013990 (PMC12991366; doi:10.1371/journal.pcbi.1013990)
Supplement: S3 Data — (CSV) [file pcbi.1013990.s016.csv]

a2029	a3039	a4049	a5059	a6069	a70
180488	209169	277515	246865	251034	230682
24197	29346	39535	37528	37903	33320
18538	21587	28707	25788	23662	19764
82141	90410	112155	96274	84555	73225
14032	17192	23772	21537	22399	19988
23072	27000	34037	31066	30604	27261
37225	43271	55134	51623	49342	40400
62273	69243	90107	79162	64243	66042
49813	57254	71585	62558	53763	50444
42964	44867	59209	54768	45252	46789
317485	355324	470660	413095	319950	336840
262185	289662	380635	332125	249574	265821
843816	950660	1093682	964254	670783	631056
477540	519794	686416	640471	464742	462810
49885	59720	80805	72245	67586	65878
19484	21852	30474	26259	23327	26322
34198	33462	44970	37455	32751	33621
17038	19531	24859	22523	20725	20585
12814	12987	17110	17083	14906	14427
34022	37996	52183	47003	39590	39015
37243	42363	55744	51236	44517	46712
106810	129148	166236	153872	132856	128095
332338	372000	456193	398418	304260	309197
39393	44186	57085	51314	42818	43454
41932	44824	57419	47728	37991	37519
116665	111414	151107	132632	111318	127123
441965	462511	606958	553658	434283	483546
192581	221262	298317	271996	229859	241279
38606	42827	60204	55512	49665	55184
14981	17178	23128	22159	21242	22507
9819	11611	14964	12265	12125	10550
8775	9148	11863	10394	9504	8508
50189	51062	63205	52202	45285	45430
92258	105593	135618	114180	97170	98079
32019	35966	47539	40123	40463	40084
10792	11760	14805	13722	13753	13176
14583	16914	22642	20050	17811	17321
31879	37506	49393	42311	41084	38752
13442	15304	21577	17740	17253	17106
191312	214360	262194	216133	205331	184961
13245	14777	18817	16182	16041	13768
26963	31970	40093	37590	40483	35344
41548	47423	58204	50299	49795	41669
24481	28738	37562	31134	32526	30552
21769	26578	34115	29534	30651	26983
26946	32736	40731	36393	39871	32189
52469	62188	72547	61976	57919	38353
