# Supplementary material for: Reconstructing the incidence rate and immune fraction of the population via a single snapshot survey: A case study of COVID-19 in Japan
Source: PLoS Comput Biol. 2026 Mar 6;22(3):e1013990. doi: 10.1371/journal.pcbi.1013990 (PMC12991366; doi:10.1371/journal.pcbi.1013990)
Supplement: S4 Data — (CSV) [file pcbi.1013990.s017.csv]

a2029	a3039	a4049	a5059	a6069	a70
182607	217107	292466	276355	286162	297721
23445	30275	41556	41561	44301	44518
18424	22427	28995	26542	25997	25934
80585	92453	112572	96126	91448	87311
13759	17503	23771	23062	25497	26151
21539	27005	34180	31682	32931	32680
33802	41524	53617	50616	51745	49094
53436	63361	85248	73872	67419	75869
42546	51556	67082	59430	55246	58194
36829	40819	56772	52426	47047	55308
309603	336578	442437	390902	325890	392199
253751	276007	364050	314851	260272	311572
851152	927253	1071387	922205	671461	750765
451397	490990	658916	599010	465773	537848
48704	59333	80092	72297	73111	79259
17267	20551	29524	26155	25487	32131
30914	33023	44631	38849	35631	40630
15106	19287	24412	22823	22043	24707
12030	12333	16720	16703	15943	17657
30446	36623	50800	46729	41691	46624
36713	41775	56279	53836	48813	56415
98557	121334	160227	148929	135991	150779
309989	341355	431597	379270	310811	355042
35929	40894	55371	51206	45801	50891
37657	43607	58161	48165	40405	42954
116965	116271	158547	141763	124551	156201
454905	474793	628235	572297	468239	591617
203467	231759	320702	295245	257160	294845
42095	46415	66431	63012	57196	67470
14510	17519	24106	24963	23720	28795
9823	11806	14930	12888	13148	13442
8201	9297	12047	10732	10144	10795
50613	52173	64618	54986	48912	55678
90591	103634	137893	116560	104813	118344
29998	34997	47568	43299	44282	51241
10396	12030	15718	15302	15439	16408
13585	16332	22837	20148	19152	21096
32425	39251	51429	46954	46994	49179
13658	16607	22657	20003	19909	21841
202381	227415	277893	237507	227799	232864
13665	15842	20197	18348	18615	17605
27364	33872	43887	42932	46525	45491
42747	50074	62478	56527	55591	52905
23941	29642	39106	34736	37272	38809
22045	28604	36531	32951	35509	33987
30415	37504	45896	42969	45073	39520
51762	64602	73904	63546	61423	44824
