# Supplementary material for: Reconstructing the incidence rate and immune fraction of the population via a single snapshot survey: A case study of COVID-19 in Japan
Source: PLoS Comput Biol. 2026 Mar 6;22(3):e1013990. doi: 10.1371/journal.pcbi.1013990 (PMC12991366; doi:10.1371/journal.pcbi.1013990)
Supplement: S5 Data — (CSV) [file pcbi.1013990.s018.csv]

a2029	a3039	a4049	a5059	a6069	a70
55866	96292	121323	123389	282157	307217
8858	11944	14597	18034	23220	17052
1116	2135	3499	4275	3327	1251
344889	499835	856360	741315	666479	284040
843230	1227462	1597710	1455541	720459	253304
29990	36840	63363	65339	27775	3731
243936	326294	391027	305397	94544	16395
207213	351699	609427	638860	439010	152940
570357	708240	965166	834819	597363	299193
74383	106722	131032	171011	82372	15600
60029	94012	128461	128722	169450	121877
134123	229854	306779	283919	240828	112609
252182	163924	223613	172024	158635	92632
117317	133618	155388	129930	125577	92156
181153	201932	213038	266356	221241	58550
251573	411008	418658	308661	306871	140030
26414	48908	76529	66638	34121	4072
216311	320812	456265	433801	502062	296008
236676	314104	361636	323811	139347	21274
143556	120038	152244	131282	121147	147364
2092784	1588213	1806321	1539182	2546978	4904851
