# Supplementary material for: Reconstructing the incidence rate and immune fraction of the population via a single snapshot survey: A case study of COVID-19 in Japan
Source: PLoS Comput Biol. 2026 Mar 6;22(3):e1013990. doi: 10.1371/journal.pcbi.1013990 (PMC12991366; doi:10.1371/journal.pcbi.1013990)
Supplement: S6 Data — (CSV) [file pcbi.1013990.s019.csv]

a2029	a3039	a4049	a5059	a6069	a70
27384	51174	76247	93264	204181	195493
1282	3050	4750	6509	8947	6216
274	446	804	756	549	208
71231	117424	201127	161533	111944	61953
403322	503589	745456	639048	358643	140050
7255	8708	14910	11466	3241	629
156891	158590	145727	84962	21500	4543
93010	116192	200847	176532	79807	19905
672793	754058	1102937	1042044	694972	254289
131094	152341	194354	202567	69377	18859
55751	72503	99807	100814	93896	67605
117992	171621	220287	152497	77445	28677
329219	250734	392468	337603	304471	171576
199594	208254	238684	224080	176844	114864
255105	286374	411868	425470	209090	45838
834858	1059177	1447141	1338793	827114	235495
27295	31525	48296	48820	21542	2520
164735	221846	333545	335291	281868	169350
107099	123669	169256	144373	59409	8914
121770	108844	139600	119838	119302	144674
2093360	2402156	2700823	2518767	4145353	6908919
