# Supplementary material for: Reconstructing the incidence rate and immune fraction of the population via a single snapshot survey: A case study of COVID-19 in Japan
Source: PLoS Comput Biol. 2026 Mar 6;22(3):e1013990. doi: 10.1371/journal.pcbi.1013990 (PMC12991366; doi:10.1371/journal.pcbi.1013990)
Supplement: S7 Data — [26,27]. (CSV) [file pcbi.1013990.s020.csv]

Date	Nat_below20	Nat_20_59	Nat_60over
2024/2/1	25212	53701	16365
2024/2/2	25318	55102	16327
2024/2/3	25249	55598	16773
2024/2/4	24961	55348	16671
2024/2/5	23942	53933	16442
2024/2/6	22857	52192	16354
2024/2/7	22211	49897	16733
2024/2/8	21047	48916	16791
2024/2/9	20063	47441	16600
2024/2/10	19482	46390	16513
2024/2/11	19581	46362	16753
2024/2/12	15505	37186	13855
2024/2/13	15946	39498	15358
2024/2/14	15241	39418	15284
2024/2/15	14611	38873	15359
2024/2/16	13017	38476	15560
2024/2/17	11965	38065	15494
2024/2/18	11620	37543	15358
2024/2/19	13375	43900	17980
2024/2/20	11579	39566	16268
2024/2/21	10983	37617	15530
2024/2/22	10540	35528	14588
2024/2/23	9132	29736	11906
2024/2/24	8862	29563	12061
2024/2/25	8712	29338	12028
2024/2/26	8540	28423	11397
2024/2/27	7783	27446	10800
2024/2/28	7450	26412	10496
2024/2/29	7309	25519	10209
