# Supplementary material for: Reconstructing the incidence rate and immune fraction of the population via a single snapshot survey: A case study of COVID-19 in Japan
Source: PLoS Comput Biol. 2026 Mar 6;22(3):e1013990. doi: 10.1371/journal.pcbi.1013990 (PMC12991366; doi:10.1371/journal.pcbi.1013990)
Supplement: S8 Data — (CSV) [file pcbi.1013990.s021.csv]

Prefecture	N	Observed	Pred_med	95%PrI_lower	95%PrI_upper	Covered
1	305	10	10	4	18	Yes
2	66	1	2	0	5	Yes
3	53	2	2	0	5	Yes
4	185	6	5	1	10	Yes
5	44	0	1	0	4	Yes
6	59	2	1	0	5	Yes
7	79	2	2	0	6	Yes
8	123	2	3	0	7	Yes
9	82	3	3	0	8	Yes
10	64	3	2	0	6	Yes
11	409	13	14	6	23	Yes
12	371	7	9	3	17	Yes
13	874	32	31	19	46	Yes
14	586	16	17	8	27	Yes
15	31	1	0	0	3	Yes
16	78	0	2	0	5	Yes
17	91	8	4	1	9	Yes
18	55	4	2	0	6	Yes
19	55	2	1	0	5	Yes
20	32	1	1	0	4	Yes
21	96	1	3	0	7	Yes
22	181	4	4	1	10	Yes
23	562	23	21	12	33	Yes
24	85	2	3	0	7	Yes
25	62	2	2	0	6	Yes
26	154	5	5	1	11	Yes
27	523	27	23	13	36	Yes
28	323	15	14	7	24	Yes
29	79	1	2	0	6	Yes
30	45	2	2	0	5	Yes
31	33	1	1	0	4	Yes
32	26	0	0	0	2	Yes
33	117	2	3	0	8	Yes
34	167	5	5	1	11	Yes
35	62	0	1	0	5	Yes
36	48	1	1	0	4	Yes
37	62	5	3	0	7	Yes
38	71	3	3	0	6	Yes
39	31	1	1	0	4	Yes
40	355	10	11	4	19	Yes
41	55	6	4	2	7	Yes
42	58	5	3	0	7	Yes
43	76	3	2	0	6	Yes
44	59	2	2	0	6	Yes
45	49	1	1	0	4	Yes
46	88	7	4	1	9	Yes
47	57	2	3	0	7	Yes
