# Supplementary material for: Reconstructing the incidence rate and immune fraction of the population via a single snapshot survey: A case study of COVID-19 in Japan
Source: PLoS Comput Biol. 2026 Mar 6;22(3):e1013990. doi: 10.1371/journal.pcbi.1013990 (PMC12991366; doi:10.1371/journal.pcbi.1013990)
Supplement: S9 Data — (CSV) [file pcbi.1013990.s022.csv]

pref_idx	age_group	median	lwr_95CrI	upr_95CrI	census_mean	census_lwr95	census_upr95	overlap
1	20-29	0.03937995	0.039205495	0.0395572	0.038997340874328816	0.038821354590229826	0.03917409243057988	FALSE
2	20-29	0.005280095	0.0052150445	0.005344570999999999	0.005228151772617207	0.005162859382674154	0.005294265492133057	TRUE
3	20-29	0.004048175	0.00398917975	0.0041064765	0.004005433630647509	0.003948300573176012	0.004063390047424442	TRUE
4	20-29	0.0179277	0.01780588	0.01804742	0.01774788671135058	0.017627997280670278	0.017868576688633533	TRUE
5	20-29	0.00306073	0.0030087575	0.0031122009999999998	0.003031839718699204	0.0029821623564034753	0.0030823420564826047	TRUE
6	20-29	0.005040425	0.004977362999999999	0.00510606	0.004985077393801884	0.004921322861959092	0.005049653658725022	TRUE
7	20-29	0.00812856	0.008047398749999999	0.00820994175	0.008043061112355893	0.00796209204201953	0.008124846839468298	TRUE
8	20-29	0.0135925	0.01348859	0.013696707499999999	0.013455085148414734	0.013350523597497702	0.013560454372057069	TRUE
9	20-29	0.01086865	0.010774297500000002	0.010967005	0.010762901361713473	0.01066930043743937	0.010857314427783154	TRUE
10	20-29	0.009375075	0.00928779625	0.0094648735	0.00928306454348579	0.0091961010170946	0.009370842668226517	TRUE
11	20-29	0.0692609	0.0690312725	0.06948900499999999	0.06859775036282903	0.06836782359233773	0.0688283932682958	FALSE
12	20-29	0.057200100000000004	0.0569976825	0.057406917499999995	0.05664929423084028	0.056439053787954656	0.05686027064333912	FALSE
13	20-29	0.184078	0.18372097499999998	0.18441402499999998	0.18232004447504901	0.18196854507735913	0.18267207122679732	FALSE
14	20-29	0.104184	0.103897	0.104456025	0.10318021231952808	0.10290340606370331	0.10345767730286101	FALSE
15	20-29	0.00101842	0.00101383925	0.0010230502499999998	0.010778458121957653	0.010684790011198073	0.01087293834868833	FALSE
16	20-29	0.004258575	0.004199448000000001	0.004319637499999999	0.004209832174966882	0.004151255081001613	0.004269232288932574	TRUE
17	20-29	0.00747139	0.007391877	0.007552784	0.007389028983756798	0.0073114134571816555	0.0074674622528122965	TRUE
18	20-29	0.003728515	0.0036731285	0.00378459625	0.003681334458893746	0.0036265697844308368	0.003736923030672156	TRUE
19	20-29	0.002799025	0.0027525287500000002	0.0028465627500000004	0.0027686711912351483	0.0027212108550124536	0.002816956939809688	TRUE
20	20-29	0.0074236	0.00734526825	0.00750144825	0.007351001347604356	0.007273585391484247	0.007429235109331336	TRUE
21	20-29	0.008126604999999999	0.0080437765	0.008209530999999999	0.008046950302416938	0.007965961716447709	0.008128755538706088	TRUE
22	20-29	0.0232956	0.023155295000000003	0.023435517500000003	0.02307802169001297	0.022941621888774612	0.02321521318974045	TRUE
23	20-29	0.0725172	0.0722723975	0.072759915	0.07180698036153478	0.0715721320277749	0.07204253950289449	FALSE
24	20-29	0.0085995	0.0085138185	0.0086840525000000009	0.008511492448597332	0.008428206623758447	0.008595594152608379	TRUE
25	20-29	0.009147414999999999	0.009060368249999999	0.00923536775	0.009060084313319202	0.008974166941848548	0.009146816653290316	TRUE
26	20-29	0.0254612	0.02530948	0.0256045125	0.025207353248435194	0.025064936007689068	0.025350558652944315	TRUE
27	20-29	0.09641425	0.096142795	0.09668382	0.09549366029610132	0.09522624284525245	0.09576174923426374	FALSE
28	20-29	0.04202115	0.041834935	0.042206024999999994	0.041610228397007655	0.04142867509128092	0.04179254263744932	FALSE
29	20-29	0.00841931	0.00833411625	0.0085080585	0.008341448416483857	0.008258995849521748	0.008424717144894078	TRUE
30	20-29	0.003270475	0.0032189782500000002	0.00332359	0.0032368864613620853	0.0031855482564434067	0.0032890493013874008	TRUE
31	20-29	0.00214886	0.0021075350000000002	0.00219024175	0.0021215531783001346	0.0020800457601513563	0.002163887083027521	TRUE
32	20-29	0.001919695	0.00187912875	0.0019598105	0.0018959801547595151	0.0018567594245023616	0.0019360277460502822	TRUE
33	20-29	0.0109551	0.010857197499999999	0.0110506	0.010844142220766417	0.010750190984418559	0.010938905464048665	TRUE
34	20-29	0.02012875	0.020002700000000002	0.0202549	0.019933827591772462	0.01980688559006891	0.02006156651138011	TRUE
35	20-29	0.00698914	0.00691250975	0.00706542525	0.006918220920255831	0.006843114467080524	0.006994145897460781	TRUE
36	20-29	0.00236399	0.00232000975	0.00240885575	0.0023317855077110757	0.0022882547575381364	0.0023761423954734274	TRUE
37	20-29	0.0031817349999999998	0.0031294777500000003	0.0032327617500000003	0.0031508921477900868	0.0031002438222011404	0.0032023652512376743	TRUE
38	20-29	0.006958555	0.006882794	0.00703345	0.00688797166422548	0.006813029357078862	0.006963732545616014	TRUE
39	20-29	0.00293943	0.00288870325	0.0029900427499999997	0.002904360711142724	0.00285574461289664	0.0029538019964937723	TRUE
40	20-29	0.04173945	0.041560175	0.0419221325	0.04133604049770397	0.041155061890502526	0.04151778049477686	FALSE
41	20-29	0.002895815	0.0028472890000000002	0.0029443075000000003	0.0028617956865857296	0.002813539156491318	0.002910877474443761	TRUE
42	20-29	0.0058882199999999996	0.00581891725	0.0059577505	0.005825790645331146	0.005756865015110387	0.005895536613034142	TRUE
43	20-29	0.009067825000000002	0.00898328975	0.009154822249999998	0.008977114925350237	0.008891590193380632	0.00906345476355088	TRUE
44	20-29	0.00533914	0.0052744845	0.00540675225	0.005289514549135919	0.0052238397084891945	0.005356010617492203	TRUE
45	20-29	0.00474826	0.0046856195	0.00481322	0.004703543246605115	0.004641618267123684	0.004766290426518302	TRUE
46	20-29	0.005886105	0.0058201055	0.005954080499999999	0.005822117521384604	0.005753213626725173	0.005891841759623719	TRUE
47	20-29	0.0114518	0.0113568975	0.0115489	0.011336772961832137	0.01124072594358613	0.011433631169237233	TRUE
1	30-39	0.04059765	0.040425995	0.040764705000000005	0.04060214213865241	0.04043205374812285	0.040772915648868244	TRUE
2	30-39	0.00570334	0.00563813	0.0057711315	0.0056964008203935265	0.005631780311322993	0.005761758505576233	TRUE
3	30-39	0.0041908499999999994	0.004137345	0.004243162	0.004190288438282392	0.004134876234393625	0.004246440064413184	TRUE
4	30-39	0.017550549999999998	0.0174363975	0.017663402499999998	0.01754963532242141	0.017436607544223062	0.017663382599496034	TRUE
5	30-39	0.003338845	0.0032885965	0.0033894355000000003	0.003337167685688186	0.003287735790612853	0.0033873402753010345	TRUE
6	30-39	0.00524324	0.005176539500000001	0.0053084615	0.00524101486235348	0.00517903213634256	0.005303735443613141	TRUE
7	30-39	0.008400415000000001	0.0083229245	0.008481220749999999	0.00839940570773694	0.008320964134424378	0.00847858042605481	TRUE
8	30-39	0.0134429	0.013342695	0.013543902499999998	0.013440873781997851	0.013341798695203263	0.013540674495240643	TRUE
9	30-39	0.0111151	0.01102539	0.0112021	0.011113669071451338	0.01102350640053058	0.011204560839480284	TRUE
10	30-39	0.008710585	0.00863151775	0.0087913265	0.008709207919600503	0.00862933847073576	0.008789810051449253	TRUE
11	30-39	0.06896825	0.0687504725	0.069191305	0.06897253203521807	0.06875403015027527	0.06919167672987053	TRUE
12	30-39	0.056225250000000004	0.056019084999999996	0.056422305	0.05622677211329754	0.05602818242878178	0.056426023615820234	TRUE
13	30-39	0.184503	0.184169975	0.18482502499999998	0.18453419218685033	0.18419945029500426	0.1848694045463566	TRUE
14	30-39	0.100888	0.100626975	0.101146	0.10089807701341351	0.10063828684002336	0.10115846238458177	TRUE
15	30-39	0.0115862	0.011494095	0.011678602500000001	0.011592348428879622	0.011500278805891556	0.011685146435100865	TRUE
16	30-39	0.004246425	0.00419141975	0.0043021715	0.004241728028598083	0.0041859759086436575	0.004298219494080472	TRUE
17	30-39	0.00649968	0.00643232475	0.006569460500000001	0.006495364419410079	0.006426363231281419	0.006565101592122304	TRUE
18	30-39	0.003797125	0.00374336525	0.00384978375	0.0037911948620972524	0.0037384950599191314	0.00384463468170273	TRUE
19	30-39	0.00253001	0.0024879355000000003	0.0025737927499999997	0.002520928148792024	0.002477995723475659	0.002564602485938858	TRUE
20	30-39	0.00737405	0.00730363	0.00744765175	0.007375466692962326	0.0073019473127738386	0.007449720745200193	TRUE
21	30-39	0.008223045	0.0081458065	0.00830223075	0.00822315231903261	0.008145535168946722	0.008301502876978024	TRUE
22	30-39	0.0250663	0.0249313875	0.0252013	0.025069132868267674	0.024934487621469936	0.025204486399793183	TRUE
23	30-39	0.07220455	0.071979585	0.0724307025	0.07220953810353684	0.07198634737172198	0.07243336681757567	TRUE
24	30-39	0.00858245	0.00850028525	0.008662799749999998	0.008577017878072253	0.008497754451235903	0.00865701418503328	TRUE
25	30-39	0.00870047	0.00861963975	0.008780226	0.00870086111815305	0.008621029794784447	0.008781425136953605	TRUE
26	30-39	0.0216223	0.021496695	0.021747402500000002	0.02162675666200928	0.021501503585677244	0.021752723156832052	TRUE
27	30-39	0.0897641	0.0895104	0.09001750750000001	0.08977877870377668	0.08953223387245463	0.0900259353155623	TRUE
28	30-39	0.04294615	0.0427688925	0.0431262	0.04294953446200206	0.04277480144844833	0.04312494909447544	TRUE
29	30-39	0.008315425000000001	0.00823763575	0.00839785425	0.008313220130000461	0.0082351805691233	0.008391992964415168	TRUE
30	30-39	0.003339295	0.0032889295	0.00338832275	0.003334450122426225	0.0032850384422907814	0.0033846025011520027	TRUE
31	30-39	0.00225539	0.0022155244999999997	0.0022951437500000004	0.002253830502473565	0.002213250871566569	0.002295152443545182	TRUE
32	30-39	0.001777175	0.00174210975	0.00181323	0.0017757334800299863	0.0017397470431680054	0.0018124629400631386	TRUE
33	30-39	0.00991507	0.009829886250000001	0.0100024	0.009911729663018273	0.009826551140574645	0.00999763907507377	TRUE
34	30-39	0.0204992	0.0203776	0.0206216125	0.020496832680018184	0.020374835182254775	0.020619545281376318	TRUE
35	30-39	0.006982905	0.006908076249999999	0.007056643500000001	0.006981420019977972	0.006909887467708044	0.007053687831955946	TRUE
36	30-39	0.002285285	0.0022433072500000002	0.00232795325	0.0022827531400472934	0.0022419121903684033	0.002324336356757237	TRUE
37	30-39	0.00329154	0.0032424079999999996	0.00334103075	0.003283204643772102	0.0032341757289512008	0.0033329743336079133	TRUE
38	30-39	0.0072777350000000005	0.00720438725	0.00735140775	0.007280351978793689	0.007207307111449183	0.007354131660036218	TRUE
39	30-39	0.0029691	0.0029228295	0.00301548225	0.00297068486864658	0.0029240585576588785	0.0030180524207233063	TRUE
40	30-39	0.041611	0.04144019	0.0417891	0.04160977577385525	0.04143767541559027	0.04178255974907936	TRUE
41	30-39	0.00287242	0.00282577925	0.00292194075	0.0028683880229999027	0.0028225756363246153	0.002914941803323879	TRUE
42	30-39	0.006208595	0.006143086	0.006273823	0.006205749820349657	0.006138303067663036	0.006273932989534489	TRUE
43	30-39	0.00920374	0.009119480999999999	0.009288663	0.009205357326569965	0.009123254404242801	0.009288192191952293	TRUE
44	30-39	0.00558419	0.0055180475000000005	0.005648852	0.005578380930159789	0.005514433426450416	0.005643065785989449	TRUE
45	30-39	0.005155855	0.00509494	0.00521941175	0.005159099741171511	0.005097603697343158	0.005221333762412131	TRUE
46	30-39	0.00635722	0.006289895500000001	0.0064297015	0.0063544393531112416	0.006286190034444088	0.006423424866529543	TRUE
47	30-39	0.012073750000000001	0.0119794	0.0121686	0.012071416009631044	0.011977478287936959	0.01216608140010432	TRUE
1	40-49	0.04235225	0.0422007	0.04250551	0.04235699753197971	0.042203048812106125	0.04251148290225	TRUE
2	40-49	0.00603495	0.005975155250000001	0.0060952605000000005	0.00603421039376905	0.005975198138874504	0.006093801892605968	TRUE
3	40-49	0.00438507	0.00433444625	0.0044357647500000005	0.004381537315642547	0.0043312531020055	0.004432402711212187	TRUE
4	40-49	0.01711845	0.017022297500000002	0.0172182025	0.017118170398714248	0.017019130847166445	0.01721777619671183	TRUE
5	40-49	0.003631295	0.003585769	0.00367468425	0.003628310344774955	0.0035825609976851843	0.003674641757061238	TRUE
6	40-49	0.005199145	0.005143809250000001	0.005255403	0.005195052970095287	0.00514029562135222	0.005250390546810113	TRUE
7	40-49	0.008416400000000001	0.008346668250000001	0.008487622749999998	0.008415079191856906	0.008345421066675584	0.0084853137690791	TRUE
8	40-49	0.01375635	0.013665885	0.013845805000000001	0.013752993447612187	0.013664099871494447	0.013842457216320115	TRUE
9	40-49	0.0109238	0.0108452875	0.011002505000000001	0.010925988390994245	0.01084667480950717	0.011005875480130139	TRUE
10	40-49	0.009036005	0.0089615075	0.009107331	0.009037044725045445	0.008964870193909997	0.00910979497888023	TRUE
11	40-49	0.0718321	0.07163059000000001	0.07202421	0.07183663750932948	0.07163916751503233	0.07203460958502436	TRUE
12	40-49	0.0580927	0.0579215925	0.058273305	0.05809615968717041	0.05791729850098276	0.05827553906738689	TRUE
13	40-49	0.166903	0.166614	0.167198	0.16692822288802636	0.16664287386246002	0.16721396248681322	TRUE
14	40-49	0.104761	0.104528	0.105006025	0.10476738489058748	0.10453311355570487	0.10500211969096296	TRUE
15	40-49	0.0123215	0.012235497500000001	0.0124103	0.012333233106576656	0.012249007986288555	0.012418030084322422	TRUE
16	40-49	0.00465584	0.004604247499999999	0.0047094605	0.004651233781199394	0.004599423246338176	0.0047036251817363945	TRUE
17	40-49	0.00686482	0.00680312525	0.00693046025	0.00686375215398493	0.006800820914003412	0.006927261665155137	TRUE
18	40-49	0.00379751	0.00374939825	0.00384511075	0.0037942186968181312	0.0037474323569018394	0.003841586907380199	TRUE
19	40-49	0.00261653	0.00257763825	0.0026557705	0.00261149209149838	0.002572703595082044	0.002650863845472776	TRUE
20	40-49	0.00796034	0.00789223975	0.008028954500000001	0.007964669305123318	0.007896893608212134	0.00803302198224393	TRUE
21	40-49	0.00851101	0.008437238	0.008578945250000001	0.008508183234861817	0.008438142486579453	0.008578800326007545	TRUE
22	40-49	0.02537545	0.0252549925	0.0254967025	0.025372530644203663	0.025252396949093824	0.02549322090637197	TRUE
23	40-49	0.069631	0.0694403975	0.069824415	0.06962854539432614	0.0694339077410813	0.0698236877182654	TRUE
24	40-49	0.008717655000000001	0.00864483175	0.0087896085	0.008712859499893923	0.008641985089155337	0.00878431001348434	TRUE
25	40-49	0.00876859	0.00869386825	0.00883878275	0.008763837779178578	0.008692757297771013	0.008835494303658816	TRUE
26	40-49	0.0230626	0.022949095	0.0231767075	0.023063397748103197	0.022948739438184883	0.023178615332861103	TRUE
27	40-49	0.09262345	0.092397580000000007	0.092848005	0.09263974382651512	0.09241798106366288	0.09286198427621474	TRUE
28	40-49	0.0455299	0.0453684975	0.04569261	0.04553199802802584	0.045372637267169315	0.04569189171614715	TRUE
29	40-49	0.009191055	0.009115867500000001	0.00926565375	0.009188911155848536	0.009116135820486196	0.009262262035825593	TRUE
30	40-49	0.00353502	0.00348813675	0.0035811102500000005	0.003530016896094362	0.003484893255948795	0.00357572271669925	TRUE
31	40-49	0.00228963	0.002253126	0.002324251	0.0022839490156155323	0.0022476874314036966	0.0023207942414754735	TRUE
32	40-49	0.001810615	0.0017776375	0.00184352	0.0018106446920774565	0.0017783825261616887	0.001843491054656815	TRUE
33	40-49	0.009653895	0.0095799845	0.009727584000000001	0.009646952521516955	0.009572395401021973	0.009722084649509119	TRUE
34	40-49	0.0206967	0.0205910875	0.0208087	0.020699318203671963	0.02059057957098697	0.020808618883410304	TRUE
35	40-49	0.0072567050000000004	0.0071913345	0.00732134425	0.007255857541656428	0.0071911582264267745	0.007321134668276391	TRUE
36	40-49	0.00226382	0.00222811925	0.00230022	0.002259680912602777	0.002223613605654329	0.002296331889657074	TRUE
37	40-49	0.00346014	0.003415497	0.0035047515	0.003455838920847827	0.0034111933260890575	0.003501066783049963	TRUE
38	40-49	0.007538319999999999	0.007470379250000001	0.007605012	0.007538832780559876	0.007472887630754276	0.0076053554099277595	TRUE
39	40-49	0.00329107	0.0032467265	0.0033341625000000005	0.0032932884195359755	0.0032497088579960674	0.0033374504391324375	TRUE
40	40-49	0.0400225	0.0398720825	0.04017020500000001	0.0400185597567695	0.0398687469157461	0.0401689119903348	TRUE
41	40-49	0.002873535	0.002832417	0.0029151837499999996	0.0028720307823334314	0.0028313444905131505	0.0029133000261937357	TRUE
42	40-49	0.006118325	0.00605718325	0.00617826225	0.006119377698681738	0.006059950933225446	0.006179383608209831	TRUE
43	40-49	0.008889105000000001	0.00881693325	0.00896154	0.008883651998455389	0.008812089598969775	0.008955790300514754	TRUE
44	40-49	0.005735865	0.005678777249999999	0.00579551975	0.0057330722350007095	0.005675550035836838	0.0057911740312335406	TRUE
45	40-49	0.005203625	0.005151265	0.00525632075	0.005206958077233619	0.0051521380151058884	0.005262358353372708	TRUE
46	40-49	0.006219005	0.006158308750000001	0.00627722175	0.006216755369890152	0.006156858249506968	0.006277231520156205	TRUE
47	40-49	0.011071049999999999	0.0109905	0.0111513	0.011072818045700348	0.010992977261074116	0.011153232165797104	TRUE
1	50-59	0.04241085	0.0422469875	0.04257751	0.04241349658573629	0.04225007471666182	0.042577522464150135	TRUE
2	50-59	0.00644811	0.0063843582500000004	0.00651378075	0.0064476280552914	0.0063829301919126	0.00651297740257522	TRUE
3	50-59	0.00443115	0.00437844875	0.0044841915	0.004430596682206743	0.004376967092120378	0.004484880418658182	TRUE
4	50-59	0.0165526	0.016451797499999997	0.0166523	0.01654068811008112	0.016437391083985786	0.016644623297349066	TRUE
5	50-59	0.003702525	0.0036522992499999998	0.00375280025	0.00370023889966987	0.0036512388877239592	0.0037498940220453956	TRUE
6	50-59	0.00533887	0.0052789065000000005	0.005400215	0.0053374017577724	0.005278533962024817	0.0053969225029119605	TRUE
7	50-59	0.00886389	0.00878960825	0.00893819025	0.008869268362244402	0.008793422581017155	0.008945762430837107	TRUE
8	50-59	0.0135992	0.0135069925	0.0136919075	0.013600701665768967	0.013506924817830961	0.013695120555630564	TRUE
9	50-59	0.0107425	0.0106588975	0.0108285	0.010747993921416527	0.01066454641761925	0.010832087232681413	TRUE
10	50-59	0.00940749	0.00932750975	0.009485780749999999	0.009409605983057968	0.00933149534791214	0.009488364192329313	TRUE
11	50-59	0.07096265	0.070766095	0.0711713125	0.07097321763751335	0.07076489229762702	0.07118210928820969	TRUE
12	50-59	0.05705625	0.056863292499999996	0.0572435075	0.057061886267950765	0.05687373326338203	0.05725062394613961	TRUE
13	50-59	0.165638	0.16534197499999997	0.165944	0.16566699911604546	0.16536518422929558	0.16596925531881643	TRUE
14	50-59	0.11003	0.109777	0.11028405	0.11003833905885041	0.10978436566277805	0.11029282720018614	TRUE
15	50-59	0.0124095	0.012317495	0.012501104999999998	0.0124123025169081	0.012322677253024399	0.012502571391389687	TRUE
16	50-59	0.004519745	0.004466085999999999	0.0045761105	0.004511518468980411	0.004457400545491307	0.004566290432018689	TRUE
17	50-59	0.00644204	0.00637799925	0.00650607825	0.006435086037383804	0.006370451043860133	0.0065003725313678255	TRUE
18	50-59	0.003870985	0.0038213087500000003	0.00391919	0.003869642045654663	0.0038195297464364984	0.003920409231692084	TRUE
19	50-59	0.0029364	0.0028943575	0.0029817705	0.002935003998842011	0.0028913831186673567	0.0029792809995482466	TRUE
20	50-59	0.008073255000000001	0.008000189250000001	0.00814833925	0.008075513256311598	0.008003127122975856	0.008148548724761133	TRUE
21	50-59	0.00880869	0.00873030975	0.008885239249999998	0.008802778486487695	0.00872721624558897	0.008878989102517805	TRUE
22	50-59	0.0264391	0.026305697500000003	0.0265704	0.02643651204763905	0.02630649120712065	0.026567157986947254	TRUE
23	50-59	0.06845380000000001	0.0682464	0.068658615	0.06845158480422855	0.0682467226505907	0.06865701659720504	TRUE
24	50-59	0.008817095	0.008740884499999999	0.0088908305	0.008816179546717729	0.00874056006991043	0.008892447380967157	TRUE
25	50-59	0.00820022	0.008128475750000001	0.0082728005	0.008200074393065124	0.008127134169719141	0.008273663787105515	TRUE
26	50-59	0.0227882	0.022662495	0.02290691	0.022787300261922005	0.02266638450096258	0.022908845938592142	TRUE
27	50-59	0.09511765	0.09488376750000001	0.09536381	0.09512313083128666	0.09488505180510712	0.09536174429064652	TRUE
28	50-59	0.046724550000000004	0.0465532725	0.046897805	0.046731215106774665	0.04656004664572441	0.046902981877821576	TRUE
29	50-59	0.009534905	0.009455594999999999	0.009610753999999999	0.009537431480636757	0.009458794913366894	0.009616715453303835	TRUE
30	50-59	0.00380675	0.0037570485	0.00385653275	0.0038071037645811697	0.003757399163699041	0.003857463334832423	TRUE
31	50-59	0.00211113	0.0020740585	0.00214845025	0.0021072308169406582	0.0020703043767532933	0.0021448144703114396	TRUE
32	50-59	0.0017871599999999999	0.00175179875	0.0018222625	0.0017857771798843213	0.001751804294842308	0.0018204077024251484	TRUE
33	50-59	0.008972715	0.00889999775	0.009049305249999999	0.008968745463182735	0.008892477500927415	0.00904566158149479	TRUE
34	50-59	0.0196184	0.0195081	0.0197307075	0.01961709047519644	0.019504743021393173	0.019730072029353774	TRUE
35	50-59	0.00689522	0.0068297275	0.00696282825	0.0068934710206367735	0.006826577442876113	0.006961015493794461	TRUE
36	50-59	0.002362635	0.0023251875	0.00240152025	0.0023575557496991204	0.0023184835071884693	0.0023972848749669274	TRUE
37	50-59	0.003445645	0.00339906	0.0034933530000000003	0.003444759712976779	0.00339748702887618	0.0034926878447368143	TRUE
38	50-59	0.00727536	0.00720331775	0.0073450505	0.007269387940935686	0.007200698746748579	0.007338727534313466	TRUE
39	50-59	0.003047555	0.0030020579999999997	0.00309495025	0.0030478821600103774	0.003003426637799756	0.0030929936537546017	TRUE
40	50-59	0.037137050000000005	0.0369858925	0.0372948175	0.03713347885510276	0.036980168169596025	0.03728740051951636	TRUE
41	50-59	0.0027791	0.002736369	0.002822501	0.0027802045723386653	0.0027377550941687914	0.0028233103753737246	TRUE
42	50-59	0.006464	0.006396537250000001	0.006531172250000001	0.006458280180089633	0.006393528969334591	0.006523682860689002	TRUE
43	50-59	0.00864444	0.008568217	0.008719894999999998	0.008641793955262794	0.008566922806243661	0.00871731369191119	TRUE
44	50-59	0.00534878	0.005290308750000001	0.0054070707499999995	0.005349084733357558	0.005290152530512743	0.005408669870172946	TRUE
45	50-59	0.005076905	0.00501765825	0.00513546075	0.0050741911901773665	0.005016793901940449	0.005132241775241423	TRUE
46	50-59	0.006256045	0.006194159499999999	0.00631841625	0.0062526254480979515	0.006188912243358451	0.006316990394143848	TRUE
47	50-59	0.0106477	0.010563087500000002	0.010733902499999998	0.010648001395084731	0.010564940321367242	0.010731708408258907	TRUE
1	60-69	0.0529211	0.0527220975	0.053126	0.052932115848702124	0.05273097003666567	0.053133985906574296	TRUE
2	60-69	0.007997655	0.007917256000000001	0.0080811615	0.00799208866931713	0.007912349958377586	0.008072624428520608	TRUE
3	60-69	0.00499312	0.004927705	0.00505714	0.00498928322542759	0.0049262705088101684	0.005053097854825979	TRUE
4	60-69	0.01783415	0.017712965	0.017956209999999997	0.017828959645255257	0.01771025338097812	0.017948447022156363	TRUE
5	60-69	0.00472378	0.00466144575	0.00478499325	0.004722971640873663	0.004661666427668511	0.004785079198282085	TRUE
6	60-69	0.0064561	0.006382177500000001	0.006530421000000001	0.006453048086847518	0.006381382822915011	0.006525512892275461	TRUE
7	60-69	0.010402	0.010312597500000001	0.0104957025	0.010404074588329312	0.010313149026779279	0.010495793290748404	TRUE
8	60-69	0.0135465	0.0134443925	0.0136566025	0.013546045230798102	0.01344240196079231	0.013650476551709586	TRUE
9	60-69	0.01134325	0.011248594999999998	0.011439	0.011336270562448802	0.011241385791960563	0.01143194696365725	TRUE
10	60-69	0.00953384	0.0094405765	0.00962092075	0.009541672069860929	0.009454575777718225	0.009629562899956796	TRUE
11	60-69	0.06745115	0.0672282975	0.06768511	0.06746349285671362	0.06723810289524453	0.06768958352332213	TRUE
12	60-69	0.05262315	0.052415395000000004	0.052827402499999995	0.052624265560935905	0.05242367417739509	0.05282558168902706	TRUE
13	60-69	0.141423	0.14111192499999997	0.14174402500000002	0.1414388627251287	0.14112552760047048	0.14175277871551165	TRUE
14	60-69	0.09796905	0.0976954825	0.0982402025	0.09799380714866322	0.09772655769069818	0.09826170785294103	TRUE
15	60-69	0.01424575	0.014140792499999999	0.0143509125	0.01425093804723815	0.014144659821545592	0.014358003181916558	TRUE
16	60-69	0.0049238500000000004	0.00486174825	0.0049872530000000005	0.004918646344330547	0.004856081928445851	0.004982012787427303	TRUE
17	60-69	0.006911025	0.0068358655	0.0069838325	0.006905756694953047	0.006831623138223992	0.006980689059793782	TRUE
18	60-69	0.00436991	0.004311018999999999	0.00442814075	0.004369998091749929	0.004311033136539649	0.0044297659629773615	TRUE
19	60-69	0.0031470450000000002	0.00309692625	0.00319627375	0.0031430249242762093	0.0030930488490502612	0.0031938059032044896	TRUE
20	60-69	0.008345994999999998	0.008263709000000001	0.0084299605	0.008347803351140153	0.008266315107834496	0.00843008806645525	TRUE
21	60-69	0.009389205000000001	0.0093035795	0.0094763215	0.009386692644170401	0.009300303133869906	0.009473876943489295	TRUE
22	60-69	0.02801145	0.027861392500000002	0.028158002499999998	0.028013532761280026	0.027865404705768038	0.028162425430501764	TRUE
23	60-69	0.06415385	0.06392969750000001	0.06437731000000001	0.06415515654503418	0.06393498371142248	0.06437603544325952	TRUE
24	60-69	0.009025485	0.008941318750000002	0.009111141	0.009028447686009576	0.00894371527047148	0.009113975470919584	TRUE
25	60-69	0.008013005	0.00792911575	0.008092424249999999	0.008010644029127698	0.007930813081847801	0.008091271994612015	TRUE
26	60-69	0.0234687	0.0233314	0.0236084025	0.023472108447643837	0.023336236627799083	0.023608752238263715	TRUE
27	60-69	0.09155625	0.0912831925	0.09181624249999999	0.09157133323423085	0.09131208670275094	0.09183124141637182	TRUE
28	60-69	0.0484909	0.0482951975	0.048680104999999994	0.04846723239428453	0.04827432208807717	0.04866087417939748	TRUE
29	60-69	0.01047415	0.010383999999999999	0.010562107500000001	0.010472181193088551	0.010380960318517722	0.01056419509819637	TRUE
30	60-69	0.004480075	0.0044185965	0.0045419145	0.004479010830637007	0.004419313203716009	0.004539511196975532	TRUE
31	60-69	0.002559645	0.00251612	0.0026032442500000005	0.0025566333829900065	0.002511586016863804	0.0026024866027674126	TRUE
32	60-69	0.002004355	0.00196405925	0.0020458605	0.0020039788595411978	0.0019641314771234697	0.0020446329909053437	TRUE
33	60-69	0.009555025	0.009466384999999999	0.009642891749999999	0.009548630329789892	0.009461502443628929	0.009636552742631699	TRUE
34	60-69	0.0204911	0.020367895	0.020618	0.02048891264537228	0.02036180185943937	0.020616800234829914	TRUE
35	60-69	0.008535045000000002	0.008453536	0.0086164025	0.008531880954715434	0.008449502350529485	0.008615055732706807	TRUE
36	60-69	0.002902625	0.002855717	0.0029522002499999997	0.0028999075394854894	0.0028519132649054415	0.0029487071116157835	TRUE
37	60-69	0.003758375	0.00370313675	0.0038136447499999998	0.0037555626543863923	0.0037009125840924213	0.0038110166360772403	TRUE
38	60-69	0.00866428	0.00858058725	0.008748842750000001	0.008662822755196819	0.008579816785011258	0.0087466246870633	TRUE
39	60-69	0.0036380600000000003	0.003583669	0.0036926635000000003	0.003637904804678481	0.0035841208063388816	0.0036924929050195852	TRUE
40	60-69	0.0432984	0.0431154975	0.04347801500000001	0.04329534755981204	0.04311254859871043	0.043478886378224835	TRUE
41	60-69	0.003387765	0.0033362987499999997	0.00344191075	0.003382346894560222	0.0033304941950752717	0.0034350041100481275	TRUE
42	60-69	0.00853505	0.0084506375	0.00861839275	0.008536098081945108	0.008453699196062928	0.008619293134801006	TRUE
43	60-69	0.01050245	0.0104098	0.010591205	0.010499592520081433	0.010408253068642487	0.010591724957651275	TRUE
44	60-69	0.006862465	0.006788906250000001	0.00694048975	0.0068583140136192124	0.006784435176288726	0.006932991735918083	TRUE
45	60-69	0.006461605	0.00638749875	0.0065376125	0.0064629583358372525	0.00639123810970033	0.006535478087415099	TRUE
46	60-69	0.008409625	0.008332887	0.0084912135	0.008407053988717076	0.0083252780683591	0.008489626285099007	TRUE
47	60-69	0.0122036	0.0121062975	0.0123074025	0.012212589600775108	0.012114133866537887	0.012311835546103803	TRUE
1	70-79	0.0491751	0.048976994999999995	0.049366705	0.04916778050574511	0.04897250209905	0.049363797169594444	TRUE
2	70-79	0.00710084	0.0070229195000000005	0.00717556525	0.007101856436355793	0.007026275372490209	0.007178244642135947	TRUE
3	70-79	0.00421671	0.00415715925	0.004274115500000001	0.00421251772533421	0.004154317135632513	0.004271530188366917	TRUE
4	70-79	0.0156128	0.015500997499999999	0.0157286125	0.015607246024974578	0.015495484331734286	0.015719800932188083	TRUE
5	70-79	0.004265965	0.004208736	0.004322809	0.0042602612980155935	0.004201730918407513	0.0043196034727725294	TRUE
6	70-79	0.00580804	0.00574002725	0.00587657125	0.005810435423514264	0.005742065492354769	0.005879614611345794	TRUE
7	70-79	0.00861995	0.008531995	0.00869778325	0.008610894358606664	0.008527691628440132	0.00869490175957325	TRUE
8	70-79	0.014085750000000001	0.013974397500000001	0.014193602500000001	0.01407625458492825	0.013970054310587503	0.014183250580306556	TRUE
9	70-79	0.0107474	0.0106552975	0.0108437	0.010751682055087983	0.0106587623155411	0.01084540295980297	TRUE
10	70-79	0.0099776900000000009	0.009884937750000001	0.010070102499999999	0.009972651884773445	0.009883141736101615	0.010062964474308796	TRUE
11	70-79	0.0717807	0.071549375	0.07200530249999999	0.07179439741963041	0.07156116072550052	0.07202833531885594	TRUE
12	70-79	0.056647249999999996	0.056437049999999996	0.0568607175	0.05665734032918767	0.05644851143532688	0.05686689521572629	TRUE
13	70-79	0.134478	0.13417294999999999	0.13479705	0.13450387500903185	0.1341954423514112	0.1348129061822808	TRUE
14	70-79	0.0986244	0.0983544675	0.09889341	0.0986437628244245	0.09837427728674741	0.09891390560020633	TRUE
15	70-79	0.0140327	0.0139246975	0.014140805	0.014041299469215094	0.013935229772409219	0.014148164944299036	TRUE
16	70-79	0.005607765	0.0055437325	0.00567769325	0.0056102960719615	0.005543114302895616	0.005678287425436218	TRUE
17	70-79	0.00716854	0.00709020975	0.0072455522500000005	0.007166011862146402	0.007090090785260204	0.0072427399758899	TRUE
18	70-79	0.00438956	0.00432896975	0.004451674249999999	0.00438750644484946	0.00432810614808538	0.004447718328392992	TRUE
19	70-79	0.003076645	0.0030248052500000005	0.00312711075	0.0030749844780103546	0.0030252901154548613	0.003125492576656487	TRUE
20	70-79	0.008317680000000001	0.0082342055	0.008398976750000002	0.008315694143590074	0.008233924968614643	0.00839826847276861	TRUE
21	70-79	0.009960315	0.009871762	0.010054705	0.00995624003166422	0.009866803163690561	0.010046479367376515	TRUE
22	70-79	0.0273063	0.027161895	0.027458702499999998	0.027302289922418826	0.027155217934628113	0.02745013597304525	TRUE
23	70-79	0.06591645	0.0656920925	0.0661386025	0.06590254215341843	0.06567839099475738	0.0661274041653416	TRUE
24	70-79	0.009263404999999999	0.009177708750000001	0.00934892975	0.009261826818289454	0.009175549638388913	0.009348907603060144	TRUE
25	70-79	0.007996725	0.007914944750000001	0.00807564075	0.007996835283182263	0.007916644180810426	0.008077832061902305	TRUE
26	70-79	0.02709475	0.026948595	0.0272434175	0.027095116919533535	0.026948589987790303	0.027242418253367186	TRUE
27	70-79	0.1030255	0.102751	0.103305025	0.103063453552644	0.10278866317290283	0.10333889393305622	TRUE
28	70-79	0.05143055	0.051223595000000004	0.0516325125	0.051426435147283595	0.051226949361352206	0.051626655491725064	TRUE
29	70-79	0.0117635	0.011668392500000001	0.011859725	0.011761970155577972	0.011664813497589478	0.011859926324344346	TRUE
30	70-79	0.00479613	0.00473492	0.00485787225	0.004797163349731687	0.004735045988909532	0.004860091626502491	TRUE
31	70-79	0.0022492	0.00220743725	0.0022911752499999998	0.002248637016913374	0.0022061826202950754	0.0022919065028018278	TRUE
32	70-79	0.001815885	0.00177739825	0.00185474775	0.0018134031980946905	0.001775311270720584	0.0018523109274530543	TRUE
33	70-79	0.00968811	0.009602538499999999	0.0097779405	0.009682993334443087	0.009594785808687634	0.009772003775390399	TRUE
34	70-79	0.0209087	0.0207825975	0.021039	0.02090465118311344	0.020775588905095472	0.02103449800037578	TRUE
35	70-79	0.008546975	0.0084653765	0.0086289135	0.008543541818573997	0.008460663919157816	0.008627224499082915	TRUE
36	70-79	0.00281057	0.00276281975	0.0028586477500000002	0.0028083451502228067	0.0027608659000221006	0.002856638573147522	TRUE
37	70-79	0.00370032	0.00364477425	0.0037550235	0.0036918143857778717	0.003637341261453576	0.0037471002361072958	TRUE
38	70-79	0.008256925	0.008171952000000001	0.0083382705	0.008259638073879342	0.008178144051504655	0.008341937342251362	TRUE
39	70-79	0.0036494	0.00359214875	0.0037038604999999995	0.0036459890816417225	0.0035918563858758972	0.003700934578453583	TRUE
40	70-79	0.039437150000000004	0.039257890000000004	0.03961391	0.03942276315500612	0.039247055395767776	0.03959922512928382	TRUE
41	70-79	0.00293796	0.0028861942499999998	0.0029879925	0.0029345245923093205	0.002885984461353317	0.0029838786893650678	TRUE
42	70-79	0.007530175	0.00745009925	0.0076112605	0.007533253718084008	0.00745541557275089	0.0076118982989000885	TRUE
43	70-79	0.00888387	0.008800211999999998	0.00896687175	0.00888137022348468	0.00879687598331308	0.00896666869154047	TRUE
44	70-79	0.006511615	0.0064367107500000005	0.00658683375	0.006511882288221554	0.0064395045638372195	0.0065850681206285075	TRUE
45	70-79	0.005748435	0.0056802287499999994	0.0058226005	0.005751182239561475	0.0056831618759376834	0.00582001195688694	TRUE
46	70-79	0.00686791	0.006789459	0.00694721475	0.0068607940225047	0.006786504780919335	0.00693589080075471	TRUE
47	70-79	0.008170015	0.0080848195	0.008252800499999999	0.008174594835040627	0.008093520083367176	0.008256474971973373	TRUE
