# Supplementary material for: Reconstructing the incidence rate and immune fraction of the population via a single snapshot survey: A case study of COVID-19 in Japan
Source: PLoS Comput Biol. 2026 Mar 6;22(3):e1013990. doi: 10.1371/journal.pcbi.1013990 (PMC12991366; doi:10.1371/journal.pcbi.1013990)
Supplement: S10 Data — (CSV) [file pcbi.1013990.s023.csv]

pref_idx	age_group	median	lwr_95CrI	upr_95CrI	census_mean	census_lwr95	census_upr95	overlap
1	20-29	0.0401487	0.039967789999999996	0.0403305025	0.040118073553865895	0.039938185146577536	0.040298738198979785	TRUE
2	20-29	0.00515584	0.00508882125	0.00522503325	0.005150778636472786	0.005085433046912621	0.00521695948539295	TRUE
3	20-29	0.004051605	0.0039953474999999995	0.0041108015000000005	0.00404768375339623	0.003989772180149858	0.004106432447923943	TRUE
4	20-29	0.0177227	0.017604	0.0178472125	0.017704222496061395	0.01758348013575993	0.017825778926679747	TRUE
5	20-29	0.003031475	0.00298320775	0.0030821435	0.0030228007361582025	0.0029727863696747386	0.0030736539538300097	TRUE
6	20-29	0.004739135	0.0046770447500000005	0.00480251025	0.004732037579483358	0.0046694087868258	0.004795502338296788	TRUE
7	20-29	0.007434235	0.0073537545	0.007514023	0.007426172722117854	0.00734771527943228	0.007505461583510305	TRUE
8	20-29	0.0117506	0.011651495000000001	0.0118495075	0.01173968894086414	0.011641148464504321	0.011839053555117527	TRUE
9	20-29	0.00936265	0.009275984	0.0094474835	0.009347196752713633	0.009259208162044558	0.009436013519580082	TRUE
10	20-29	0.008096525	0.008014778500000002	0.00818143025	0.008091193277997706	0.008009307083852635	0.008173909768356942	TRUE
11	20-29	0.06806795	0.06783773	0.0682947075	0.06801861881799462	0.06778768250531778	0.06825028427497726	TRUE
12	20-29	0.0557873	0.0555744975	0.056002205000000006	0.055748143731439784	0.05553774368338676	0.05595929363521679	TRUE
13	20-29	0.18708	0.18673397500000002	0.187445025	0.18699490458481913	0.18663697263229587	0.18735336486076776	TRUE
14	20-29	0.0992188	0.0989457975	0.0994914	0.09917022922447882	0.09889598580872543	0.09944514920352332	TRUE
15	20-29	0.0107066	0.0106102975	0.0108021175	0.0107000862747183	0.010605979811011157	0.010795018631071409	TRUE
16	20-29	0.003804815	0.0037502894999999997	0.00386125175	0.00379349518942101	0.00373743774380879	0.0038503901853611747	TRUE
17	20-29	0.006796415	0.006721273999999999	0.00687385025	0.006791689945315406	0.006716653463490402	0.006867558916795072	TRUE
18	20-29	0.00333009	0.00327619825	0.0033838745000000004	0.0033187315880809512	0.00326631389032714	0.0033719876375194113	TRUE
19	20-29	0.002646245	0.0025990375	0.00269330375	0.002642945915835684	0.002596197831752579	0.002690533492266662	TRUE
20	20-29	0.00669543	0.0066224595	0.00677154175	0.00668887209921307	0.006614405119479094	0.006764171742148649	TRUE
21	20-29	0.008076775000000001	0.0079985515	0.008159771000000001	0.008065708512724477	0.007983950995258502	0.008148296369420526	TRUE
22	20-29	0.021680449999999997	0.0215445875	0.021821405000000002	0.021652603543392976	0.021519297575230464	0.021786716917373203	TRUE
23	20-29	0.0681469	0.0679098975	0.0683725275	0.06810342157140381	0.06787235157445855	0.06833522056951571	TRUE
24	20-29	0.00790469	0.00782300375	0.007988631999999999	0.007893466650877829	0.00781258432499267	0.00797517960672127	TRUE
25	20-29	0.0082792	0.008193117	0.008361160749999999	0.008273101774947993	0.008190303063820362	0.008356730475245202	TRUE
26	20-29	0.0257129	0.02557078	0.02585742	0.025696772156751518	0.02555181166936633	0.025842533223774767	TRUE
27	20-29	0.100005	0.0997220975	0.100279	0.09994092367774163	0.09966573267088168	0.1002167899470323	TRUE
28	20-29	0.04473555	0.0445427975	0.044925005000000004	0.044700937377999926	0.044511481459806164	0.044891161798572256	TRUE
29	20-29	0.00924925	0.009161069	0.00933744825	0.00924811374290134	0.009160590623289399	0.00933646520595354	TRUE
30	20-29	0.00318998	0.00314031925	0.00324132075	0.0031877926216771217	0.0031364243812321466	0.0032399994348195167	TRUE
31	20-29	0.002167765	0.00212386625	0.002211472	0.0021580762868872753	0.0021158635699819596	0.0022011293145552027	TRUE
32	20-29	0.00104722	0.0010425497499999999	0.00105211	0.0018017289655667867	0.0017631877431467902	0.001841111100230457	FALSE
33	20-29	0.0111322	0.0110365	0.011227202499999998	0.011119486420464795	0.011023565479586366	0.011216232546080835	TRUE
34	20-29	0.019921	0.0197933925	0.0200493225	0.019902503197129714	0.01977460151351566	0.020031215240567734	TRUE
35	20-29	0.00659829	0.00652117525	0.006675787250000001	0.006590448178157842	0.0065165305613657685	0.006665198624281924	TRUE
36	20-29	0.002287065	0.00224466425	0.002329551	0.0022839622394869303	0.002240526483347996	0.002328238093904722	TRUE
37	20-29	0.0029929049999999997	0.00294534	0.003043414	0.0029845735882483597	0.002934878185148241	0.0030351079070606844	TRUE
38	20-29	0.00713571	0.0070583487499999995	0.007214061	0.007123650982624443	0.007046805217740268	0.007201328676843993	TRUE
39	20-29	0.0030040550000000003	0.00295534	0.0030556405000000003	0.0030006114146703053	0.002950781944129246	0.0030512797738532138	TRUE
40	20-29	0.0444865	0.044301095000000006	0.044667017499999996	0.04446234724794194	0.04427337519824783	0.044652088202732525	TRUE
41	20-29	0.00301222	0.0029632545	0.0030599204999999996	0.003002149288436793	0.002952306981126619	0.003052830481793029	TRUE
42	20-29	0.0060168	0.0059472019999999995	0.00608826475	0.00601176824945367	0.005941168785326937	0.0060832015196701904	TRUE
43	20-29	0.00940485	0.00931799675	0.009491323	0.009391355699437073	0.0093031604769081	0.009480379023627234	TRUE
44	20-29	0.005264505	0.00519806975	0.005335055250000001	0.005259747977641073	0.005193713964818684	0.005326617065893371	TRUE
45	20-29	0.00484821	0.00478544975	0.004909643	0.0048432038831751996	0.0047798423346013036	0.004907401210266609	TRUE
46	20-29	0.0066914999999999995	0.0066171115	0.00676745025	0.006682061515390052	0.0066076324162741085	0.006757323289203229	TRUE
47	20-29	0.0113784	0.011279795	0.011476707499999999	0.01137191741442117	0.011274921386116145	0.01146973820138382	TRUE
1	30-39	0.0427778	0.0425979925	0.04295800500000001	0.04277623176207173	0.04260053386992485	0.04295262177732039	TRUE
2	30-39	0.005963215	0.0058959157499999994	0.006029606000000001	0.005965032986484644	0.005898414392344489	0.006032399426728861	TRUE
3	30-39	0.00442255	0.0043634295	0.00447745725	0.004418754575983191	0.00436142516106856	0.004476834177682934	TRUE
4	30-39	0.0182166	0.0180973925	0.018337904999999998	0.01821586109659669	0.01809988086957473	0.018332570625014977	TRUE
5	30-39	0.00344846	0.00339509	0.00350003425	0.0034485870309641856	0.0033979600002194115	0.003499965717086514	TRUE
6	30-39	0.005324065	0.005261637749999999	0.0053878365	0.005320750315442372	0.005257832868366161	0.005384416583906416	TRUE
7	30-39	0.00818799	0.008113307750000001	0.008268181000000001	0.008181404780538014	0.008103407496814973	0.008260146555329296	TRUE
8	30-39	0.01249245	0.012394	0.01258972	0.01248391263605792	0.01238768479075179	0.012580878459505167	TRUE
9	30-39	0.0101649	0.010079995000000001	0.0102524	0.010157993085093388	0.010071126358106853	0.010245601311084925	TRUE
10	30-39	0.008044355	0.007967482500000001	0.00811943325	0.008042499801001376	0.007965165298213096	0.0081205790051255	TRUE
11	30-39	0.0663037	0.066082195	0.0665174075	0.06631540454252778	0.06609925163938186	0.06653221393632064	TRUE
12	30-39	0.0543757	0.0541860925	0.0545781225	0.05438120097442336	0.054184252666434514	0.05457882383847605	TRUE
13	30-39	0.182641	0.18231	0.18298405	0.18269511913515593	0.18235918236684315	0.1830315362241642	TRUE
14	30-39	0.0967327	0.096470575	0.09699421750000001	0.09673894454282726	0.09648208000298311	0.09699641951964326	TRUE
15	30-39	0.01168745	0.011595595	0.011785005000000001	0.011690282483471292	0.011597138489003447	0.01178416565743898	TRUE
16	30-39	0.0040565	0.00399849925	0.0041135977500000006	0.0040491294105779	0.003994256080868638	0.004104753486592871	TRUE
17	30-39	0.00651304	0.0064455185	0.0065852242500000005	0.006506466864167874	0.0064368926512908455	0.006576788103552695	TRUE
18	30-39	0.00379957	0.0037476197500000002	0.003854461	0.0038000855891107952	0.0037469316856298318	0.0038539906158878917	TRUE
19	30-39	0.00243036	0.0023882885000000003	0.00247049025	0.0024299505143621837	0.00238749204348149	0.002473162182582846	TRUE
20	30-39	0.007213715	0.007141334250000001	0.007287813749999999	0.007215768887333679	0.007142506474061577	0.007289777253406669	TRUE
21	30-39	0.008236295000000001	0.0081579485	0.00831555475	0.008230858893819852	0.008152627034708917	0.008309835169137796	TRUE
22	30-39	0.0239051	0.0237688675	0.024040910000000002	0.023906236577444354	0.023773699899763835	0.024039493942707563	TRUE
23	30-39	0.06726745	0.067051485	0.06747560250000001	0.06725660892160085	0.06703903439270303	0.06747483851639619	TRUE
24	30-39	0.00805723	0.0079820675	0.00813626	0.008057276926483998	0.00797987163778592	0.008135426894149023	TRUE
25	30-39	0.00859464	0.0085163065	0.008673562249999999	0.008591814812275339	0.008511892276621028	0.008672481217739144	TRUE
26	30-39	0.022903	0.022771797499999996	0.023035602500000002	0.022908682093197557	0.022778881982152024	0.023039204401875242	TRUE
27	30-39	0.0935355	0.0932785975	0.09378374	0.09354767652360045	0.09329464543180394	0.09380132288315511	TRUE
28	30-39	0.0456614	0.04547729	0.045843010000000003	0.04566309099635655	0.04548182202555752	0.045845047720270274	TRUE
29	30-39	0.009146805000000001	0.00906534	0.009229437	0.009145070390344666	0.00906262572367021	0.009228258089337233	TRUE
30	30-39	0.003454275	0.0034042394999999996	0.00350794325	0.003451739484400478	0.0034010892269841493	0.0035031413924223307	TRUE
31	30-39	0.002326895	0.002284297	0.0023686105000000003	0.0023261165793043007	0.0022845811146632294	0.002368405398464101	TRUE
32	30-39	0.001836465	0.001797069	0.0018754017499999999	0.001831772474825689	0.0017949470183500488	0.0018693520341341195	TRUE
33	30-39	0.01028635	0.010199495000000001	0.0103798075	0.010279559570730415	0.010192177692767777	0.010367682763676623	TRUE
34	30-39	0.02041755	0.020293597499999996	0.020537312500000002	0.020418834963545816	0.020296156945216807	0.020542238948516457	TRUE
35	30-39	0.006898275	0.0068266045	0.006971018	0.006895400806870457	0.006823780181264529	0.006967767870234892	TRUE
36	30-39	0.00237115	0.0023262485	0.0024142515000000002	0.002370250927412395	0.002328320657532042	0.0024129344850030484	TRUE
37	30-39	0.00322432	0.00317514875	0.0032740805	0.003217866845095531	0.0031689698391668816	0.0032675158556547306	TRUE
38	30-39	0.007736135	0.00766213825	0.007812874999999999	0.007733559364244715	0.007657720304927601	0.007810143592556679	TRUE
39	30-39	0.0032713	0.0032225875	0.003321451	0.0032720496385318077	0.003222740865762363	0.0033221103339125244	TRUE
40	30-39	0.0448056	0.0446245775	0.04498611	0.04480719988840315	0.04462756099534267	0.04498752783018464	TRUE
41	30-39	0.003129925	0.0030791592500000005	0.003179482	0.0031213229586090747	0.003073168415907644	0.003170229652084494	TRUE
42	30-39	0.00667922	0.0066081180000000005	0.006749325	0.0066737439246311436	0.00660328212569796	0.006744952496856241	TRUE
43	30-39	0.009868145	0.009780057750000001	0.0099541645	0.009865997085556797	0.00978038085822326	0.009952355253904682	TRUE
44	30-39	0.00584025	0.00577254525	0.0059065105	0.005840314047411323	0.005774395417570968	0.005906980712149205	TRUE
45	30-39	0.00563318	0.005568629249999999	0.00569695225	0.00563579863073185	0.00557104447676922	0.005701301129177497	TRUE
46	30-39	0.00739574	0.00731974575	0.00746814175	0.0073893508546695325	0.0073152144273558465	0.007464232972024168	TRUE
47	30-39	0.0127254	0.0126283875	0.01282261	0.012728424805710355	0.01263126747136912	0.012826319748062073	TRUE
1	40-49	0.0447992	0.044643785	0.044950304999999996	0.044798530988793245	0.04464011885063822	0.04495747882240705	TRUE
2	40-49	0.00636816	0.006306371000000001	0.00643143225	0.006365347608851258	0.0063046322178740115	0.006426643924670755	TRUE
3	40-49	0.004445905	0.004395743500000001	0.0044959729999999995	0.004441314224628025	0.004390597802569674	0.004492613835791852	TRUE
4	40-49	0.0172472	0.0171472	0.017348904999999998	0.01724323589911454	0.017143663465378944	0.017343376456250045	TRUE
5	40-49	0.00364148	0.00359587625	0.003687943	0.0036411271058331713	0.003595215482402985	0.0036876228600542945	TRUE
6	40-49	0.00523449	0.00518029975	0.0052928524999999995	0.005235527511563577	0.005180459602806978	0.005291177674770382	TRUE
7	40-49	0.008214525	0.008145541499999999	0.00828270025	0.008212793405134708	0.008143851773127927	0.008282313787851206	TRUE
8	40-49	0.01306415	0.012977395000000001	0.013149304999999998	0.01305787739338127	0.012971082268944192	0.013145245566680272	TRUE
9	40-49	0.01027485	0.0102009	0.0103517025	0.010275297148353069	0.010198228318753406	0.010352942301442928	TRUE
10	40-49	0.008699914999999999	0.008627625750000001	0.00877276575	0.00869606108503474	0.008625128786645887	0.008767571565408647	TRUE
11	40-49	0.06776255	0.06757109	0.0679526025	0.06777036529062769	0.06757781213156211	0.06796342711117224	TRUE
12	40-49	0.0557638	0.055594397500000003	0.055940205	0.05576342277895612	0.055587665901033236	0.05593970244850698	TRUE
13	40-49	0.164085	0.163803	0.164368	0.16410989216008093	0.1638259812979778	0.16439419830826654	TRUE
14	40-49	0.1009145	0.100684	0.101144	0.10092957418986033	0.10069873640552225	0.10116088161287357	TRUE
15	40-49	0.0122649	0.012176597499999999	0.0123472025	0.012268106186546225	0.012183952253578446	0.012352834097803618	TRUE
16	40-49	0.004525935	0.00447485975	0.004577841	0.004522343892668316	0.004471166327571822	0.004574104551512015	TRUE
17	40-49	0.0068392950000000004	0.00677689975	0.00690119125	0.006836361274680925	0.006773443810214285	0.006899859109686063	TRUE
18	40-49	0.00374317	0.0036981372499999996	0.0037887205000000004	0.003739312393571973	0.003692784232413488	0.0037864245699738494	TRUE
19	40-49	0.00256709	0.002526818	0.002607871	0.0025610889407063487	0.0025226103725032338	0.0026001529107234096	TRUE
20	40-49	0.007777145	0.00770835625	0.00784513325	0.00778129893468197	0.00771418607703241	0.00784899105083756	TRUE
21	40-49	0.008625075	0.00855447975	0.00869848225	0.008620545723326113	0.00854992067572957	0.00869174904177657	TRUE
22	40-49	0.02453685	0.024422192500000002	0.024657402499999998	0.024542798905655274	0.02442438993265663	0.024661767411697642	TRUE
23	40-49	0.0661206	0.0659289975	0.06630190999999999	0.06610994638409319	0.06591960128463799	0.06630080209906077	TRUE
24	40-49	0.008489165	0.008418944	0.00855802125	0.008481462663627468	0.008411407141650186	0.008552096620136	TRUE
25	40-49	0.008907565	0.008836067250000001	0.008976711500000002	0.008908821404331456	0.008837030735137483	0.008981190005127425	TRUE
26	40-49	0.02428	0.024159589999999998	0.024396702500000002	0.024285464610177603	0.024167664085340962	0.024403824970897093	TRUE
27	40-49	0.09621085	0.095979175	0.0964396475	0.09623000661869935	0.09600402648724245	0.09645646191943089	TRUE
28	40-49	0.049125600000000005	0.0489550975	0.049290507500000004	0.04912358525492868	0.048958063822638676	0.049289637292817066	TRUE
29	40-49	0.0101785	0.0101017	0.010255607500000001	0.01017558010885547	0.010098883726785333	0.010252852931765966	TRUE
30	40-49	0.003692705	0.0036462977499999998	0.003739393	0.003692440789752826	0.0036462059166445736	0.003739259733264452	TRUE
31	40-49	0.00228763	0.0022492255	0.0023238302499999997	0.002286905375881925	0.0022505559181695113	0.0023238405580761593	TRUE
32	40-49	0.001848765	0.0018150995	0.0018831205000000002	0.0018453013438211356	0.001812672030980767	0.0018785169008368899	TRUE
33	40-49	0.00990067	0.00982367975	0.009976594250000002	0.009897873514985816	0.00982222440930161	0.009974099388324272	TRUE
34	40-49	0.021123450000000002	0.0210145	0.021235305	0.021121784527561038	0.02101176689182253	0.02123236572230099	TRUE
35	40-49	0.00728577	0.007223595250000001	0.007353086	0.007286236766239211	0.007221287264475007	0.007351766109114233	TRUE
36	40-49	0.00240813	0.002370829	0.0024473937499999996	0.0024076074144750233	0.0023703056697022304	0.0024454947416836675	TRUE
37	40-49	0.00350346	0.0034582165	0.0035495225	0.003498061491561656	0.0034530634674113376	0.003543643814867043	TRUE
38	40-49	0.007878554999999999	0.007811757	0.007944684750000002	0.007877646120310217	0.007810120505246952	0.0079457508804951	TRUE
39	40-49	0.0034722950000000002	0.0034280385	0.0035183655	0.003470489959903334	0.0034256701608190165	0.0035158940905897695	TRUE
40	40-49	0.0425718	0.0424174925	0.042725405	0.042566309150700324	0.0424117215537134	0.042721435070095154	TRUE
41	40-49	0.003096335	0.0030544055	0.0031407245000000003	0.003093679027239601	0.0030513706703747287	0.0031365721591495917	TRUE
42	40-49	0.006718255	0.006652456	0.0067800035	0.0067223989438265274	0.006660006989724614	0.0067853714025814076	TRUE
43	40-49	0.009569225	0.00949549675	0.00963948075	0.009570078638603544	0.009495685372017136	0.009645049058603559	TRUE
44	40-49	0.00599073	0.005932070500000001	0.00605084025	0.005990068427946321	0.005931167706330142	0.006049550516045135	TRUE
45	40-49	0.00560015	0.00554568	0.00565667075	0.0055956423500564375	0.005538712422141264	0.005653154108627307	TRUE
46	40-49	0.007030465	0.006965328	0.0070946130000000005	0.007030127872168576	0.0069663270606766525	0.00709450882616835	TRUE
47	40-49	0.0113167	0.011235597500000001	0.011400302499999999	0.011320258198203469	0.0112393934386498	0.011401698051504185	TRUE
1	50-59	0.04732635	0.047156487500000004	0.04749881	0.04739190605134044	0.04721974903539531	0.047564659395087056	TRUE
2	50-59	0.00711955	0.007052659499999999	0.0071895425	0.007127263872192507	0.007059310764976711	0.007195866357355953	TRUE
3	50-59	0.00454952	0.004497467	0.00460147125	0.004551667132545741	0.0044973587970322994	0.004606628239450215	TRUE
4	50-59	0.0164646	0.0163586975	0.0165619	0.01648457368634963	0.016381545208808062	0.01658823921323919	TRUE
5	50-59	0.003954655	0.00390329	0.0040056945	0.003954884613471851	0.003904268720183188	0.004006154064434453	TRUE
6	50-59	0.00542536	0.0053652547499999995	0.0054844925	0.00543312177278706	0.0053737832759490735	0.005493111879667189	TRUE
7	50-59	0.00867002	0.00859693925	0.0087445605	0.008680098846391952	0.008605132107361158	0.008755712917453237	TRUE
8	50-59	0.01265035	0.0125583975	0.0127387	0.012668252370409876	0.012577799927549342	0.012759346890762028	TRUE
9	50-59	0.0101737	0.010093992500000001	0.010259505	0.010191604916253235	0.010110407124772494	0.010273448048299655	TRUE
10	50-59	0.0103106	0.0102607	0.0103639025	0.008990494352002222	0.008914205083243481	0.009067430543833965	FALSE
11	50-59	0.06694665	0.066749495	0.0671486	0.06703548283650046	0.06683278876670996	0.06723874735295791	TRUE
12	50-59	0.0539152	0.05373939	0.054094305	0.05399355543475092	0.05381041309390922	0.05417728540547836	TRUE
13	50-59	0.157911	0.15762197500000003	0.15820302500000002	0.15814822500072884	0.1578522969708512	0.15844460343288636	TRUE
14	50-59	0.102572	0.102319975	0.102816025	0.10272376343403752	0.10247761127016472	0.10297043902395574	TRUE
15	50-59	0.0123787	0.0122888975	0.012467517499999999	0.012398156833760056	0.012308665162973844	0.012488290937898683	TRUE
16	50-59	0.0044807300000000005	0.004427679499999999	0.0045363602499999996	0.004485300800683213	0.004431390454329784	0.004539864005867756	TRUE
17	50-59	0.006655965	0.00658979725	0.00671967175	0.006662185081465958	0.0065964820278513305	0.00672853812578664	TRUE
18	50-59	0.003908785	0.00385789325	0.0039597105	0.003913898687592926	0.0038635464239049726	0.003964904562955282	TRUE
19	50-59	0.00286503	0.0028210685000000005	0.0029102215	0.002864384602325051	0.0028213338992444524	0.00290809029985344	TRUE
20	50-59	0.00799798	0.00792741475	0.008070193	0.008013520210863156	0.00794147819847048	0.00808621043352818	TRUE
21	50-59	0.00921541	0.009139705750000001	0.0092953225	0.00923229416576492	0.0091549908121351	0.009310244123887597	TRUE
22	50-59	0.02550835	0.025380794999999998	0.025634505000000002	0.02553971947791819	0.025411988460104822	0.02566807561459211	TRUE
23	50-59	0.06496684999999999	0.0647677975	0.0651674025	0.06504072011757302	0.06484085654344408	0.06524115676654213	TRUE
24	50-59	0.008769514999999999	0.00869484675	0.008844926749999999	0.008781277491867124	0.00870587702317286	0.00885732515928529	TRUE
25	50-59	0.00825219	0.008181158	0.008324268499999999	0.008259778744595946	0.008186642206820124	0.008333563168189442	TRUE
26	50-59	0.0242764	0.024151685000000003	0.024399717499999998	0.02431082765846891	0.02418613718803104	0.02443614486687748	TRUE
27	50-59	0.0980074	0.0977677975	0.09824890750000001	0.09814277164322695	0.09790156553664307	0.0983845072114813	TRUE
28	50-59	0.050563449999999996	0.05038629	0.0507458	0.050631337598842106	0.050453685215340764	0.05080958204207477	TRUE
29	50-59	0.0107897	0.010708492499999998	0.010872	0.010805879336748255	0.010722286448478337	0.010890116756254726	TRUE
30	50-59	0.00427537	0.00422340475	0.0043285730000000005	0.004280885638977444	0.004228220258731501	0.004334204147378991	TRUE
31	50-59	0.0022089650000000002	0.00217090825	0.00224575075	0.0022101531913288185	0.002172364605570632	0.002248597633508729	TRUE
32	50-59	0.00183873	0.001803606	0.0018729305	0.0018404224122703973	0.0018059613840429485	0.0018755397840534624	TRUE
33	50-59	0.00941655	0.0093416315	0.00949567675	0.009429506779826693	0.009351386402009833	0.009508273502301543	TRUE
34	50-59	0.019972450000000003	0.0198568975	0.0200866025	0.01998878460438292	0.01987550122842977	0.020102700412757375	TRUE
35	50-59	0.0074103	0.00734368875	0.007480551	0.007425312153270214	0.007355956341753177	0.007495316950045334	TRUE
36	50-59	0.0026262	0.002585359	0.00266780125	0.002624128191628925	0.002582931592477608	0.0026659801017746847	TRUE
37	50-59	0.003452955	0.00340530925	0.0035022305	0.003455164998362278	0.0034078644257723536	0.003503119787025104	TRUE
38	50-59	0.008041985000000001	0.007969419	0.0081150505	0.008052105287527417	0.007979890651982029	0.008124968082507893	TRUE
39	50-59	0.00342753	0.00338116525	0.00347501	0.0034302990600675325	0.0033831695951769803	0.003478082773792774	TRUE
40	50-59	0.040683	0.0405239975	0.040842805	0.040729892459104106	0.040569761816800234	0.040890628206657245	TRUE
41	50-59	0.00314262	0.00309737	0.00318869025	0.003146484385048197	0.0031013541392358036	0.003192269253631547	TRUE
42	50-59	0.0073523600000000005	0.0072841815	0.007422600499999999	0.007362375606000065	0.007293313561329564	0.007432086718849865	TRUE
43	50-59	0.009679885	0.009602748250000001	0.00975641825	0.00969377168266947	0.009614570152306086	0.00977361920951212	TRUE
44	50-59	0.005953665	0.00589017325	0.006019448	0.005956849880043284	0.005894718038703447	0.006019632641394231	TRUE
45	50-59	0.00564811	0.0055887185	0.0057079737499999995	0.005650741605173487	0.0055902264836952455	0.005711908049971743	TRUE
46	50-59	0.007362975	0.007290185750000001	0.00742790025	0.007368720707495966	0.007299628987965934	0.0074384614868453925	TRUE
47	50-59	0.01087905	0.010794595	0.010964007500000001	0.010897454585364766	0.010813510720396657	0.01098204286091567	TRUE
1	60-69	0.0568958	0.056692785	0.0570935125	0.05690935971053909	0.05670720849747307	0.057112187925928405	TRUE
2	60-69	0.00881126	0.00872819775	0.008897431999999999	0.0088101898384013	0.008728886270887196	0.008892243899409088	TRUE
3	60-69	0.005172255	0.00510935225	0.0052343304999999994	0.005170052712781169	0.005107745744546996	0.0052331157363085055	TRUE
4	60-69	0.0181928	0.0180786975	0.018313602499999998	0.018186366906889732	0.018069940205052586	0.01830352977627214	TRUE
5	60-69	0.005070555	0.0050091815	0.00513326	0.005070617148816459	0.005008912868226986	0.005133077636627619	TRUE
6	60-69	0.00655029	0.006479758	0.0066206927500000005	0.006549025113843777	0.006478900069700875	0.006619904106335046	TRUE
7	60-69	0.0102894	0.010202995	0.010375907500000002	0.010290586514707913	0.010202751891352413	0.010379169369645204	TRUE
8	60-69	0.01340555	0.0133073875	0.013507402499999998	0.013407692573873663	0.013307537325730682	0.013508591290943004	TRUE
9	60-69	0.0109873	0.0108997925	0.0110782	0.010986834333588817	0.010896096087645104	0.011078319747310784	TRUE
10	60-69	0.009357975000000001	0.009270112249999999	0.009440852250000001	0.00935628995569549	0.00927251583908304	0.009440813731410163	TRUE
11	60-69	0.0648001	0.0645782975	0.065018935	0.06481011188091915	0.06459526251523985	0.06502562617728878	TRUE
12	60-69	0.05175605	0.05156799	0.0519498075	0.051760586208446376	0.05156728953777807	0.05195456774829703	TRUE
13	60-69	0.133531	0.133237975	0.13383407500000002	0.13353420643061725	0.13323717882736236	0.1338317939603772	TRUE
14	60-69	0.0926374	0.0923887925	0.09288484250000001	0.09262880186907041	0.09237571714971755	0.09288250901467762	TRUE
15	60-69	0.01453345	0.014427497499999999	0.01463802	0.01453966703404793	0.014435413420363082	0.014644662387104799	TRUE
16	60-69	0.005070395	0.0050073784999999996	0.00513451275	0.005068628437537164	0.005006936271616718	0.005131076813717869	TRUE
17	60-69	0.00708847	0.00701378275	0.00716489325	0.007085977159253215	0.007013038321537201	0.007159669124903555	TRUE
18	60-69	0.00438511	0.004326958	0.00444213025	0.004383716272948236	0.004326350438699932	0.004441839363940487	TRUE
19	60-69	0.00317739	0.00312753	0.003226894	0.0031706023925787657	0.003121842750238639	0.0032201211451908544	TRUE
20	60-69	0.00828666	0.008208148500000002	0.008367591749999998	0.008291136194505508	0.008212254807863686	0.008370768867707924	TRUE
21	60-69	0.00970798	0.009627298000000001	0.009791932750000001	0.009707496367618848	0.009622172412003503	0.009793569445724862	TRUE
22	60-69	0.0270431	0.02689759	0.027183107500000005	0.02704468355824995	0.026903262383211984	0.02718682736612852	TRUE
23	60-69	0.061817949999999997	0.061609195	0.062032405	0.061811334142871405	0.061601187611167334	0.06202215018712629	TRUE
24	60-69	0.009110094999999999	0.00902487775	0.009195005749999999	0.009108496530295431	0.009025833980678705	0.009191909117620266	TRUE
25	60-69	0.008033795	0.007957388749999999	0.008114947749999999	0.008035387923988273	0.007957728599214165	0.008113798926083141	TRUE
26	60-69	0.02476455	0.0246299925	0.024896915000000002	0.02476959785473737	0.024634114414021236	0.02490580740441878	TRUE
27	60-69	0.0931123	0.0928591775	0.0933572275	0.09311921807054437	0.09286553173866448	0.09337352607936711	TRUE
28	60-69	0.05113495	0.050942395	0.05132792	0.051141699258330016	0.05094950137991491	0.051334582951530615	TRUE
29	60-69	0.01137385	0.0112847	0.0114666075	0.011374633033051189	0.01128231866714686	0.011467693974212519	TRUE
30	60-69	0.0047196700000000005	0.0046619487500000004	0.0047784085	0.004717223154485877	0.004657710893301938	0.004777492162845485	TRUE
31	60-69	0.00261794	0.0025707787499999997	0.00266265	0.002614757590016033	0.002570500393382682	0.0026597747462018054	TRUE
32	60-69	0.002022665	0.00198465575	0.0020602602500000003	0.002017348721716051	0.0019785092823719676	0.0020569490333991395	TRUE
33	60-69	0.009728875000000001	0.009641678	0.00981139025	0.009727184609283861	0.009641774632470675	0.009813343678505868	TRUE
34	60-69	0.020848600000000002	0.020721792499999996	0.02097011	0.020844279531666447	0.02071977648341161	0.02096951468641705	TRUE
35	60-69	0.00880369	0.008724239249999998	0.00888690325	0.00880641128697064	0.008725125083567403	0.008888447989640847	TRUE
36	60-69	0.003075965	0.00302451	0.00312502	0.0030703713441023375	0.0030223922465737775	0.003119109705046813	TRUE
37	60-69	0.003810205	0.00375793725	0.003864451	0.003808779842104279	0.0037553184390513596	0.0038629993803518813	TRUE
38	60-69	0.009347715	0.009262628750000002	0.0094311925	0.009345749785915231	0.009262022640620479	0.009430226606416629	TRUE
39	60-69	0.00396057	0.0039053787499999998	0.004014092	0.003959325285946851	0.0039048142332708414	0.004014594243797755	TRUE
40	60-69	0.0453072	0.0451267	0.045490307499999993	0.045302644071194276	0.04512121850354312	0.045484764375177816	TRUE
41	60-69	0.003705145	0.00365282675	0.00375941425	0.00370198604640618	0.0036492820203471586	0.0037554483708311204	TRUE
42	60-69	0.009251265000000002	0.009168357750000002	0.00933696275	0.009252479226916332	0.009169168926153352	0.009336539345394917	TRUE
43	60-69	0.0110536	0.010964897500000001	0.0111482	0.011055444872724467	0.010964425704904631	0.011147211103491874	TRUE
44	60-69	0.00741037	0.00733630675	0.007483110750000001	0.0074123246801853955	0.007337728679898691	0.007487673309777004	TRUE
45	60-69	0.00706348	0.00698816875	0.0071382634999999995	0.007061714881645826	0.006988900787903267	0.0071352821403932705	TRUE
46	60-69	0.00896515	0.008881898499999999	0.009050300750000002	0.008963718349162812	0.0088817124568239	0.009046474500417769	TRUE
47	60-69	0.0122095	0.0121132975	0.0123068	0.012215261290808853	0.012119623243899072	0.012311644628571879	TRUE
1	70-79	0.05239295	0.0522036875	0.0525773025	0.052738693511844556	0.05255462030332434	0.05292337542569967	TRUE
2	70-79	0.00783882	0.0077672572499999995	0.007909248499999999	0.007885977669564108	0.00781334646088009	0.007959278626394065	TRUE
3	70-79	0.004564805	0.004507919000000001	0.00462092125	0.004593983217630522	0.004538536202970433	0.00465010446071364	TRUE
4	70-79	0.01537205	0.01527129	0.015474004999999999	0.015466386547178936	0.015364922803371045	0.015568509722489543	TRUE
5	70-79	0.004603895	0.0045493487499999995	0.00465840675	0.004632422885951099	0.004576744037631679	0.004688775910378645	TRUE
6	70-79	0.00575473	0.0056929697500000005	0.0058141602499999995	0.0057889786208130435	0.0057267322036583974	0.0058518976400482045	TRUE
7	70-79	0.008640035	0.008564822750000001	0.00871617025	0.008696576389540868	0.0086203176396805	0.008773503784353674	TRUE
8	70-79	0.0133508	0.013254797500000002	0.013444705	0.013439535464579705	0.013344879484835618	0.013534853634292418	TRUE
9	70-79	0.01024335	0.010162595000000002	0.010325507500000001	0.010308562480403741	0.010225573583247893	0.01039221782866132	TRUE
10	70-79	0.00973344	0.00965584675	0.00981317	0.009797332605872944	0.009716415402057208	0.009878916956554493	TRUE
11	70-79	0.06901005	0.0688047	0.069210305	0.0694746519615745	0.06926520282681445	0.06968468702467748	FALSE
12	70-79	0.05483785	0.054653075	0.05503362	0.05519227805520078	0.055004207445263444	0.05538095403123938	TRUE
13	70-79	0.132117	0.131833975	0.13239305	0.13299150961611703	0.13271164736893523	0.13327187134765575	FALSE
14	70-79	0.0946567	0.09441638000000001	0.094903	0.09527510934048512	0.0950331947685487	0.09551757472734011	FALSE
15	70-79	0.0139448	0.0138493	0.0140383025	0.014040044568758292	0.013943318829195042	0.01413743168102051	TRUE
16	70-79	0.005657355	0.005596009	0.005722781000000001	0.005691728031375272	0.005630006528208457	0.005754122268976893	TRUE
17	70-79	0.007149385	0.007082032250000001	0.0072187119999999995	0.007197252183709729	0.007127856226812693	0.007267318826081444	TRUE
18	70-79	0.004346935	0.0042954180000000005	0.004401731000000001	0.004376630807357034	0.0043225135764204635	0.004431422562524854	TRUE
19	70-79	0.003113665	0.00306836925	0.0031604210000000005	0.0031277844402599728	0.003082058966112693	0.0031741861382700944	TRUE
20	70-79	0.0082055200000000009	0.008130178000000002	0.00827997	0.00825903730773523	0.008184713972182983	0.00833402988371368	TRUE
21	70-79	0.009928	0.00984880975	0.0100125025	0.009993428056706482	0.009911709762939664	0.010075813230460792	TRUE
22	70-79	0.0265336	0.0264049975	0.0266649	0.026709192394968478	0.026576511638592763	0.0268425172818231	TRUE
23	70-79	0.06249705	0.0622989825	0.062696	0.06289261161232267	0.06269264506448165	0.06309317304640887	TRUE
24	70-79	0.00895747	0.008879398	0.009033881249999999	0.009014899357154119	0.00893726375942757	0.00909320316660786	TRUE
25	70-79	0.00755812	0.007487087000000001	0.007630090250000001	0.007608928631530094	0.0075375807530030075	0.0076809466352561395	TRUE
26	70-79	0.02749405	0.027355894999999998	0.0276265	0.027669652678996882	0.02753466783009969	0.0278052803512237	TRUE
27	70-79	0.104099	0.103854975	0.104357025	0.10479982144154071	0.10454742338756069	0.1050527573476746	FALSE
28	70-79	0.051886	0.0517070875	0.052069504999999995	0.05222923505060042	0.0520460055608133	0.052413073939075704	TRUE
29	70-79	0.0118744	0.011787595	0.011958802499999999	0.011951725445111874	0.011862414784440544	0.012041700320603707	TRUE
30	70-79	0.00506951	0.005011649500000001	0.0051289002499999995	0.005100784558944663	0.005042355744049251	0.005159886912526084	TRUE
31	70-79	7.266865e-4	7.23342975e-4	7.300202e-4	0.0023811337399317297	0.0023412657444914164	0.002421678975397602	FALSE
32	70-79	0.00190308	0.0018680195	0.0019394835	0.0019122406429521665	0.0018765397518712382	0.001948619412204019	TRUE
33	70-79	0.009803095000000001	0.009721369249999999	0.009883594499999999	0.009862874897479456	0.00978168902871266	0.009944727823911542	TRUE
34	70-79	0.02082755	0.0207137925	0.0209466225	0.020963613399678664	0.020845759906350493	0.021082118842996482	TRUE
35	70-79	0.0171206	0.017053795	0.0171856	0.009076898822187306	0.008998997978028467	0.009155467793694467	FALSE
36	70-79	0.002893405	0.00284967425	0.0029375312499999996	0.0029065349207558267	0.002862463651056083	0.002951282715430448	TRUE
37	70-79	0.00371594	0.0036674375	0.0037671715	0.0037369734695432057	0.0036869767919315063	0.0037876455419350455	TRUE
38	70-79	0.00865488	0.008577989000000001	0.00872857225	0.008711633402477499	0.008635308948969333	0.008788626480446092	TRUE
39	70-79	0.00384424	0.0037960980000000004	0.0038943305	0.0038689437593995616	0.003818069362146535	0.00392049337182627	TRUE
40	70-79	0.04099265	0.040830692499999995	0.041158305	0.04124983835853759	0.04108610192890157	0.0414141991293959	TRUE
41	70-79	0.003101305	0.0030559295	0.003147271	0.0031185730911693276	0.003072915285909673	0.0031649071328281137	TRUE
42	70-79	0.00800403	0.007930237	0.008079141	0.008058336182356369	0.007984918205407676	0.008132423672877732	TRUE
43	70-79	0.009309405	0.009226809749999999	0.009393157	0.009371661993087945	0.009292512644862114	0.009451479067500825	TRUE
44	70-79	0.006833885	0.00676550925	0.006903130250000001	0.006874677824208488	0.006806851538239533	0.006943175234663346	TRUE
45	70-79	0.00598522	0.00591946625	0.006049961	0.006020502337379832	0.00595702403604856	0.006084652925696798	TRUE
46	70-79	0.006958825	0.0068919969999999995	0.0070292205	0.007000625308890192	0.006932181768709901	0.007069739802146731	TRUE
47	70-79	0.007887205000000001	0.00781854525	0.0079588905	0.00794018291613598	0.007867303334851321	0.008013732171795334	TRUE
