# Supplementary material for: Reconstructing the incidence rate and immune fraction of the population via a single snapshot survey: A case study of COVID-19 in Japan
Source: PLoS Comput Biol. 2026 Mar 6;22(3):e1013990. doi: 10.1371/journal.pcbi.1013990 (PMC12991366; doi:10.1371/journal.pcbi.1013990)
Supplement: S11 Data — (CSV) [file pcbi.1013990.s024.csv]

job_category	age_group	median	lwr_95CrI	upr_95CrI	census_mean	census_lwr95	census_upr95	overlap
1	20-29	0.009173825	0.00909906475	0.009247652249999998	0.009170453627701842	0.009095067978056396	0.0092464582904529	TRUE
2	20-29	0.0014575	0.0014264965	0.001486725	0.0014540485847238556	0.001424103125918962	0.0014846227882323998	TRUE
3	20-29	0.00105407	0.00104866925	0.00105964	1.8319239337907234e-4	1.7275603907985018e-4	1.9425909513109447e-4	FALSE
4	20-29	0.0565645	0.0563795	0.0567486025	0.05661383634418896	0.05643059900927687	0.05679763285865368	TRUE
5	20-29	0.138295	0.138033925	0.13856702499999998	0.1384169550797806	0.13814295436228013	0.13869141181025998	TRUE
6	20-29	0.004925115	0.0048679475	0.004981223	0.0049228851948372575	0.004867617878059375	0.004978776881571308	TRUE
7	20-29	0.040023050000000004	0.039866994999999995	0.04017721	0.04004231153343852	0.03988691328433506	0.04019828986138869	TRUE
8	20-29	0.0339878	0.0338411875	0.034129414999999996	0.03401419839539222	0.03387055075334651	0.03415843371868156	TRUE
9	20-29	0.09352995	0.09330219249999999	0.09376561750000001	0.09362460923880606	0.09339354244385704	0.09385618853691333	TRUE
10	20-29	0.012205	0.0121181975	0.0122902025	0.012210035660139371	0.012123133900435543	0.01229755259955873	TRUE
11	20-29	0.00985221	0.009775254249999999	0.009931921500000001	0.009853813783290621	0.009775685171374466	0.009932560546487964	TRUE
12	20-29	0.0219931	0.021871790000000002	0.0221116	0.022016409836183977	0.021900188670303626	0.022133233814402676	TRUE
13	20-29	0.0413507	0.0411882	0.041504902499999996	0.04139589977340611	0.041238002754929844	0.041554375163641834	TRUE
14	20-29	0.0192381	0.019132797499999996	0.019346105000000002	0.01925768997674967	0.01914886145231311	0.019367124792703364	TRUE
15	20-29	0.0297129	0.0295746675	0.0298496025	0.029736426198744705	0.029601838911366994	0.029871606562308285	TRUE
16	20-29	0.0412692	0.0411048875	0.0414175025	0.04129593188132022	0.041138217806292614	0.04145422445418248	TRUE
17	20-29	0.004335055	0.00428309	0.004386561000000001	0.004335881611751628	0.004284017959997583	0.004388370373765502	TRUE
18	20-29	0.0355059	0.035354895000000004	0.0356544025	0.03550764319374598	0.03536098231436176	0.03565488987090551	TRUE
19	20-29	0.0388156	0.038663985	0.038965610000000005	0.038850576071133805	0.03869741769286749	0.03900431603121231	TRUE
20	20-29	0.0235574	0.023440190000000003	0.0236808	0.02356484518272949	0.023444690586717	0.023685600638260286	TRUE
21	20-29	0.343162	0.342769	0.34353805000000004	0.343532356438556	0.3431553520260821	0.3439095581812899	TRUE
1	30-39	0.0137606	0.013673695	0.013844727499999999	0.013768025386744936	0.01368193175646757	0.013854653151860031	TRUE
2	30-39	0.00170759	0.00167605925	0.0017391004999999999	0.001707777335804444	0.0016774489764922046	0.0017386530783604656	TRUE
3	30-39	9.08846e-4	9.04459675e-4	9.133323e-4	3.052666285953188e-4	2.925913928647375e-4	3.1849078825369354e-4	FALSE
4	30-39	0.071416	0.07123239499999999	0.071603505	0.07146742168802867	0.07127674135767655	0.07165857276936205	TRUE
5	30-39	0.17540850000000002	0.175126	0.17568402500000002	0.17550500537183478	0.17522326252451176	0.17578710468292477	TRUE
6	30-39	0.00526783	0.00521350675	0.00532014075	0.005267457891078007	0.005214082315360954	0.005321376939663764	TRUE
7	30-39	0.0466292	0.04646909	0.046783912500000004	0.046654177663176095	0.04649812638913833	0.04681072694600368	TRUE
8	30-39	0.0502746	0.050122192499999996	0.0504355	0.05028663607041922	0.050124921587553516	0.050448844571751854	TRUE
9	30-39	0.101198	0.10097	0.101414025	0.10126559111772769	0.10104222879317193	0.10148939145942322	TRUE
10	30-39	0.0152577	0.0151678975	0.015346215	0.015259327932997478	0.015168745379607218	0.015350442983001972	TRUE
11	30-39	0.0134314	0.0133492	0.0135184	0.013442026364170077	0.013356947348898082	0.013527639872395768	TRUE
12	30-39	0.0328362	0.03270709250000001	0.032967817499999996	0.03286499093636928	0.032733118003902335	0.03299737702530328	TRUE
13	30-39	0.02342425	0.0233128	0.023536902499999998	0.0234381858669129	0.02332632280601979	0.023550572439793187	TRUE
14	30-39	0.0190943	0.0189897975	0.019195	0.01910497254316127	0.019003781401388586	0.019206691957036295	TRUE
15	30-39	0.0288563	0.0287304875	0.02898131	0.0288726467660468	0.028748805750818913	0.02899700532340583	TRUE
16	30-39	0.0587432	0.0585651825	0.0589131075	0.0587667571361615	0.058592696990581415	0.058941301984638324	TRUE
17	30-39	0.006992235	0.006931072250000001	0.00705568525	0.006992964998285645	0.006931476864263903	0.007054994709674548	TRUE
18	30-39	0.0458483	0.045690997500000004	0.0460071075	0.04587035018872198	0.04571555418893336	0.04602564505834943	TRUE
19	30-39	0.0449048	0.0447487975	0.0450631125	0.04491122674862015	0.04475798370054675	0.04506496972014727	TRUE
20	30-39	0.0171571	0.017061892500000002	0.0172504025	0.017163276610456617	0.017067285076290708	0.017259798549713847	TRUE
21	30-39	0.22688550000000002	0.22656695	0.22719205	0.22708591475468717	0.22677557333972684	0.22739655597082933	TRUE
1	40-49	0.01339835	0.013322794999999998	0.013473214999999998	0.013402248853236853	0.013327547755364362	0.013477362932638305	TRUE
2	40-49	0.00161261	0.00158653775	0.0016385102499999998	0.0016124941396989717	0.0015865672861342514	0.0016388439809032769	TRUE
3	40-49	7.058625e-4	7.02354825e-4	7.0942905e-4	3.8652579261538e-4	3.7393131768955845e-4	3.995442956752836e-4	FALSE
4	40-49	0.0945587	0.09437089	0.09474291	0.09459995077568072	0.09440947529143959	0.09479077032795706	TRUE
5	40-49	0.17644549999999998	0.176206	0.176702	0.17649503404387504	0.17624682102455952	0.17674352162585588	TRUE
6	40-49	0.007001655	0.00694771225	0.00705749125	0.006999552385678286	0.006945451775668044	0.007054071411265162	TRUE
7	40-49	0.0431888	0.04305769749999999	0.04332090250000001	0.043195776252933464	0.04306353658262097	0.04332840361863978	TRUE
8	40-49	0.0673115	0.06714519	0.0674775025	0.06732187888431357	0.06715882889697167	0.06748529609092764	TRUE
9	40-49	0.10658	0.106377975	0.106774	0.10661947789523174	0.10641859582162268	0.10682069383575472	TRUE
10	40-49	0.0144749	0.01439609	0.0145502	0.014474777838804936	0.01439717903420503	0.01455278871466519	TRUE
11	40-49	0.0141879	0.0141112	0.014264	0.014190765888872343	0.014113923191555067	0.01426802089849442	TRUE
12	40-49	0.0338723	0.033756595	0.033986705	0.03388911006937801	0.03377143619286203	0.0340071795399705	TRUE
13	40-49	0.02469665	0.0245963	0.0247977075	0.024701969723950546	0.024601059909304317	0.0248032829299129	TRUE
14	40-49	0.0171606	0.017077697500000003	0.0172467	0.01716532433921654	0.017080917072919123	0.017250141393274212	TRUE
15	40-49	0.0235232	0.023421294999999998	0.023623005000000002	0.023533775880878915	0.023435227278066222	0.023632728866468288	TRUE
16	40-49	0.046247449999999996	0.0461098	0.04638410999999999	0.04624810382531288	0.04611148243132935	0.046385110324142075	TRUE
17	40-49	0.00845151	0.00839295675	0.008510292249999999	0.00845396752874033	0.00839453378243241	0.008513818456244764	TRUE
18	40-49	0.05039785	0.0502568975	0.050541415	0.050402455206532255	0.05026013076072452	0.05054516123133626	TRUE
19	40-49	0.0399366	0.0398066975	0.040066714999999996	0.039949025875466004	0.039821645971080635	0.040076796230802396	TRUE
20	40-49	0.0168124	0.0167315975	0.016898804999999996	0.01681801451012744	0.01673445295180728	0.01690198615097401	TRUE
21	40-49	0.19944	0.199165	0.19970605	0.1995397702894558	0.1992795523770037	0.19980024320622053	TRUE
1	50-59	0.01516855	0.015083495	0.0152520025	0.01515406077835935	0.01507037743068608	0.015238201616780614	TRUE
2	50-59	7.832505e-4	7.795329e-4	7.8695015e-4	0.0022148516648723346	0.0021827958783302223	0.002247377151336488	FALSE
3	50-59	7.832505e-4	7.795329e-4	7.8695015e-4	5.250355366157941e-4	5.095348598639875e-4	5.410075077657048e-4	FALSE
4	50-59	0.0911389	0.09093928999999999	0.09133480999999999	0.09104484650908477	0.09084744561150446	0.09124263328841418	TRUE
5	50-59	0.17898	0.17871697499999997	0.17923702500000002	0.17876274853831334	0.17849972354877117	0.1790260766407798	TRUE
6	50-59	0.008035995	0.00797293575	0.008097966	0.008024630860102777	0.007963579919313507	0.00808614601882483	TRUE
7	50-59	0.03756555	0.0374402	0.037696005	0.03750743339786051	0.037377145064547326	0.03763815812973481	TRUE
8	50-59	0.07854935	0.0783665975	0.078734105	0.07846180185318508	0.0782773035185635	0.07864669794266027	TRUE
9	50-59	0.102646	0.102441975	0.102855	0.10252857114434166	0.10232040208603456	0.10273711524858932	TRUE
10	50-59	0.0210308	0.0209335925	0.0211316075	0.02100277243326399	0.02090450562330215	0.021101491215248697	TRUE
11	50-59	0.0158344	0.0157531	0.015921402499999997	0.015809034934329416	0.015723585593871152	0.015894941147515405	TRUE
12	50-59	0.034910449999999996	0.0347837975	0.0350360025	0.03486960573577068	0.03474381911374114	0.034995831245361764	TRUE
13	50-59	0.021151450000000002	0.0210489	0.0212485075	0.02112718436275915	0.021028632487704375	0.02122618809244423	TRUE
14	50-59	0.0159738	0.015885290000000003	0.0160575	0.015957395853214065	0.015871551848392233	0.016043696590773288	TRUE
15	50-59	0.0327482	0.0326292975	0.032869415	0.03271260009142373	0.032590637693841865	0.03283500341187372	TRUE
16	50-59	0.037952349999999996	0.037820395	0.0380836175	0.03790830263564155	0.03777734588484376	0.03803969540674842	TRUE
17	50-59	0.008192115	0.00812864975	0.008253012749999998	0.008184167974035856	0.008122515759870892	0.008246284255597635	TRUE
18	50-59	0.05335635	0.0532003925	0.0535131	0.05327741305718552	0.05312336229225355	0.05343188534044717	TRUE
19	50-59	0.0398243	0.039690885	0.0399613025	0.0397689548882098	0.039634946589441715	0.039903397451613414	TRUE
20	50-59	0.01614545	0.016058395	0.0162310025	0.016123442179647878	0.016037158741120484	0.016210182194234733	TRUE
21	50-59	0.189231	0.188964975	0.189489025	0.18903514557178275	0.18876635770808944	0.1893042268555758	TRUE
1	60-69	0.03765085	0.0375136875	0.037790910000000004	0.037606076426073276	0.03747018823394508	0.03774243810215892	TRUE
2	60-69	8.492465000000001e-4	8.45273e-4	8.533240750000001e-4	0.0030947773566256426	0.0030552868033794666	0.0031347767328456914	FALSE
3	60-69	8.492465000000001e-4	8.45273e-4	8.533240750000001e-4	4.4342481763537953e-4	4.286142434495069e-4	4.5874692973757784e-4	FALSE
4	60-69	0.0889815	0.088774295	0.08918361000000001	0.08882877337926363	0.08862541630303662	0.0890325514882284	TRUE
5	60-69	0.09621845	0.09600839	0.0964343075	0.09602326440900748	0.09581265763126615	0.09623428485244323	TRUE
6	60-69	0.003712565	0.00366871825	0.00375810075	0.0037018708475571585	0.0036586694942670386	0.0037455804021671595	TRUE
7	60-69	0.012635	0.012554297499999999	0.012713214999999998	0.01260088847565955	0.012521323730925793	0.012680952309261941	TRUE
8	60-69	0.0586155	0.058444289999999996	0.058782005000000005	0.05851155070336879	0.05834383437370689	0.05867971911011796	TRUE
9	60-69	0.079762	0.0795704975	0.0799543075	0.07961694599853418	0.07942346600840305	0.0798108564541665	TRUE
10	60-69	0.0110057	0.0109291975	0.011080907499999999	0.010978596055984816	0.01090428567991658	0.01105340718212309	TRUE
11	60-69	0.0226295	0.022523797499999998	0.02273822	0.022584410985366715	0.022478344776446453	0.02269096606018877	TRUE
12	60-69	0.03215175	0.032026585	0.0322746	0.03209771926104394	0.03197183846241297	0.03222407918410169	TRUE
13	60-69	0.0211807	0.021080494999999998	0.0212816	0.021142980446524927	0.02104028766082735	0.02124616357412604	TRUE
14	60-69	0.0167712	0.016677782500000002	0.016861902499999998	0.016736987774030074	0.016645442815438047	0.01682902758619143	TRUE
15	60-69	0.0295433	0.02942679	0.0296656	0.029487150609699128	0.02936634577502758	0.029608437241977873	TRUE
16	60-69	0.04097335	0.040833852500000004	0.0411115125	0.04089997511649731	0.040758491965423	0.041041928378629675	TRUE
17	60-69	0.00456026	0.0045124299999999996	0.00460747325	0.004547670033825303	0.0044997796856773385	0.004596067717208356	TRUE
18	60-69	0.0670468	0.06687059749999999	0.06722442249999999	0.06691516404918964	0.06673659103993923	0.0670941805303621	TRUE
19	60-69	0.01862045	0.018527	0.018721705	0.01857226271807551	0.01847590532642576	0.018669113084002504	TRUE
20	60-69	0.01617585	0.0160846975	0.016267	0.016146554367921048	0.016056616257770672	0.01623698793623508	TRUE
21	60-69	0.340066	0.339713975	0.34040302499999997	0.3394629561681165	0.33912421263864057	0.33980186408494917	TRUE
1	70-79	0.04176175	0.04161959	0.0419083025	0.04184294346639252	0.04169835050966699	0.041988015844405854	TRUE
2	70-79	0.002317315	0.002282489	0.0023523702499999998	0.0023224817376282085	0.0022879228397077404	0.002357561411543085	TRUE
3	70-79	8.64895e-4	8.60827725e-4	8.689472e-4	1.7038615140586963e-4	1.6120307421069334e-4	1.8009225657525607e-4	FALSE
4	70-79	0.03861695	0.03847868499999999	0.038758512499999995	0.03868623696668522	0.03854698676506049	0.038825969892815	TRUE
5	70-79	0.03445215	0.0343148	0.034586105000000006	0.03449999496060144	0.034368223639481006	0.03463225338676303	TRUE
6	70-79	8.681635000000001e-4	8.6376875e-4	8.727501250000001e-4	5.081620550721819e-4	4.921198110425843e-4	5.247269736230495e-4	FALSE
7	70-79	0.00223171	0.00219787775	0.002266841	0.002232998363148867	0.0021991153108340323	0.0022674022850946345	TRUE
8	70-79	0.0207987	0.020697497500000002	0.0209027025	0.02083042205916363	0.020727369096495373	0.020933976430885508	TRUE
9	70-79	0.0406917	0.0405505	0.0408311025	0.040750074978078615	0.04060730500740215	0.040893325513634164	TRUE
10	70-79	0.002124855	0.00209125775	0.00215699125	0.002124719394030029	0.00209167264331228	0.002158287127683182	TRUE
11	70-79	0.0165799	0.016493197499999997	0.016669902500000004	0.01659964266578191	0.01650747841798753	0.016692312749770514	TRUE
12	70-79	0.0153179	0.0152292925	0.015410104999999999	0.015337341425790225	0.015248704163680784	0.015426485844981729	TRUE
13	70-79	0.0125937	0.0125117975	0.01267531	0.012616474801781387	0.012535996897708911	0.01269746271008487	TRUE
14	70-79	0.0125348	0.0124551	0.012617102499999998	0.01255164362027124	0.01247137079912121	0.012632426513492442	TRUE
15	70-79	0.00796787	0.007905357	0.008030520749999999	0.007974507725670396	0.00791042926788776	0.00803910104509659	TRUE
16	70-79	0.01904965	0.0189493975	0.019151204999999998	0.019072080560642624	0.018973395932230946	0.01917126843805851	TRUE
17	70-79	8.68629e-4	8.64142625e-4	8.734507499999999e-4	5.546062418262998e-4	5.37835795785822e-4	5.718993137882683e-4	FALSE
18	70-79	0.0402682	0.040125797500000004	0.04041322000000001	0.040316278101797484	0.04017423942577722	0.04045879779662733	TRUE
19	70-79	0.0028948100000000003	0.0028563564999999997	0.0029346802499999997	0.002897517973627874	0.0028588978012987105	0.002936658320226319	TRUE
20	70-79	0.0200426	0.01993929	0.020148	0.02007097107575905	0.019969779827066204	0.020172664528204546	TRUE
21	70-79	0.66715	0.666807	0.667492025	0.6680405156748449	0.6676997996913985	0.6683810558185889	FALSE
