# Supplementary material for: Reconstructing the incidence rate and immune fraction of the population via a single snapshot survey: A case study of COVID-19 in Japan
Source: PLoS Comput Biol. 2026 Mar 6;22(3):e1013990. doi: 10.1371/journal.pcbi.1013990 (PMC12991366; doi:10.1371/journal.pcbi.1013990)
Supplement: S12 Data — (CSV) [file pcbi.1013990.s025.csv]

job_category	age_group	median	lwr_95CrI	upr_95CrI	census_mean	census_lwr95	census_upr95	overlap
1	20-29	0.004656375	0.0046017060000000005	0.00471212425	0.004664032616889508	0.004609243780338247	0.0047194696257157115	TRUE
2	20-29	0.00107653	0.00107159	0.0010817	2.1834975952572116e-4	2.0672114447076848e-4	2.3063236425746516e-4	FALSE
3	20-29	0.00107742	0.00107235975	0.00108260025	4.666757730892948e-5	4.145943182299979e-5	5.2529937126506866e-5	FALSE
4	20-29	0.0121151	0.012025597499999999	0.012203812500000001	0.01213203722369473	0.012043804207548513	0.012220908639852507	TRUE
5	20-29	0.06856075	0.06834979000000001	0.0687647225	0.06869365188099291	0.0684893436547696	0.06889852449348184	TRUE
6	20-29	0.00124945	0.00122272575	0.0012783109999999999	0.0012356688809353408	0.0012075773418113833	0.0012644130785223425	TRUE
7	20-29	0.0266744	0.026541795000000003	0.02680601	0.02672161631961772	0.02659147977775239	0.026852372170289254	TRUE
8	20-29	0.015818	0.015714594999999998	0.015917907499999998	0.015841428341253763	0.015740747261754708	0.01594274296683768	TRUE
9	20-29	0.114346	0.114082975	0.114609	0.11458985160732334	0.11433245633292563	0.11484775121047792	TRUE
10	20-29	0.0222887	0.022170997499999998	0.0224107	0.022327880947944533	0.022208684054111395	0.0224477029000098	TRUE
11	20-29	0.009480184999999999	0.009397337	0.00955669	0.00949548942536543	0.00941736434460582	0.009574256356193325	TRUE
12	20-29	0.0200515	0.0199380975	0.0201672075	0.020096353218376672	0.019983157691603238	0.020210176723449623	TRUE
13	20-29	0.0559659	0.055773195	0.056149920000000006	0.056072456693680495	0.05588665632617253	0.05625883796292911	TRUE
14	20-29	0.0339206	0.0337773775	0.0340677075	0.0339947752751769	0.033848499380319835	0.034141660961542225	TRUE
15	20-29	0.0433823	0.0432219	0.043543717499999995	0.043449387990490716	0.04328478436102197	0.043614589039626714	TRUE
16	20-29	0.14193850000000002	0.141661	0.142222025	0.14219270166780384	0.14191043869053033	0.14247543285410277	TRUE
17	20-29	0.00464704	0.0045941390000000006	0.0046996035	0.0046488741702453654	0.004594174554879666	0.004704221977721608	TRUE
18	20-29	0.028044350000000003	0.0279091975	0.02818352	0.02805760345980474	0.027924336679502223	0.028191487800706422	TRUE
19	20-29	0.01821005	0.0181013975	0.01831621	0.0182410615409089	0.018133131300746463	0.01834962218711426	TRUE
20	20-29	0.02072035	0.020609995	0.020831805000000002	0.020739820762439208	0.02062485977705205	0.020855408884115918	TRUE
21	20-29	0.355778	0.355376	0.356173025	0.35654029064022125	0.3561529526755182	0.3569278163292413	TRUE
1	30-39	0.0075114	0.00744941625	0.007574602	0.007523071325402164	0.0074584138722433935	0.007588285012695328	TRUE
2	30-39	9.321475000000001e-4	9.277628e-4	9.366380250000001e-4	4.4837940247931756e-4	4.3274988791414435e-4	4.64573141776838e-4	FALSE
3	30-39	9.35338e-4	9.307718999999999e-4	9.39898325e-4	6.556629951009037e-5	5.97572723807305e-5	7.19399837447728e-5	FALSE
4	30-39	0.017241649999999997	0.017145595	0.017340804999999997	0.01726245998581357	0.01716485289234528	0.01736061231314374	TRUE
5	30-39	0.0739272	0.07372129250000001	0.074124305	0.07403243767710067	0.07383592127072104	0.07422943519779149	TRUE
6	30-39	0.0012859149999999999	0.00125889	0.00131286575	0.001280159946488491	0.0012535696698134592	0.001307313508431087	TRUE
7	30-39	0.02328425	0.0231712975	0.023397905	0.023314258832522944	0.023201128743251642	0.023427927320377358	TRUE
8	30-39	0.0170608	0.016966	0.017159905	0.017081344109139956	0.016984242967743812	0.01717899068896154	TRUE
9	30-39	0.110701	0.110454975	0.11093207499999999	0.1108537952376227	0.11061808512604378	0.11108994487517689	TRUE
10	30-39	0.02237475	0.02226279	0.0224842025	0.022395595591180893	0.022284670366317656	0.02250706025222276	TRUE
11	30-39	0.0106486	0.010567894999999999	0.010724305000000002	0.010658639940314086	0.010581746439701679	0.010736086133554283	TRUE
12	30-39	0.025191850000000002	0.02507429	0.025315407499999998	0.025229941453410808	0.025112359130038207	0.025348060011675187	TRUE
13	30-39	0.0368081	0.0366649	0.0369487	0.036860315115163675	0.036718982362466214	0.0370021709666841	TRUE
14	30-39	0.030568449999999997	0.030443790000000002	0.030701202500000004	0.030615345601287803	0.03048614953371888	0.030745071821137445	TRUE
15	30-39	0.042051649999999996	0.0419040725	0.0422084025	0.04209973869036462	0.041949086120273045	0.042250908441547656	TRUE
16	30-39	0.155491	0.15523297500000002	0.155769	0.15570922963273318	0.1554369506179916	0.155981897510927	TRUE
17	30-39	0.00462812	0.004577566250000001	0.0046774515	0.004634478905954258	0.004583717657161395	0.004685799651437811	TRUE
18	30-39	0.032587450000000004	0.032449395000000006	0.032723405000000004	0.032613500630303834	0.03248028327288893	0.03274724588315863	TRUE
19	30-39	0.0181611	0.0180592	0.018259904999999996	0.01818053518859499	0.018080405458773846	0.01828120911534667	TRUE
20	30-39	0.01598865	0.0158973925	0.016082109999999997	0.016001117273265194	0.0159070941929374	0.016095687012093934	TRUE
21	30-39	0.352616	0.352253	0.352971	0.35314008916134676	0.35278100254263733	0.35349934165279173	TRUE
1	40-49	0.008569964999999999	0.00851027675	0.00862962325	0.008577743967949362	0.008517332745982657	0.00863857993770794	TRUE
2	40-49	7.170805e-4	7.13699e-4	7.20464025e-4	5.343722880606381e-4	5.193941114642499e-4	5.497821645238561e-4	FALSE
3	40-49	7.170805e-4	7.13699e-4	7.20464025e-4	9.044954096857958e-5	8.441002767707367e-5	9.692113781976645e-5	FALSE
4	40-49	0.0226057	0.022507290000000003	0.022706302499999997	0.0226266726696362	0.022529118179985572	0.022724639764259834	TRUE
5	40-49	0.0837973	0.0836168875	0.0839831	0.08386337439337495	0.08368133691066532	0.0840457715527388	TRUE
6	40-49	0.00168052	0.00165330975	0.00170592	0.0016773664873650767	0.0016506797229538424	0.001704483963726423	TRUE
7	40-49	0.0163825	0.0163028925	0.0164679025	0.01639420429941318	0.016310933720528043	0.016477892870140037	TRUE
8	40-49	0.0225783	0.0224834975	0.022676602500000004	0.02259517282949789	0.02249768485167296	0.022693073439521875	TRUE
9	40-49	0.123969	0.123748	0.12418305	0.12407978279510232	0.12386322172342508	0.12429666878344792	TRUE
10	40-49	0.0218501	0.021751895	0.0219442025	0.021864714036576263	0.021768782570861293	0.02196105876584297	TRUE
11	40-49	0.011219650000000001	0.0111511975	0.011289305	0.011228230516730128	0.011159174348608691	0.01129770914176569	TRUE
12	40-49	0.0247606	0.024658295	0.0248608	0.024782161730529217	0.024680168619507975	0.02488456558348367	TRUE
13	40-49	0.0441159	0.04397547	0.044250315	0.04415242592643842	0.04401757272843762	0.044287673124198394	TRUE
14	40-49	0.0268285	0.026720294999999998	0.0269292025	0.026851813727045336	0.02674575075293164	0.026958285654243436	TRUE
15	40-49	0.046298149999999996	0.0461628975	0.04643991	0.046334914850307135	0.046196921192513875	0.04647330062148315	TRUE
16	40-49	0.162657	0.162429	0.162898	0.1628025362771284	0.1625599831222562	0.16304538087968415	TRUE
17	40-49	0.00542867	0.00538014825	0.00547510075	0.005433272426142438	0.0053851607978713835	0.005481811520045933	TRUE
18	40-49	0.0375012	0.0373831775	0.037627705000000004	0.03752362206761801	0.03739889066981577	0.037648753194610196	TRUE
19	40-49	0.01902945	0.0189425925	0.0191177	0.01904120336589292	0.018951565600506565	0.019131256835257564	TRUE
20	40-49	0.0156976	0.01561649	0.0157799	0.01570492029752949	0.015623395148656488	0.015786864034008554	TRUE
21	40-49	0.303591	0.303293	0.30389	0.30384104550669405	0.30353878680349605	0.30414347375468126	TRUE
1	50-59	0.0104729	0.0104216	0.0105263	0.011422374965814565	0.011349717015439468	0.011495492645213034	FALSE
2	50-59	8.10601e-4	7.952782e-4	8.280206250000001e-4	7.971804624773439e-4	7.780552843638656e-4	8.167753674324383e-4	TRUE
3	50-59	7.79702e-4	7.76124975e-4	7.8339015e-4	9.259001837960854e-5	8.622121807183958e-5	9.942920851612213e-5	FALSE
4	50-59	0.0197905	0.0196944	0.0198843075	0.019783523067345644	0.019688231440900737	0.01987926655535898	TRUE
5	50-59	0.07828835	0.07810397000000001	0.07846880750000002	0.07826648950456624	0.07808245805115333	0.07845091778977205	TRUE
6	50-59	0.00140927	0.0013842497500000002	0.00143655025	0.0014042819454240629	0.0013788297653155584	0.0014302032811196732	TRUE
7	50-59	0.01040825	0.010338094999999999	0.0104785	0.010405599393608864	0.010336225813152864	0.010475433659827178	TRUE
8	50-59	0.0216223	0.0215249925	0.021722	0.021620504133054306	0.021520969102996702	0.021720489296165834	TRUE
9	50-59	0.127637	0.12741	0.127873	0.1276228480322233	0.1273941549180638	0.12785189153611745	TRUE
10	50-59	0.024817850000000002	0.024713692500000002	0.0249236	0.024809103509394397	0.024702637869391454	0.024916016282126235	TRUE
11	50-59	0.01234945	0.0122731925	0.012425702499999998	0.012347050413917798	0.012271534670406533	0.012423025016375464	TRUE
12	50-59	0.0186774	0.0185854	0.0187682	0.018676851895284608	0.01858421842211459	0.018769938271349616	TRUE
13	50-59	0.0413568	0.041219195	0.0414991375	0.04134744441139019	0.04121109983098893	0.04148422056270393	TRUE
14	50-59	0.0274439	0.027334895	0.027555910000000003	0.02744387740542683	0.02733203986525368	0.027556159599128088	TRUE
15	50-59	0.052124000000000004	0.051973177499999995	0.05227941999999999	0.05210882952377255	0.05195659829847775	0.05226148219401249	TRUE
16	50-59	0.163988	0.163736	0.16422900000000001	0.16396675724403606	0.16371295907123315	0.1642208716086304	TRUE
17	50-59	0.00598268	0.005929007	0.00603690375	0.005979159652503292	0.005926512109004447	0.006032272046840208	TRUE
18	50-59	0.0410826	0.040951195	0.041215310000000005	0.04106428551920281	0.040928389378468835	0.041200613497288735	TRUE
19	50-59	0.0176894	0.0176005	0.0177786	0.01768187661841167	0.017591705126105178	0.017772501949839026	TRUE
20	50-59	0.014688	0.0146069	0.01476921	0.014676987595999376	0.014594730238321996	0.01475970162025967	TRUE
21	50-59	0.308578	0.30826097500000005	0.3089	0.3084823846877665	0.30816567418735263	0.308799275397428	TRUE
1	60-69	0.025914	0.025808195	0.026023602500000003	0.0259458834397887	0.02583504369665387	0.026057185997495146	TRUE
2	60-69	8.083875e-4	8.045639250000001e-4	8.12168225e-4	0.0011369217465669653	0.0011136193234311013	0.0011607112050302073	FALSE
3	60-69	8.083875e-4	8.045639250000001e-4	8.12168225e-4	6.976305341066993e-5	6.41665710276164e-5	7.584761297808815e-5	FALSE
4	60-69	0.0142107	0.014130092499999998	0.014292505	0.014225055102010994	0.014142556672171128	0.014308027789356841	TRUE
5	60-69	0.045533950000000004	0.045387492499999994	0.045681125	0.04557382652889417	0.04542833345102398	0.04571976325875989	TRUE
6	60-69	8.096774999999999e-4	8.058019e-4	8.137134999999999e-4	4.118434537413138e-4	3.9790930996790643e-4	4.2626534072921107e-4	FALSE
7	60-69	0.002729145	0.0026930845	0.00276601	0.002732068576191992	0.0026958413038760194	0.0027687813265085083	TRUE
8	60-69	0.010133650000000001	0.0100638	0.0102031025	0.010141311481867641	0.01007154855582367	0.010211552652338052	TRUE
9	60-69	0.0882355	0.08802989249999998	0.0884331	0.08831214709457214	0.08811410039236858	0.08851059572375117	TRUE
10	60-69	0.00881047	0.008746226000000001	0.008877554749999999	0.008815940540021945	0.00875086891415294	0.008881491704264563	TRUE
11	60-69	0.0119215	0.011844095	0.0119986	0.011931642373494106	0.011856019317606287	0.012007741925925165	TRUE
12	60-69	0.00983484	0.009766497	0.009904727750000002	0.009841165157357619	0.009772435595825099	0.00991037325634661	TRUE
13	60-69	0.03865085	0.038516095	0.0387873025	0.0386900303005466	0.03855551242316641	0.03882499855050779	TRUE
14	60-69	0.0224452	0.0223398875	0.022548310000000002	0.022472090013399844	0.022368770287081636	0.02257587594572148	TRUE
15	60-69	0.0265584	0.0264491625	0.0266734075	0.026569684585859704	0.0264575532633182	0.026682278113961625	TRUE
16	60-69	0.105004	0.104797975	0.105217	0.10510382178271922	0.10488974013860843	0.10531828896025157	TRUE
17	60-69	0.00273778	0.00270260525	0.0027738525	0.002737405640387344	0.002701142860247286	0.0027741538933174197	TRUE
18	60-69	0.0357886	0.0356539975	0.035920604999999994	0.03581780025274811	0.0356881881214322	0.03594786556077618	TRUE
19	60-69	0.007549945	0.00749092	0.007609062	0.007549277304325119	0.007489041400644213	0.007609993983011032	TRUE
20	60-69	0.0151504	0.015061497500000002	0.015235205	0.015160057919853816	0.015074923767006101	0.015245665417373062	TRUE
21	60-69	0.526362	0.5260279750000001	0.526712	0.526762263652242	0.5264134143736489	0.527111086803089	TRUE
1	70-79	0.0174351	0.0173671	0.0175009025	0.022730219146924677	0.022630824315274054	0.022830040324712454	FALSE
2	70-79	7.40681e-4	7.37207975e-4	7.441442249999999e-4	7.227422067147356e-4	7.050033049059776e-4	7.409271139878401e-4	TRUE
3	70-79	7.40681e-4	7.37207975e-4	7.441442249999999e-4	2.4184423905512384e-5	2.1113560820102474e-5	2.7701916478461133e-5	FALSE
4	70-79	0.00722581	0.00717056475	0.00728201175	0.007203353914510619	0.007147056252305653	0.007260091793035348	TRUE
5	70-79	0.0163335	0.016250294999999998	0.0164180075	0.016283791192149084	0.016199421282585162	0.016368593206458327	TRUE
6	70-79	7.412985e-4	7.378408500000001e-4	7.44873025e-4	7.313462806041967e-5	6.763838143356649e-5	7.907746044748745e-5	FALSE
7	70-79	7.40681e-4	7.37207975e-4	7.441442249999999e-4	5.28220374051648e-4	5.130858807689449e-4	5.438010465654752e-4	FALSE
8	70-79	0.002321325	0.00228988875	0.002353144	0.0023143796049962693	0.0022824868354087958	0.002346716958234927	TRUE
9	70-79	0.029654149999999997	0.029534797499999998	0.029767402499999998	0.02956650466590788	0.029453509206678524	0.029679920364405615	TRUE
10	70-79	0.002201795	0.00217093375	0.00223275375	0.0021927598578560486	0.0021617203992584594	0.0022242440087480073	TRUE
11	70-79	0.007886205	0.007825065499999999	0.00794509075	0.007860519125635408	0.007801718942007326	0.007919758938536133	TRUE
12	70-79	0.0033451699999999997	0.00330806775	0.0033843215	0.0033343111747037436	0.0032960056540068373	0.003373060367944737	TRUE
13	70-79	0.02001205	0.019920195	0.020106415	0.019949359211597083	0.019856124751895424	0.020043022501584146	TRUE
14	70-79	0.0133986	0.013321495	0.013474402499999998	0.01335538301674411	0.013278882868237097	0.013432317885949854	TRUE
15	70-79	0.005349765	0.005302907250000001	0.005399960499999999	0.005329642418177292	0.005281202781067794	0.005378523945397121	TRUE
16	70-79	0.027466949999999997	0.0273554925	0.0275759075	0.027381302440522306	0.0272724490465187	0.027490578025840203	TRUE
17	70-79	7.436084999999999e-4	7.398668499999999e-4	7.47442075e-4	2.930035973167847e-4	2.8178643155476216e-4	3.0466715242959163e-4	FALSE
18	70-79	0.0197597	0.0196667975	0.019851602500000003	0.01969053936730059	0.01959790093604945	0.019783606860041464	TRUE
19	70-79	0.0010452600000000001	0.0010244192500000002	0.0010669215000000001	0.0010364420898737376	0.0010151591890675004	0.0010581707159155308	TRUE
20	70-79	0.0168779	0.0167912	0.016965512500000002	0.01682142953897163	0.01673569785661212	0.01690759284580295	TRUE
21	70-79	0.805977	0.8057279749999999	0.806233025	0.8033087780040804	0.8030429875262758	0.8035742975354916	FALSE
