# Supplementary material for: Reconstructing the incidence rate and immune fraction of the population via a single snapshot survey: A case study of COVID-19 in Japan
Source: PLoS Comput Biol. 2026 Mar 6;22(3):e1013990. doi: 10.1371/journal.pcbi.1013990 (PMC12991366; doi:10.1371/journal.pcbi.1013990)
Supplement: S13 Data — (CSV) [file pcbi.1013990.s026.csv]

age_group	median	lwr_95CrI	upr_95CrI	sex	month	type	obs_resid_serum_med	obs_resid_serum_lwr	obs_resid_serum_upr	obs_donor_med	obs_donor_lwr	obs_donor_upr
ag20	0.4349896348028208	0.41428197455289806	0.45563146055209347	Male	2024-01-15	anti-N	0.718	0.642	0.785	0.674	0.648	0.699
ag30	0.3650968834156811	0.3470737760630594	0.3834031962585748	Male	2024-01-15	anti-N	0.68	0.611	0.743	0.656	0.631	0.68
ag40	0.3059775447759038	0.28918040718090166	0.32335194060511435	Male	2024-01-15	anti-N	0.652	0.587	0.714	0.603	0.581	0.625
ag50	0.2508760488650415	0.23592489342706482	0.2657856895283713	Male	2024-01-15	anti-N	0.543	0.478	0.606	0.529	0.506	0.552
ag60	0.1757366752951982	0.16321894349565105	0.18908515121896846	Male	2024-01-15	anti-N	0.435	0.367	0.506	0.459	0.436	0.482
ag70	0.2062326024096252	0.19270701118322955	0.21964824222143733	Male	2024-01-15	anti-N	0.255	0.198	0.318	NA	NA	NA
ag20	0.4380721066243422	0.4173149517635753	0.4590893490948255	Male	2024-03-15	anti-N	0.713	0.641	0.777	0.729	0.704	0.752
ag30	0.37585221586056883	0.3576182770397234	0.3937746580181233	Male	2024-03-15	anti-N	0.752	0.69	0.808	0.711	0.687	0.733
ag40	0.30849806522136436	0.2913358753407091	0.3256816024550772	Male	2024-03-15	anti-N	0.685	0.621	0.745	0.669	0.648	0.69
ag50	0.2562344137336399	0.2406588805912441	0.2713780031100268	Male	2024-03-15	anti-N	0.586	0.521	0.649	0.598	0.575	0.62
ag60	0.18059548075127438	0.16784870824097547	0.1943266842882434	Male	2024-03-15	anti-N	0.481	0.411	0.551	0.517	0.494	0.54
ag70	0.21262565550366663	0.19927918239107634	0.22632630460971268	Male	2024-03-15	anti-N	0.382	0.319	0.448	NA	NA	NA
ag20	0.831960989592001	0.8164326317060159	0.846695012391406	Male	2024-01-15	anti-S	0.957	0.914	0.983	NA	NA	NA
ag30	0.7794448165907649	0.7582339466065087	0.8007040623046568	Male	2024-01-15	anti-S	0.976	0.944	0.992	NA	NA	NA
ag40	0.78495531453148	0.7668378545959069	0.8024982584993843	Male	2024-01-15	anti-S	0.974	0.944	0.99	NA	NA	NA
ag50	0.806543701289559	0.7905926365753748	0.8218161250249701	Male	2024-01-15	anti-S	0.935	0.897	0.963	NA	NA	NA
ag60	0.8734843632521145	0.861496915589794	0.8843747521180458	Male	2024-01-15	anti-S	0.967	0.932	0.986	NA	NA	NA
ag70	0.9059013772224054	0.894568757097451	0.9162178497695899	Male	2024-01-15	anti-S	0.944	0.905	0.971	NA	NA	NA
ag20	0.831960989592001	0.8164326317060159	0.846695012391406	Male	2024-03-15	anti-S	0.972	0.937	0.991	NA	NA	NA
ag30	0.7856339377209303	0.7642953431942725	0.8065077038678093	Male	2024-03-15	anti-S	0.968	0.936	0.987	NA	NA	NA
ag40	0.7948197664817261	0.7771306269177715	0.8119556786374841	Male	2024-03-15	anti-S	0.97	0.939	0.988	NA	NA	NA
ag50	0.8078097928568364	0.7919590206534602	0.822898966849842	Male	2024-03-15	anti-S	0.971	0.942	0.988	NA	NA	NA
ag60	0.8876582281683725	0.8758939240493195	0.8981659549744209	Male	2024-03-15	anti-S	0.971	0.938	0.989	NA	NA	NA
ag70	0.9340907264677033	0.9242320281112961	0.9431488156702083	Male	2024-03-15	anti-S	0.996	0.976	1	NA	NA	NA
ag20	0.42290625945408306	0.40138030227554367	0.44565619293995706	Female	2024-01-15	anti-N	0.707	0.627	0.767	0.684	0.657	0.709
ag30	0.40345430651255354	0.38452895886625915	0.422573121647639	Female	2024-01-15	anti-N	0.671	0.603	0.735	0.643	0.618	0.667
ag40	0.3048583292327103	0.28895854050040787	0.32145624822272895	Female	2024-01-15	anti-N	0.589	0.525	0.651	0.617	0.595	0.639
ag50	0.29357091645417766	0.2765090788659858	0.3106242380715036	Female	2024-01-15	anti-N	0.564	0.501	0.626	0.517	0.494	0.539
ag60	0.2838326920634643	0.2682572962566285	0.2988167677101919	Female	2024-01-15	anti-N	0.472	0.404	0.541	0.508	0.486	0.531
ag70	0.18008167018294138	0.16742822304946367	0.19339953302598956	Female	2024-01-15	anti-N	0.346	0.289	0.406	NA	NA	NA
ag20	0.42758318384565897	0.40595365586773974	0.45038232769410963	Female	2024-03-15	anti-N	0.742	0.671	0.804	0.723	0.697	0.748
ag30	0.40748737790464584	0.3888969706191344	0.42649332397626233	Female	2024-03-15	anti-N	0.721	0.655	0.781	0.737	0.713	0.759
ag40	0.31151773076733175	0.29532941740833524	0.32828919499600906	Female	2024-03-15	anti-N	0.734	0.674	0.789	0.667	0.646	0.688
ag50	0.3044286101252071	0.28739343905706316	0.3219062121917058	Female	2024-03-15	anti-N	0.628	0.566	0.688	0.588	0.566	0.61
ag60	0.2916394382315564	0.2758374093366521	0.3071810916500966	Female	2024-03-15	anti-N	0.559	0.486	0.63	0.515	0.492	0.537
ag70	0.18100686232679314	0.16845698062330136	0.19430775102221395	Female	2024-03-15	anti-N	0.28	0.228	0.336	NA	NA	NA
ag20	0.8671362525983314	0.8527638367045888	0.880430820871834	Female	2024-01-15	anti-S	0.983	0.951	0.996	NA	NA	NA
ag30	0.8149652121846794	0.7981688069324037	0.8307102263614288	Female	2024-01-15	anti-S	0.976	0.945	0.992	NA	NA	NA
ag40	0.7890510114702882	0.7733267289322052	0.8046441825540166	Female	2024-01-15	anti-S	0.98	0.954	0.993	NA	NA	NA
ag50	0.8824749615981708	0.8709593077656457	0.8930659687390875	Female	2024-01-15	anti-S	0.969	0.94	0.986	NA	NA	NA
ag60	0.8573208988058689	0.844453824063783	0.8695768801810694	Female	2024-01-15	anti-S	0.977	0.946	0.992	NA	NA	NA
ag70	0.8739276215983045	0.8617509260152447	0.8857869783423601	Female	2024-01-15	anti-S	0.992	0.973	0.999	NA	NA	NA
ag20	0.8692724133531171	0.8547465313997294	0.8824729472556301	Female	2024-03-15	anti-S	0.994	0.969	1	NA	NA	NA
ag30	0.8169131465340234	0.8001279272668708	0.8325858922925323	Female	2024-03-15	anti-S	0.995	0.974	1	NA	NA	NA
ag40	0.7973619671316268	0.7819253807612144	0.8126209655891184	Female	2024-03-15	anti-S	0.983	0.958	0.995	NA	NA	NA
ag50	0.8868982134866992	0.8755953926162996	0.8972211284138552	Female	2024-03-15	anti-S	0.976	0.949	0.991	NA	NA	NA
ag60	0.8675104921779748	0.8549886795644226	0.8798616873758659	Female	2024-03-15	anti-S	0.959	0.921	0.982	NA	NA	NA
ag70	0.8994436082639652	0.888655593185999	0.9096441018980881	Female	2024-03-15	anti-S	0.975	0.949	0.99	NA	NA	NA
